# Supplementary material for: A PI3Kδ-Foxo1-FasL signaling amplification loop rewires CD4+ T cell signaling and differentiation
Source: J Exp Med. 2026 Feb 20;223(4):e20252154. doi: 10.1084/jem.20252154 (PMC12922663; doi:10.1084/jem.20252154)
Supplement: Table S1 — contains cluster-specific gene expression for scRNAseq data shown in Fig. 1 G. [file jem_20252154_tables1.xlsx]

## Sheet: Sheet1
Supplementary Table 1
Cluster (0-12) defining gene expression from scRNAseq of CD45+ lung cells (-/+ HDM)
p_val	avg_log2FC	pct.1	pct.2	p_val_adj	cluster	gene
0	2.70172	0.973	0.545	0	0	Ebf1
0	2.52448	0.997	0.841	0	0	Cd74
0	2.42377	0.961	0.542	0	0	Mef2c
0	2.38829	0.975	0.648	0	0	Cd79a
0	2.354	0.872	0.514	0	0	Ighd
0	2.33166	0.99	0.722	0	0	H2-Aa
0	2.26406	0.988	0.733	0	0	H2-Ab1
0	2.17403	0.93	0.53	0	0	Bank1
0	2.16691	0.946	0.635	0	0	Ly6d
0	2.16436	0.987	0.712	0	0	H2-Eb1
0	2.03567	0.931	0.553	0	0	H2-Ob
0	1.99281	0.96	0.645	0	0	Ms4a1
0	1.91848	0.858	0.506	0	0	Bcl11a
0	1.90747	0.855	0.465	0	0	Gm31243
0	1.88861	0.956	0.607	0	0	Cd79b
0	1.81166	0.905	0.582	0	0	H2-DMb2
0	1.8085	0.874	0.56	0	0	Ciita
0	1.80025	0.816	0.511	0	0	Scd1
0	1.7887	0.843	0.523	0	0	Cd22
0	1.7842	0.857	0.498	0	0	Ralgps2
0	1.66178	0.812	0.468	0	0	Pax5
0	1.63123	0.794	0.48	0	0	Cd83
0	1.57422	0.705	0.453	0	0	Cr2
0	1.54053	0.894	0.616	0	0	Iglc3
0	1.52415	0.819	0.543	0	0	Fcrla
0	1.48365	0.834	0.5	0	0	H2-Oa
0	1.43856	0.851	0.572	0	0	Fcmr
0	1.4135	0.876	0.559	0	0	H2-DMa
0	1.40144	0.903	0.654	0	0	Iglc2
0	1.3847	0.886	0.647	0	0	Pold4
0	1.35203	0.763	0.533	0	0	Tnfrsf13c
0	1.35045	0.826	0.473	0	0	Cd72
0	1.34895	0.875	0.626	0	0	Ifi30
0	1.34364	0.679	0.363	0	0	Lrrk2
0	1.32075	0.779	0.483	0	0	Ccr6
0	1.31949	0.778	0.557	0	0	Cd19
0	1.31348	0.568	0.359	0	0	Fcer2a
0	1.29606	0.675	0.417	0	0	Zfp318
0	1.28017	0.857	0.62	0	0	BE692007
0	1.26192	0.806	0.5	0	0	Swap70
0	1.24335	0.828	0.557	0	0	Ly86
0	1.24245	0.638	0.337	0	0	B3gnt5
0	1.21708	0.848	0.585	0	0	Ctsh
0	1.21584	0.757	0.505	0	0	H2-Eb2
0	1.21562	0.657	0.42	0	0	Btla
0	1.21265	0.768	0.544	0	0	Siglecg
0	1.20251	0.872	0.567	0	0	Unc93b1
0	1.19566	0.541	0.333	0	0	Vpreb3
0	1.19067	0.686	0.408	0	0	Fchsd2
0	1.1783	0.773	0.493	0	0	Blvrb
0	1.17565	0.989	0.858	0	0	Ighm
0	1.1704	0.73	0.488	0	0	Hvcn1
0	1.16768	0.886	0.586	0	0	Irf8
0	1.16475	0.705	0.438	0	0	Rasgrp3
0	1.14753	0.665	0.434	0	0	Lmo2
0	1.13927	0.613	0.31	0	0	Cd55
0	1.12679	0.635	0.342	0	0	Bach2
0	1.10078	0.705	0.556	0	0	Blnk
0	1.09329	0.795	0.602	0	0	Cd38
0	1.08953	0.67	0.394	0	0	Gga2
0	1.08646	0.654	0.469	0	0	Chchd10
0	1.05834	0.703	0.474	0	0	Dennd5b
0	1.04565	0.657	0.486	0	0	2024-03-01
0	0.998849	0.737	0.465	0	0	Man1a
0	0.992439	0.575	0.424	0	0	Chst3
0	0.991605	0.74	0.506	0	0	Pkig
0	0.939749	0.721	0.469	0	0	Gm43305
0	0.935466	0.678	0.478	0	0	Serpinb1a
0	0.933778	0.541	0.434	0	0	Trim7
0	0.933386	0.883	0.593	0	0	Pou2f2
0	0.909157	0.664	0.445	0	0	Ms4a4c
0	0.904476	0.549	0.354	0	0	Fcrl1
0	0.899251	0.651	0.471	0	0	Gm8369
0	0.898506	0.658	0.522	0	0	Spib
0	0.898346	0.861	0.592	0	0	Napsa
0	0.881648	0.712	0.489	0	0	Rnase6
0	0.870314	0.662	0.471	0	0	Gm30211
0	0.862181	0.773	0.536	0	0	Syk
0	0.847809	0.54	0.466	0	0	Pou2af1
0	0.834395	0.653	0.432	0	0	Sdc4
0	0.810544	0.591	0.402	0	0	Pkib
0	0.809918	0.627	0.467	0	0	Wdfy4
0	0.794545	0.687	0.543	0	0	Cd180
0	0.78696	0.752	0.572	0	0	Rel
0	0.783963	0.727	0.557	0	0	Gpr183
0	0.754328	0.543	0.352	0	0	Snx29
0	0.753163	0.748	0.585	0	0	Tnfrsf13b
0	0.752672	0.71	0.565	0	0	Stap1
0	0.749776	0.606	0.415	0	0	Cmah
0	0.747594	0.535	0.455	0	0	H2-DMb1
0	0.722807	0.9	0.723	0	0	Zfp36l1
0	0.717435	0.679	0.44	0	0	Satb1
0	0.713116	0.479	0.32	0	0	Ccr7
0	0.700515	0.76	0.559	0	0	Zfas1
0	0.697993	0.587	0.273	0	0	Pxdc1
0	0.678633	0.424	0.304	0	0	Pgap1
0	0.670008	0.663	0.497	0	0	Sell
0	0.666954	0.467	0.374	0	0	Abca1
0	0.631263	0.455	0.447	0	0	Cxcr5
0	0.627191	0.57	0.398	0	0	Sh3bp5
0	0.626948	0.793	0.572	0	0	Lyn
0	0.623854	0.645	0.481	0	0	Tcf4
0	0.588767	0.646	0.466	0	0	Slamf6
0	0.585845	0.573	0.491	0	0	Cd81
0	0.581681	0.825	0.604	0	0	Cybb
0	0.574872	0.504	0.379	0	0	Snn
0	0.57127	0.759	0.663	0	0	Mzb1
0	0.569178	0.612	0.432	0	0	Bmyc
0	0.561504	0.524	0.474	0	0	Il4i1
0	0.53161	0.506	0.425	0	0	Cd40
0	0.516357	0.575	0.394	0	0	Gm15987
0	0.512174	0.352	0.347	0	0	Fam43a
0	0.50616	0.354	0.289	0	0	Rasgef1b
0	-0.505367	0.308	0.539	0	0	Tnfsf10
0	-0.507144	0.163	0.403	0	0	F2r
0	-0.509765	0.413	0.445	0	0	Sh2d1a
0	-0.528784	0.182	0.384	0	0	Rab11fip1
0	-0.53029	0.339	0.365	0	0	Sytl2
0	-0.559625	0.151	0.335	0	0	Selenop
0	-0.569014	0.156	0.401	0	0	Il6ra
0	-0.571089	0.197	0.475	0	0	Osbpl3
0	-0.59664	0.369	0.395	0	0	Metrnl
0	-0.646767	0.39	0.454	0	0	Camk2n1
0	-0.649728	0.467	0.488	0	0	Cst7
0	-0.650891	0.313	0.535	0	0	Tnfrsf18
0	-0.65323	0.281	0.473	0	0	Actn1
0	-0.658307	0.091	0.373	0	0	Cd300ld
0	-0.65838	0.344	0.541	0	0	Glipr1
0	-0.65998	0.43	0.369	0	0	Klrg1
0	-0.669537	0.36	0.583	0	0	Anxa5
0	-0.670217	0.1	0.31	0	0	Gda
0	-0.675295	0.193	0.427	0	0	Trib1
0	-0.687923	0.416	0.238	0	0	Klra9
0	-0.696931	0.407	0.501	0	0	Ubash3a
0	-0.703455	0.358	0.485	0	0	Cpd
0	-0.710537	0.263	0.48	0	0	Podnl1
0	-0.71603	0.251	0.431	0	0	Ctla4
0	-0.716086	0.491	0.59	0	0	Pdcd1
0	-0.729369	0.392	0.513	0	0	Smpdl3a
0	-0.730365	0.242	0.348	0	0	Lef1
0	-0.731197	0.262	0.394	0	0	Gm2682
0	-0.736786	0.331	0.496	0	0	Ccr5
0	-0.740479	0.303	0.5	0	0	Nabp1
0	-0.74894	0.273	0.435	0	0	Gata3
0	-0.753896	0.281	0.486	0	0	Plin2
0	-0.754719	0.447	0.586	0	0	Gbp7
0	-0.765486	0.468	0.499	0	0	Nrp1
0	-0.779869	0.345	0.481	0	0	Nt5e
0	-0.780078	0.473	0.519	0	0	Sh2d2a
0	-0.789062	0.468	0.555	0	0	Ptpre
0	-0.792482	0.183	0.46	0	0	Tnfrsf1b
0	-0.803402	0.129	0.377	0	0	Dusp5
0	-0.809955	0.475	0.517	0	0	Themis
0	-0.819362	0.289	0.434	0	0	Sytl3
0	-0.82057	0.205	0.437	0	0	Rnf149
0	-0.825439	0.361	0.478	0	0	Fam129a
0	-0.858745	0.285	0.47	0	0	Il18rap
0	-0.864933	0.199	0.437	0	0	Lcn2
0	-0.86502	0.488	0.552	0	0	Timp2
0	-0.867847	0.387	0.573	0	0	Glrx
0	-0.905052	0.274	0.422	0	0	Gsr
0	-0.911617	0.383	0.638	0	0	Inpp4b
0	-0.914982	0.272	0.386	0	0	Fosl2
0	-0.922687	0.932	0.948	0	0	Actg1
0	-0.925172	0.263	0.53	0	0	Cish
0	-0.934276	0.216	0.387	0	0	Itgam
0	-0.936873	0.286	0.398	0	0	Klrk1
0	-0.950306	0.647	0.741	0	0	Atox1
0	-0.95526	0.672	0.789	0	0	H2afz
0	-0.960552	0.668	0.808	0	0	Npc2
0	-0.964494	0.394	0.562	0	0	Slfn1
0	-0.970293	0.461	0.6	0	0	Grina
0	-0.978444	0.347	0.573	0	0	Cd226
0	-0.991134	0.68	0.777	0	0	Ccnd2
0	-0.992356	0.286	0.5	0	0	Itk
0	-1.02174	0.462	0.557	0	0	Ramp1
0	-1.02399	0.373	0.444	0	0	Tcf7
0	-1.02885	0.489	0.624	0	0	Ifngr1
0	-1.04791	0.318	0.505	0	0	Lilrb4a
0	-1.04915	0.626	0.774	0	0	Hmgb2
0	-1.05189	0.346	0.466	0	0	Txk
0	-1.05427	0.376	0.602	0	0	Zyx
0	-1.05643	0.274	0.481	0	0	Furin
0	-1.05816	0.421	0.507	0	0	Cd28
0	-1.06376	0.245	0.41	0	0	Klrd1
0	-1.06927	0.545	0.748	0	0	Tagln2
0	-1.10189	0.386	0.559	0	0	Atp2b4
0	-1.12853	0.381	0.475	0	0	Il18r1
0	-1.15479	0.223	0.509	0	0	Tnfaip3
0	-1.15691	0.434	0.582	0	0	Cd247
0	-1.15982	0.258	0.616	0	0	Efhd2
0	-1.185	0.866	0.888	0	0	Crip1
0	-1.19107	0.53	0.692	0	0	Rgs10
0	-1.21887	0.414	0.614	0	0	AA467197
0	-1.22394	0.475	0.593	0	0	Tox
0	-1.27165	0.18	0.545	0	0	Arl4c
0	-1.30143	0.328	0.484	0	0	Rora
0	-1.30511	0.374	0.564	0	0	Icos
0	-1.32732	0.373	0.613	0	0	Skap1
0	-1.33489	0.408	0.537	0	0	Ikzf2
0	-1.33656	0.554	0.73	0	0	Itgb2
0	-1.34955	0.464	0.668	0	0	Cd4
0	-1.3925	0.401	0.68	0	0	Ms4a6b
0	-1.41798	0.216	0.669	0	0	Cd5
0	-1.43472	0.498	0.745	0	0	Itgal
0	-1.44992	0.652	0.806	0	0	Txn1
0	-1.4695	0.548	0.74	0	0	Ctsb
0	-1.47003	0.329	0.654	0	0	Lat
0	-1.47586	0.628	0.835	0	0	Vim
0	-1.48093	0.434	0.583	0	0	Ccr2
0	-1.48176	0.683	0.828	0	0	S100a10
0	-1.48558	0.47	0.66	0	0	Ctsw
0	-1.49083	0.337	0.485	0	0	Cd9
0	-1.49967	0.269	0.514	0	0	Mxd1
0	-1.51082	0.458	0.646	0	0	Cd6
0	-1.5259	0.401	0.687	0	0	Anxa2
0	-1.54562	0.548	0.749	0	0	Rbpj
0	-1.56684	0.473	0.638	0	0	Fgl2
0	-1.58038	0.425	0.616	0	0	Lgals3
0	-1.60298	0.454	0.626	0	0	Bcl11b
0	-1.61297	0.397	0.547	0	0	Ifitm2
0	-1.62516	0.35	0.721	0	0	Cd44
0	-1.63823	0.347	0.642	0	0	Pim1
0	-1.68624	0.215	0.502	0	0	Il7r
0	-1.6864	0.237	0.605	0	0	Emb
0	-1.71048	0.374	0.701	0	0	Spn
0	-1.71484	0.453	0.756	0	0	Hcst
0	-1.74872	0.289	0.524	0	0	Gadd45b
0	-1.75037	0.447	0.703	0	0	Itgb1
0	-1.77734	0.674	0.853	0	0	S100a11
0	-1.82052	0.176	0.616	0	0	Il2rb
0	-1.86002	0.352	0.648	0	0	Cxcr6
0	-1.90229	0.407	0.632	0	0	Ms4a4b
0	-1.94865	0.457	0.636	0	0	Ctla2a
0	-1.97147	0.313	0.614	0	0	Rgs1
0	-1.98172	0.494	0.699	0	0	Thy1
0	-2.02324	0.399	0.746	0	0	Ctsd
0	-2.05822	0.498	0.627	0	0	Trbc1
0	-2.08271	0.272	0.502	0	0	Ccrl2
0	-2.0968	0.501	0.706	0	0	Trac
0	-2.11746	0.248	0.659	0	0	Maf
0	-2.14532	0.365	0.806	0	0	Ahnak
0	-2.16825	0.459	0.721	0	0	Cd3e
0	-2.16962	0.429	0.699	0	0	Cd3d
0	-2.28789	0.358	0.692	0	0	Id2
0	-2.44793	0.401	0.769	0	0	Fyb
0	-2.5071	0.374	0.533	0	0	Ccl3
0	-2.55869	0.43	0.722	0	0	Trbc2
0	-2.60712	0.718	0.832	0	0	AW112010
0	-2.6103	0.508	0.758	0	0	Cd3g
0	-2.73022	0.44	0.584	0	0	Fcer1g
0	-2.74183	0.311	0.579	0	0	Ccl4
0	-2.78031	0.613	0.816	0	0	Lgals1
0	-2.78457	0.486	0.634	0	0	Tyrobp
0	-2.8484	0.387	0.672	0	0	Nkg7
0	-2.99745	0.595	0.794	0	0	S100a4
0	-3.23841	0.624	0.858	0	0	S100a6
0	-4.38159	0.33	0.627	0	0	Ccl5
4.94065645841247e-324	-0.563166	0.342	0.487	9.88131291682493e-321	0	Adam8
9.88131291682493e-324	-0.945409	0.548	0.701	1.97626258336499e-320	0	Cdk2ap2
9.38724727098368e-323	-0.944195	0.341	0.533	1.87744945419674e-319	0	Csf1
2.32507292932891e-320	-0.587884	0.37	0.444	4.65014585865781e-317	0	Prdm1
6.1228567357814e-319	-0.527094	0.23	0.422	1.22457134715628e-315	0	Sirpa
6.38156448277716e-313	-0.789959	0.35	0.476	0	0	Cx3cr1
1.10910995270472e-312	-0.82779	0.336	0.452	0	0	Ifng
3.51354235975057e-311	-1.66985	0.401	0.532	7.02708e-308	0	Msrb1
7.51202591030755e-310	-1.66703	0.415	0.534	1.50241e-306	0	Ifitm3
1.88053e-307	-1.89806	0.299	0.481	3.76107e-304	0	Cebpb
4.28886e-306	-0.510902	0.391	0.465	8.57771e-303	0	Apobr
4.12378e-305	-1.56556	0.423	0.555	8.24756e-302	0	Lst1
3.85475e-299	-0.716456	0.416	0.398	7.70949e-296	0	Fcgr3
1.08195e-298	-0.613137	0.244	0.419	2.16389e-295	0	Cd300c2
9.05961e-298	-1.78479	0.366	0.526	1.81192e-294	0	Tnfaip2
5.99367e-295	-1.10455	0.551	0.684	1.19873e-291	0	Prdx5
1.1222e-294	-0.543237	0.224	0.404	2.24439e-291	0	Igsf6
6.50872e-290	-0.509981	0.459	0.344	1.30174e-286	0	Tgm2
5.64277e-289	-0.76715	0.403	0.588	1.12855e-285	0	Prdx6
6.65135e-288	-0.707227	0.351	0.506	1.33027e-284	0	Tmem176a
1.10708e-287	-0.617121	0.453	0.647	2.21416e-284	0	Rps27l
1.41467e-286	-1.5739	0.349	0.517	2.82934e-283	0	Dusp1
5.9892e-286	-0.784909	0.313	0.522	1.19784e-282	0	Odc1
6.52024e-286	-0.558603	0.488	0.506	1.30405e-282	0	Itga1
1.37213e-285	-1.06692	0.212	0.352	2.74426e-282	0	Klre1
2.40815e-282	-3.51615	0.251	0.402	4.8163e-279	0	Gzma
2.82439e-282	-1.20115	0.656	0.763	5.64878e-279	0	Junb
2.83479e-282	-1.22558	0.391	0.465	5.66958e-279	0	Gzmb
6.1566e-280	-0.501154	0.216	0.387	1.23132e-276	0	Pygl
6.9547e-279	-0.762418	0.444	0.455	1.39094e-275	0	Tnfsf8
7.72627e-279	-3.6726	0.352	0.529	1.54525e-275	0	Cxcl2
2.05261e-278	-0.813431	0.36	0.562	4.10522e-275	0	Litaf
8.4419e-278	-0.651782	0.217	0.368	1.68838e-274	0	Serpinb6b
1.87649e-277	-0.580199	0.251	0.386	3.75297e-274	0	Snx18
4.70653e-276	-0.727132	0.337	0.474	9.41307e-273	0	Tmem176b
1.03137e-275	-1.23928	0.389	0.515	2.06274e-272	0	Ly6c2
1.31107e-275	-1.18912	0.302	0.394	2.62213e-272	0	Prf1
8.00308e-267	-0.961664	0.364	0.569	1.60062e-263	0	Pglyrp1
7.99837e-265	-0.979831	0.352	0.537	1.59967e-261	0	Rgs2
1.03569e-264	-0.558572	0.515	0.598	2.07139e-261	0	Cxcr3
3.28247e-263	-0.585486	0.406	0.399	6.56494e-260	0	Gcnt2
1.72236e-262	-0.811665	0.194	0.334	3.44472e-259	0	Klrb1c
3.92848e-262	-0.527511	0.211	0.411	7.85695e-259	0	Slc2a3
4.9548e-261	-1.02266	0.186	0.364	9.9096e-258	0	Atf3
1.5129e-258	-0.717122	0.323	0.447	3.02581e-255	0	Plk3
4.12218e-258	-0.574662	0.372	0.525	8.24435e-255	0	Jaml
1.00219e-257	-0.632695	0.393	0.517	2.00438e-254	0	Card19
1.00951e-257	-0.511144	0.27	0.338	2.01901e-254	0	Cd7
1.17434e-257	-0.513057	0.362	0.419	2.34868e-254	0	Tent5c
5.47376e-257	-0.740029	0.591	0.67	1.09475e-253	0	Ptms
2.68018e-256	-0.520028	0.344	0.564	5.36036e-253	0	Nfatc1
1.69573e-255	-0.518958	0.176	0.36	3.39146e-252	0	Ccl9
7.82271e-252	-0.569453	0.395	0.513	1.56454e-248	0	Cd27
6.93762e-250	-0.51337	0.429	0.41	1.38752e-246	0	Klrc1
1.12528e-249	-0.960981	0.366	0.421	2.25056e-246	0	Lilr4b
1.21872e-247	-0.52783	0.197	0.342	2.43743e-244	0	Emilin2
7.73917e-247	-0.609388	0.167	0.329	1.54783e-243	0	Klra7
1.68263e-245	-0.779966	0.17	0.349	3.36526e-242	0	Stfa2l1
2.64764e-243	-0.520387	0.281	0.389	5.29529e-240	0	Serpinb9
5.57945e-243	-0.601214	0.358	0.415	1.11589e-239	0	Anxa1
1.22464e-242	-1.07317	0.903	0.915	2.44928e-239	0	Srgn
6.07073e-242	-0.637384	0.292	0.413	1.21415e-238	0	Tbc1d4
1.7401e-241	-0.578343	0.333	0.457	3.48019e-238	0	Izumo1r
9.03807e-241	-0.59936	0.458	0.597	1.80761e-237	0	Pmepa1
3.53705e-236	-0.534734	0.353	0.502	7.0741e-233	0	Hopx
6.68357e-236	-1.22843	0.482	0.446	1.33671e-232	0	Csf3r
2.36179e-232	-0.551034	0.323	0.476	4.72358e-229	0	Cdk6
7.48795e-229	-3.24711	0.461	0.567	1.49759e-225	0	Il1b
1.09959e-228	-1.1123	0.395	0.58	2.19918e-225	0	Cstb
3.98729e-228	-0.657727	0.325	0.503	7.97458e-225	0	Cited2
3.01135e-227	-0.669594	0.297	0.434	6.0227e-224	0	Csf1r
2.1566e-225	-0.734999	0.171	0.32	4.31321e-222	0	Cdkn1a
2.17427e-224	-0.515238	0.308	0.376	4.34853e-221	0	Klrc2
3.30597e-224	-1.24286	0.463	0.513	6.61194e-221	0	Alox5ap
9.33739e-224	-0.74547	0.363	0.478	1.86748e-220	0	Csf2rb
1.35671e-223	-0.635509	0.33	0.453	2.71342e-220	0	Nudt4
2.89125e-222	-0.869436	0.603	0.644	5.7825e-219	0	Bcl2a1b
5.50417e-220	-1.08414	0.585	0.706	1.10083e-216	0	Neat1
1.00019e-217	-0.815425	0.444	0.542	2.00038e-214	0	Ccr1
1.31875e-217	-1.69403	0.596	0.707	2.6375e-214	0	Nfkbia
4.50692e-217	-0.595259	0.505	0.558	9.01385e-214	0	Bcl2a1d
1.29297e-216	-0.722563	0.347	0.487	2.58594e-213	0	Mmp9
1.55297e-215	-0.721649	0.439	0.531	3.10593e-212	0	Fabp5
4.77736e-215	-0.623157	0.496	0.611	9.55473e-212	0	Epsti1
4.79825e-215	-0.564967	0.453	0.509	9.5965e-212	0	Itgae
2.41619e-213	-0.61425	0.305	0.348	4.83238e-210	0	Cd300a
4.13928e-211	-0.575942	0.187	0.29	8.27857e-208	0	Nr4a2
7.01368e-211	-1.83428	0.369	0.437	1.40274e-207	0	Ier3
1.54914e-208	-0.565073	0.485	0.41	3.09829e-205	0	Ms4a6c
1.25997e-207	-0.617322	0.369	0.494	2.51994e-204	0	Tgfbi
5.87279e-204	-0.670477	0.42	0.537	1.17456e-200	0	Bhlhe40
8.70768e-203	-0.883014	0.377	0.421	1.74154e-199	0	Cd8b1
9.47863e-199	-1.65481	0.464	0.482	1.89573e-195	0	Clec4e
4.53432e-198	-1.82391	0.298	0.388	9.06864e-195	0	Hdc
2.96031e-196	-0.63218	0.447	0.477	5.92061e-193	0	Lmnb1
4.11481e-195	-0.65579	0.302	0.465	8.22962e-192	0	Tnf
1.74446e-194	-0.556207	0.447	0.524	3.48892e-191	0	Entpd1
5.58833e-194	-0.881694	0.179	0.344	1.11767e-190	0	Ets2
8.40373e-194	-1.3415	0.376	0.414	1.68075e-190	0	Ccl6
2.99786e-193	-0.658112	0.414	0.444	5.99572e-190	0	Pilra
5.1823e-190	-0.672671	0.233	0.271	1.03646e-186	0	Ncr1
1.17582e-188	-0.565766	0.416	0.391	2.35164e-185	0	Cd8a
1.61442e-185	-0.598244	0.465	0.549	3.22883e-182	0	Tnfrsf4
8.50438e-183	-0.596721	0.512	0.541	1.70088e-179	0	Nrip1
5.59302e-182	-0.545162	0.353	0.531	1.1186e-178	0	Klf10
1.15578e-181	-0.677065	0.407	0.445	2.31156e-178	0	Creg1
1.68394e-181	-0.6671	0.519	0.629	3.36788e-178	0	Traf1
7.57893e-179	-0.815211	0.537	0.525	1.51579e-175	0	Cd300lf
1.66998e-178	-0.905946	0.429	0.475	3.33996e-175	0	Hp
4.63816e-177	-2.25054	0.611	0.66	9.27632e-174	0	Lyz2
8.75254e-177	-0.881565	0.472	0.48	1.75051e-173	0	Ptafr
6.41496e-173	-4.67568	0.601	0.668	1.28299e-169	0	S100a9
2.73522e-171	-0.823834	0.47	0.484	5.47044e-168	0	Isg15
4.80353e-171	-1.03528	0.37	0.416	9.60705e-168	0	Clec4d
2.562e-170	-0.952038	0.334	0.441	5.124e-167	0	Nfkbiz
9.27806e-170	-0.508293	0.488	0.477	1.85561e-166	0	Bcl2a1a
1.74696e-169	-0.671841	0.208	0.318	3.49392e-166	0	Trem1
1.38536e-168	-0.59001	0.373	0.377	2.77073e-165	0	Pla2g7
1.50445e-166	-0.868642	0.366	0.453	3.0089e-163	0	Hcar2
1.6116e-163	-0.524939	0.494	0.588	3.2232e-160	0	Hip1
3.09209e-163	-0.790546	0.363	0.368	6.18418e-160	0	Osm
1.24222e-158	-0.537786	0.392	0.457	2.48443e-155	0	C3
3.51284e-156	-0.692112	0.425	0.412	7.02568e-153	0	Il1r2
4.18056e-155	-0.923324	0.421	0.489	8.36112e-152	0	Cd63
3.1896e-152	-0.747613	0.285	0.426	6.37919e-149	0	Wfdc21
4.46822e-151	-4.72282	0.657	0.71	8.93645e-148	0	S100a8
2.08144e-150	-1.01376	0.5	0.627	4.16288e-147	0	Resf1
7.68585e-149	-1.381	0.334	0.397	1.53717e-145	0	Acod1
2.98869e-147	-0.733676	0.525	0.434	5.97738e-144	0	Basp1
1.57981e-146	-0.986818	0.425	0.419	3.15963e-143	0	Slc7a11
1.72506e-145	-1.11872	0.34	0.409	3.45011e-142	0	Ptgs2
2.77212e-145	-1.07128	0.51	0.549	5.54425e-142	0	Il1rn
1.10767e-144	-1.61493	0.463	0.488	2.21534e-141	0	Ifitm1
1.43035e-144	-1.02007	0.623	0.734	2.8607e-141	0	Atp6v0c
2.21881e-144	-0.711807	0.368	0.362	4.43762e-141	0	Cxcr2
2.89873e-142	-0.554172	0.284	0.379	5.79745e-139	0	Clec4a3
6.15645e-141	-0.513029	0.335	0.394	1.23129e-137	0	Cks2
2.29003e-140	-1.7089	0.351	0.422	4.58007e-137	0	G0s2
2.18231e-137	-1.06017	0.358	0.519	4.36463e-134	0	Wfdc17
3.93407e-135	-1.05647	0.335	0.375	7.86814e-132	0	Cd14
4.37489e-135	-0.714508	0.485	0.377	8.74978e-132	0	Cstdc4
2.18003e-132	-0.503825	0.349	0.498	4.36006e-129	0	Sqstm1
4.40453e-126	-0.893213	0.394	0.398	8.80906e-123	0	Xcl1
8.69599e-123	-0.592795	0.425	0.444	1.7392e-119	0	Nfe2l2
6.12562e-119	-0.676584	0.434	0.443	1.22512e-115	0	Clec4n
6.91925e-119	-0.566854	0.386	0.505	1.38385e-115	0	Ugcg
2.90392e-117	-0.513067	0.354	0.393	5.80784e-114	0	Ndel1
1.34622e-115	-1.73499	0.716	0.76	2.69243e-112	0	Slpi
2.47242e-115	-0.576255	0.383	0.406	4.94485e-112	0	Ninj1
6.25798e-115	-0.820813	0.322	0.431	1.2516e-111	0	Nr4a1
1.61959e-114	-0.662582	0.307	0.423	3.23918e-111	0	Ifrd1
4.70328e-114	-2.14736	0.435	0.391	9.40656e-111	0	Retnlg
1.27279e-101	-0.671562	0.37	0.467	2.54558e-98	0	Egr1
1.03368e-99	-1.30226	0.913	0.887	2.06736e-96	0	Ftl1
1.45313e-97	-0.801467	0.785	0.757	2.90625e-94	0	Psap
8.84342e-96	-0.506981	0.447	0.568	1.76868e-92	0	Ier2
2.42104e-92	-0.790026	0.261	0.255	4.84208e-89	0	Trdc
5.49962e-92	-0.68083	0.227	0.299	1.09992e-88	0	Thbs1
6.49473e-88	-0.585034	0.661	0.639	1.29895e-84	0	Zeb2
3.20234e-85	-0.930566	0.44	0.548	6.40468e-82	0	Fos
3.59928e-83	-0.576506	0.563	0.544	7.19855e-80	0	Fgr
1.73309e-79	-0.583813	0.419	0.447	3.46618e-76	0	Asprv1
2.5751e-69	-0.631404	0.739	0.787	5.1502e-66	0	Btg2
9.87851e-69	-0.636701	0.55	0.548	1.9757e-65	0	Mpeg1
1.24174e-68	-0.528847	0.481	0.525	2.48347e-65	0	Slc15a3
9.21873e-68	-0.555101	0.51	0.512	1.84375e-64	0	Spp1
6.78719e-66	-0.572995	0.651	0.703	1.35744e-62	0	Taldo1
1.625e-63	-1.1882	0.763	0.766	3.25e-60	0	Cst3
5.58914e-61	-0.508463	0.392	0.316	1.11783e-57	0	Ltf
1.0076e-60	-0.623566	0.461	0.513	2.0152e-57	0	Chil3
2.10121e-55	-0.871133	0.521	0.51	4.20243e-52	0	Zfp36
1.75169e-48	-0.523423	0.441	0.537	3.50337e-45	0	Spi1
1.51743e-37	-1.51178	0.83	0.847	3.03486e-34	0	Ighg1
1.85384e-31	-1.23254	0.7	0.729	3.70768e-28	0	Jchain
7.97981e-26	-0.919414	0.455	0.403	1.59596e-22	0	Camp
8.95645e-22	-0.545681	0.6	0.61	1.79129e-18	0	Plek
3.9167e-18	-0.905505	0.61	0.636	7.83339e-15	0	Igha
6.96547e-16	-0.528682	0.55	0.55	1.39309e-12	0	Marcks
1.87287e-13	0.843419	0.334	0.294	3.74575e-10	0	Hbb-bt
8.41158e-12	-0.927185	0.979	0.965	1.68232e-08	0	Fth1
3.82458e-10	-1.56928	0.862	0.867	7.64916e-07	0	Ighg2b
2.47881e-07	-1.10641	0.397	0.388	0.000495761	0	Ngp
3.92317e-07	-1.4939	0.659	0.685	0.000784635	0	Ighg2c
0.00352679	1.61256	0.391	0.407	1	0	Hbb-bs
0	2.62622	0.854	0.459	0	1	Maf
0	2.4369	0.883	0.699	0	1	S100a4
0	2.26095	0.891	0.582	0	1	Trac
0	2.22928	0.897	0.631	0	1	Cd3g
0	2.18398	0.808	0.557	0	1	Cd4
0	2.09027	0.759	0.512	0	1	Cxcr6
0	2.08856	0.795	0.538	0	1	Cd6
0	2.0523	0.837	0.653	0	1	Rbpj
0	2.00193	0.782	0.476	0	1	Cd5
0	1.93771	0.89	0.581	0	1	Cd3e
0	1.91297	0.534	0.492	0	1	Ikzf2
0	1.89822	0.66	0.47	0	1	Icos
0	1.8437	0.815	0.594	0	1	Thy1
0	1.83403	0.87	0.577	0	1	Trbc2
0	1.8014	0.88	0.553	0	1	Cd3d
0	1.69956	0.887	0.724	0	1	Lgals1
0	1.68913	0.691	0.557	0	1	Ctla2a
0	1.68883	0.92	0.617	0	1	Ahnak
0	1.6505	0.757	0.529	0	1	Bcl11b
0	1.63277	0.651	0.574	0	1	Trbc1
0	1.61452	0.614	0.393	0	1	Rora
0	1.59772	0.838	0.533	0	1	Id2
0	1.51666	0.744	0.518	0	1	Inpp4b
0	1.49208	0.776	0.504	0	1	Lat
0	1.44213	0.617	0.52	0	1	Ccr2
0	1.43091	0.475	0.355	0	1	Ctla4
0	1.41383	0.901	0.773	0	1	AW112010
0	1.40756	0.567	0.46	0	1	Cd28
0	1.40362	0.875	0.763	0	1	S100a10
0	1.39507	0.72	0.477	0	1	Rgs1
0	1.38516	0.617	0.544	0	1	Tox
0	1.38437	0.421	0.46	0	1	Tnfsf8
0	1.37596	0.647	0.473	0	1	Atp2b4
0	1.35339	0.615	0.411	0	1	Cish
0	1.33938	0.532	0.524	0	1	Tnfrsf4
0	1.31631	0.591	0.372	0	1	Podnl1
0	1.26434	0.873	0.751	0	1	Vim
0	1.25167	0.575	0.415	0	1	Il18r1
0	1.25078	0.713	0.628	0	1	Rgs10
0	1.24713	0.637	0.489	0	1	Glrx
0	1.22976	0.509	0.424	0	1	Nt5e
0	1.21424	0.632	0.418	0	1	Odc1
0	1.1874	0.466	0.497	0	1	Nrp1
0	1.17234	0.618	0.479	0	1	Cd226
0	1.16879	0.595	0.553	0	1	Pdcd1
0	1.15921	0.502	0.4	0	1	Izumo1r
0	1.14902	0.604	0.51	0	1	Ramp1
0	1.1468	0.651	0.51	0	1	Cd247
0	1.14143	0.54	0.391	0	1	Furin
0	1.13741	0.829	0.822	0	1	Ly6a
0	1.136	0.684	0.507	0	1	Skap1
0	1.10954	0.889	0.605	0	1	Fyb
0	1.09324	0.542	0.388	0	1	Il7r
0	1.08097	0.555	0.492	0	1	Themis
0	1.07733	0.376	0.461	0	1	Ttn
0	1.06795	0.608	0.566	0	1	Cxcr3
0	1.06373	0.768	0.556	0	1	Ms4a6b
0	1.0511	0.558	0.449	0	1	Tnfrsf18
0	1.04661	0.623	0.54	0	1	Pmepa1
0	1.03675	0.539	0.458	0	1	Ubash3a
0	1.02623	0.534	0.405	0	1	Cdk6
0	1.01354	0.807	0.633	0	1	Hcst
0	1.0105	0.875	0.77	0	1	S100a6
0	0.997486	0.595	0.516	0	1	Nrip1
0	0.993318	0.389	0.376	0	1	Tbc1d4
0	0.988286	0.398	0.471	0	1	Foxp3
0	0.986431	0.609	0.636	0	1	Itgb1
0	0.947154	0.795	0.806	0	1	Capg
0	0.944366	0.538	0.53	0	1	Slamf1
0	0.942365	0.5	0.436	0	1	Cpd
0	0.937545	0.753	0.57	0	1	Spn
0	0.929809	0.517	0.534	0	1	Arl5a
0	0.917663	0.536	0.5	0	1	A430093F15Rik
0	0.890656	0.726	0.429	0	1	Il2rb
0	0.880302	0.61	0.586	0	1	Fgl2
0	0.863351	0.451	0.45	0	1	Rgs16
0	0.859155	0.519	0.462	0	1	Tnfsf10
0	0.850466	0.437	0.398	0	1	Neb
0	0.841762	0.67	0.541	0	1	Ms4a4b
0	0.83132	0.58	0.486	0	1	Sh2d2a
0	0.828333	0.511	0.463	0	1	Eea1
0	0.822885	0.859	0.787	0	1	S100a11
0	0.81849	0.769	0.67	0	1	Tagln2
0	0.814421	0.444	0.375	0	1	Crmp1
0	0.810657	0.454	0.466	0	1	Lag3
0	0.805232	0.402	0.343	0	1	Socs2
0	0.775905	0.403	0.386	0	1	Gata3
0	0.7733	0.792	0.738	0	1	Ccnd2
0	0.766972	0.503	0.423	0	1	Itk
0	0.754249	0.444	0.335	0	1	Cd40lg
0	0.750252	0.425	0.512	0	1	Itgae
0	0.749666	0.469	0.432	0	1	Angptl2
0	0.729458	0.494	0.503	0	1	Itga1
0	0.727328	0.421	0.361	0	1	Penk
0	0.716742	0.519	0.499	0	1	Tesc
0	0.714712	0.883	0.881	0	1	Crip1
0	0.698756	0.671	0.589	0	1	Ctsw
0	0.696708	0.495	0.49	0	1	Ahr
0	0.682403	0.449	0.444	0	1	Fam129a
0	0.657502	0.743	0.582	0	1	Cd44
0	0.648432	0.463	0.428	0	1	Sh2d1a
0	0.635583	0.299	0.297	0	1	Hlf
0	0.63429	0.641	0.65	0	1	Ptms
0	0.61919	0.355	0.342	0	1	Chst2
0	0.602133	0.336	0.364	0	1	Sytl2
0	0.5878	0.354	0.268	0	1	Tnfsf11
0	0.586492	0.437	0.412	0	1	Phactr2
0	0.58616	0.493	0.348	0	1	Ckb
0	0.578697	0.34	0.406	0	1	Nebl
0	0.574267	0.746	0.55	0	1	Nkg7
0	0.555627	0.311	0.395	0	1	Tiam1
0	0.554691	0.438	0.329	0	1	Igfbp7
0	0.540362	0.358	0.411	0	1	Cd200r1
0	0.538003	0.489	0.545	0	1	Trp53inp1
0	0.53517	0.366	0.406	0	1	Acsbg1
0	0.508501	0.342	0.388	0	1	P2rx7
0	-0.510814	0.211	0.47	0	1	Snn
0	-0.533823	0.157	0.374	0	1	Rbpms
0	-0.534952	0.232	0.496	0	1	Asprv1
0	-0.542105	0.247	0.525	0	1	Themis2
0	-0.556105	0.324	0.519	0	1	H2-DMb1
0	-0.557224	0.162	0.433	0	1	Pla2g7
0	-0.558112	0.185	0.516	0	1	Gm15987
0	-0.569679	0.261	0.519	0	1	Trim7
0	-0.580876	0.258	0.439	0	1	Abca1
0	-0.591931	0.176	0.456	0	1	Csf2ra
0	-0.595365	0.421	0.688	0	1	Tnfrsf13b
0	-0.617455	0.238	0.491	0	1	Hck
0	-0.619666	0.22	0.534	0	1	Chst3
0	-0.625894	0.087	0.343	0	1	Klra9
0	-0.627126	0.171	0.452	0	1	Vpreb3
0	-0.630293	0.172	0.48	0	1	Rassf4
0	-0.638066	0.321	0.638	0	1	Lyst
0	-0.649273	0.322	0.531	0	1	Pou2af1
0	-0.651257	0.196	0.464	0	1	Cstdc4
0	-0.655827	0.285	0.629	0	1	Hvcn1
0	-0.65707	0.239	0.602	0	1	Gm30211
0	-0.662347	0.224	0.452	0	1	Fcgr3
0	-0.662535	0.196	0.41	0	1	Ccr7
0	-0.676202	0.31	0.637	0	1	Ctsc
0	-0.677207	0.224	0.511	0	1	Klf3
0	-0.681308	0.236	0.588	0	1	Rasgrp3
0	-0.683225	0.165	0.486	0	1	Fcer2a
0	-0.69165	0.313	0.56	0	1	Satb1
0	-0.697093	0.173	0.493	0	1	Fcgr2b
0	-0.705986	0.177	0.514	0	1	Blk
0	-0.712069	0.309	0.605	0	1	Man1a
0	-0.723449	0.231	0.533	0	1	Cmah
0	-0.723857	0.112	0.349	0	1	Stfa2l1
0	-0.725404	0.201	0.545	0	1	Gga2
0	-0.731719	0.182	0.49	0	1	Bach2
0	-0.732446	0.267	0.526	0	1	Cbfa2t3
0	-0.757178	0.296	0.564	0	1	Ms4a4c
0	-0.763066	0.299	0.57	0	1	Wdfy4
0	-0.763085	0.23	0.513	0	1	Lrrk2
0	-0.767233	0.208	0.511	0	1	Sh3bp5
0	-0.768598	0.345	0.62	0	1	Zbtb20
0	-0.775891	0.238	0.555	0	1	Gns
0	-0.782455	0.263	0.536	0	1	Ptafr
0	-0.790648	0.303	0.552	0	1	Lmo2
0	-0.792769	0.183	0.487	0	1	B3gnt5
0	-0.794031	0.308	0.589	0	1	Pld4
0	-0.794217	0.329	0.623	0	1	Spib
0	-0.79462	0.297	0.575	0	1	Kctd12
0	-0.795472	0.292	0.607	0	1	Gm43305
0	-0.801742	0.186	0.452	0	1	Cd55
0	-0.807881	0.26	0.614	0	1	Dennd5b
0	-0.818596	0.349	0.647	0	1	Cd180
0	-0.820611	0.278	0.657	0	1	H2-Eb2
0	-0.821821	0.279	0.51	0	1	Aldh2
0	-0.841547	0.342	0.578	0	1	Pik3ap1
0	-0.878989	0.21	0.373	0	1	Itgam
0	-0.880169	0.338	0.668	0	1	Blnk
0	-0.884084	0.258	0.601	0	1	Cd300lf
0	-0.884952	0.3	0.616	0	1	Fgr
0	-0.891846	0.326	0.639	0	1	Blvrb
0	-0.896506	0.299	0.62	0	1	Rnase6
0	-0.898761	0.306	0.583	0	1	Cr2
0	-0.92726	0.315	0.473	0	1	Cyp4f18
0	-0.941741	0.336	0.606	0	1	Mpeg1
0	-0.966638	0.146	0.473	0	1	Clec4d
0	-0.991575	0.358	0.631	0	1	Cd72
0	-0.993859	0.299	0.599	0	1	2024-03-01
0	-1.00764	0.276	0.652	0	1	Pkig
0	-1.00841	0.45	0.739	0	1	Ctsz
0	-1.02475	0.373	0.659	0	1	Tnfrsf13c
0	-1.02722	0.388	0.682	0	1	Cd19
0	-1.04327	0.209	0.557	0	1	Tpd52
0	-1.07462	0.287	0.592	0	1	Tcf4
0	-1.07948	0.497	0.773	0	1	Pold4
0	-1.09971	0.353	0.676	0	1	Siglecg
0	-1.10576	0.379	0.755	0	1	Pou2f2
0	-1.11865	0.57	0.817	0	1	Psap
0	-1.12029	0.323	0.658	0	1	Swap70
0	-1.12516	0.262	0.508	0	1	Csf3r
0	-1.12621	0.344	0.555	0	1	Spi1
0	-1.12963	0.378	0.597	0	1	Marcks
0	-1.13056	0.316	0.574	0	1	Ncf2
0	-1.14761	0.436	0.759	0	1	Mzb1
0	-1.15944	0.379	0.658	0	1	Gngt2
0	-1.18037	0.329	0.672	0	1	Ralgps2
0	-1.188	0.399	0.663	0	1	Plek
0	-1.19461	0.326	0.654	0	1	Ncf1
0	-1.19767	0.297	0.675	0	1	H2-Oa
0	-1.23791	0.322	0.635	0	1	Cd83
0	-1.24496	0.32	0.693	0	1	Cd22
0	-1.24707	0.335	0.699	0	1	Fcrla
0	-1.25651	0.359	0.741	0	1	Klf2
0	-1.28324	0.276	0.559	0	1	Alox5ap
0	-1.32271	0.297	0.637	0	1	Pax5
0	-1.33686	0.358	0.662	0	1	Scd1
0	-1.33882	0.351	0.729	0	1	H2-DMa
0	-1.37023	0.437	0.734	0	1	Irf8
0	-1.38931	0.259	0.62	0	1	Sell
0	-1.39727	0.229	0.668	0	1	Gm31243
0	-1.39835	0.322	0.742	0	1	Unc93b1
0	-1.40557	0.357	0.727	0	1	Ciita
0	-1.43624	0.323	0.682	0	1	Bcl11a
0	-1.43924	0.313	0.72	0	1	Ly86
0	-1.44278	0.323	0.678	0	1	Syk
0	-1.45864	0.346	0.744	0	1	Ctsh
0	-1.45999	0.362	0.684	0	1	Cd24a
0	-1.50266	0.336	0.715	0	1	Lyn
0	-1.59336	0.421	0.771	0	1	Ifi30
0	-1.60359	0.332	0.691	0	1	Ighd
0	-1.64555	0.371	0.748	0	1	Napsa
0	-1.65048	0.335	0.765	0	1	H2-DMb2
0	-1.71972	0.774	0.927	0	1	Ftl1
0	-1.74314	0.366	0.747	0	1	Cybb
0	-1.77873	0.36	0.741	0	1	H2-Ob
0	-1.87621	0.364	0.729	0	1	Fcmr
0	-1.90734	0.311	0.733	0	1	Bank1
0	-1.928	0.391	0.776	0	1	Iglc3
0	-1.93895	0.395	0.784	0	1	Plac8
0	-1.97449	0.993	0.997	0	1	Igkc
0	-2.15284	0.429	0.804	0	1	Iglc2
0	-2.3062	0.744	0.936	0	1	Ighm
0	-2.3626	0.414	0.784	0	1	Cd79b
0	-2.38031	0.369	0.739	0	1	Mef2c
0	-2.41706	0.411	0.821	0	1	Ms4a1
0	-2.42958	0.323	0.759	0	1	Ebf1
0	-2.52522	0.379	0.588	0	1	Fcer1g
0	-2.53009	0.426	0.706	0	1	Apoe
0	-2.63637	0.427	0.802	0	1	Ly6d
0	-2.84641	0.398	0.645	0	1	Tyrobp
0	-3.07591	0.433	0.823	0	1	Cd79a
0	-3.28181	0.495	0.869	0	1	H2-Eb1
0	-3.29728	0.523	0.881	0	1	H2-Ab1
0	-3.50621	0.524	0.872	0	1	H2-Aa
0	-4.10866	0.689	0.938	0	1	Cd74
1.92685601878086e-322	-0.644097	0.306	0.536	3.85371203756172e-319	1	Btla
1.0886242440466e-319	-0.879753	0.568	0.768	2.17724848809321e-316	1	Ctss
4.6960357133814e-316	-0.645285	0.316	0.582	9.39207142676281e-313	1	Lamp1
5.0390507874507e-313	0.687852	0.573	0.482	0	1	Emb
2.84798718402993e-312	-0.722244	0.239	0.492	0	1	Nfe2l2
6.54231899144105e-310	0.731292	0.485	0.401	1.30846e-306	1	Ifng
2.15778e-306	-0.573643	0.473	0.706	4.31555e-303	1	Cd38
1.00778e-305	0.581928	0.759	0.652	2.01556e-302	1	Itgal
1.21677e-305	-0.516408	0.15	0.337	2.43353e-302	1	Plaur
6.61986e-304	-0.760648	0.286	0.489	1.32397e-300	1	Csf2rb
1.06385e-302	0.618985	0.447	0.489	2.12769e-299	1	Cd27
5.35606e-302	-0.603257	0.224	0.479	1.07121e-298	1	Cxcr4
5.61556e-302	-1.15047	0.31	0.568	1.12311e-298	1	Zfp36
4.75518e-301	-0.603277	0.1	0.304	9.51036e-298	1	Ncr1
4.89918e-299	-0.65543	0.287	0.467	9.79837e-296	1	Nfam1
2.69857e-293	-0.561952	0.21	0.416	5.39715e-290	1	Mirt1
1.02643e-287	-0.514909	0.226	0.468	2.05287e-284	1	Prkcd
1.52926e-286	-0.61181	0.262	0.483	3.05852e-283	1	Pilra
4.4628e-285	-1.2462	0.297	0.483	8.9256e-282	1	Cd9
3.26675e-284	-0.585351	0.159	0.354	6.5335e-281	1	Hes1
2.4443e-282	0.56934	0.353	0.34	4.8886e-279	1	Il2ra
6.45088e-282	-0.633857	0.331	0.532	1.29018e-278	1	Zfp318
4.36018e-280	-0.717771	0.134	0.338	8.72037e-277	1	Klrb1c
3.02808e-279	-1.30102	0.487	0.714	6.05617e-276	1	Iglc1
9.8177e-278	-1.44917	0.62	0.804	1.96354e-274	1	Cst3
1.74076e-276	-0.546489	0.36	0.582	3.48152e-273	1	Serpinb1a
5.46655e-273	-0.892627	0.295	0.504	1.09331e-269	1	Basp1
3.40217e-272	-0.650162	0.194	0.409	6.80433e-269	1	Cxcr2
8.8074e-272	-0.58254	0.231	0.437	1.76148e-268	1	Gm19951
2.67028e-266	-1.30358	0.212	0.425	5.34055e-263	1	Acod1
5.55983e-265	0.560757	0.449	0.383	1.11197e-261	1	Osbpl3
1.73919e-264	-0.967894	0.359	0.586	3.47838e-261	1	Il1rn
4.67498e-264	-0.563885	0.461	0.667	9.34997e-261	1	Rel
6.04621e-264	-0.582422	0.305	0.491	1.20924e-260	1	Plbd1
2.17473e-262	0.553347	0.462	0.429	4.34947e-259	1	Camk2n1
2.2377e-262	-0.509219	0.184	0.397	4.47541e-259	1	Clec4a3
9.34422e-261	0.554942	0.557	0.687	1.86884e-257	1	Gm26917
3.0954e-260	-1.67068	0.251	0.463	6.1908e-257	1	Ier3
4.84802e-259	0.634185	0.461	0.413	9.69604e-256	1	Prdm1
7.61671e-258	-3.06122	0.373	0.581	1.52334e-254	1	Il1b
7.9435e-254	0.656884	0.646	0.585	1.5887e-250	1	Traf1
3.11287e-247	-1.53796	0.317	0.52	6.22574e-244	1	Clec4e
1.50595e-246	-0.78836	0.263	0.473	3.01191e-243	1	Hcar2
2.84948e-246	0.588549	0.583	0.555	5.69896e-243	1	Hip1
3.93479e-246	0.731252	0.517	0.431	7.86958e-243	1	Ccr5
2.72369e-242	-1.07064	0.325	0.522	5.44738e-239	1	Ly6c2
2.05345e-237	-1.64502	0.337	0.52	4.1069e-234	1	Tnfaip2
2.06455e-236	-0.505924	0.232	0.405	4.1291e-233	1	Sirpa
7.7721e-233	-1.0288	0.232	0.432	1.55442e-229	1	Ptgs2
1.2042e-232	-0.600767	0.263	0.48	2.4084e-229	1	Creg1
1.64472e-232	-3.40052	0.316	0.523	3.28944e-229	1	Cxcl2
5.03927e-230	-0.955417	0.177	0.349	1.00785e-226	1	Klre1
2.0924e-227	-0.640944	0.11	0.297	4.1848e-224	1	Trdc
4.81705e-226	0.568776	0.595	0.583	9.63409e-223	1	Ifngr1
2.94293e-225	-0.642998	0.202	0.411	5.88585e-222	1	Osm
1.47111e-224	0.512239	0.539	0.549	2.94222e-221	1	Gbp7
2.4178e-224	0.500182	0.741	0.664	4.8356e-221	1	Itgb2
2.5101e-224	-1.7128	0.221	0.401	5.0202e-221	1	Hdc
1.56539e-223	-1.43366	0.339	0.51	3.13079e-220	1	Wfdc17
9.54736e-220	-4.51518	0.544	0.736	1.90947e-216	1	S100a8
7.17102e-219	-0.624807	0.124	0.285	1.4342e-215	1	Gda
4.73798e-212	-1.31879	0.27	0.439	9.47596e-209	1	Ccl6
2.30914e-211	-0.66338	0.265	0.44	4.61828e-208	1	Marcksl1
2.63163e-211	-0.911775	0.273	0.461	5.26326e-208	1	Slc7a11
3.60251e-209	-0.771913	0.602	0.779	7.20503e-206	1	Gpx1
3.95287e-209	-1.00117	0.238	0.403	7.90574e-206	1	Prf1
5.71897e-209	0.500733	0.482	0.51	1.14379e-205	1	Bhlhe40
6.20194e-207	0.50269	0.393	0.319	1.24039e-203	1	F2r
8.66537e-207	-0.818632	0.321	0.501	1.73307e-203	1	Hp
1.70801e-204	-1.65053	0.346	0.452	3.41602e-201	1	Cebpb
5.58069e-201	-0.543649	0.396	0.555	1.11614e-197	1	Chchd10
3.63908e-200	-0.619798	0.292	0.481	7.27815e-197	1	Clec4n
8.6987e-200	-1.37801	0.402	0.549	1.73974e-196	1	Lst1
8.44304e-199	0.556431	0.767	0.79	1.68861e-195	1	AC149090.1
2.13639e-198	0.589208	0.513	0.423	4.27278e-195	1	Arl4c
1.09532e-197	-0.544558	0.334	0.542	2.19063e-194	1	Chil3
1.96596e-196	-0.641803	0.705	0.857	3.93191e-193	1	Mcl1
3.60644e-196	-1.61157	0.262	0.44	7.21289e-193	1	G0s2
1.10544e-194	-0.660163	0.248	0.448	2.21089e-191	1	Lilr4b
8.34264e-192	-4.39235	0.504	0.688	1.66853e-188	1	S100a9
3.85616e-186	0.572372	0.543	0.451	7.71232e-183	1	Ddit4
2.32821e-185	-0.999752	0.232	0.4	4.65642e-182	1	Cd14
1.67465e-177	-0.512001	0.326	0.495	3.3493e-174	1	Tgfbi
4.87948e-177	-0.606156	0.189	0.322	9.75895e-174	1	Cd300ld
9.79298e-176	-1.4652	0.397	0.522	1.9586e-172	1	Msrb1
2.30476e-175	-0.848879	0.264	0.459	4.60952e-172	1	Camp
1.99959e-173	-0.624117	0.499	0.684	3.99917e-170	1	Zeb2
3.84808e-173	-0.508206	0.186	0.34	7.69616e-170	1	Klf4
6.28894e-172	-0.826227	0.337	0.505	1.25779e-168	1	Cd63
7.69235e-171	-3.18974	0.314	0.371	1.53847e-167	1	Gzma
7.21766e-166	-0.523516	0.166	0.315	1.44353e-162	1	Klra7
3.27406e-165	-0.548593	0.266	0.447	6.54812e-162	1	Cd8b1
2.02654e-160	-2.03785	0.27	0.439	4.05308e-157	1	Retnlg
3.89852e-160	-0.949132	0.241	0.334	7.79704e-157	1	Atf3
8.14839e-160	-0.561743	0.254	0.358	1.62968e-156	1	Cd300a
2.11093e-157	-0.884415	0.221	0.318	4.22185e-154	1	Ets2
6.23488e-155	-0.701381	0.489	0.666	1.24698e-151	1	Igha
2.09047e-152	-2.0162	0.525	0.678	4.18094e-149	1	Lyz2
2.39699e-150	-1.12159	0.562	0.709	4.79399e-147	1	Ighg2c
5.62677e-149	-0.600317	0.296	0.422	1.12535e-145	1	Csf1r
1.67557e-147	-0.574978	0.526	0.676	3.35114e-144	1	Sat1
1.26374e-145	-0.566967	0.304	0.388	2.52747e-142	1	Cd300c2
1.27642e-143	-0.528481	0.338	0.518	2.55284e-140	1	Isg15
4.44968e-143	-0.537463	0.238	0.401	8.89937e-140	1	Klrk1
4.72679e-143	-1.00957	0.808	0.881	9.45358e-140	1	Ighg2b
4.10569e-142	-0.676527	0.322	0.487	8.21138e-139	1	Lilrb4a
2.27474e-141	-0.911637	0.778	0.86	4.54947e-138	1	Ighg1
5.09446e-125	-0.614263	0.203	0.31	1.01889e-121	1	Trem1
1.25396e-122	-1.27732	0.628	0.78	2.50792e-119	1	Slpi
9.5389e-119	-0.784217	0.354	0.515	1.90778e-115	1	Ifitm1
3.3153e-118	-0.750262	0.621	0.748	6.63059e-115	1	Jchain
9.86005e-115	-0.54009	0.266	0.411	1.97201e-111	1	Gsr
2.80646e-113	-0.631609	0.283	0.432	5.61291e-110	1	Nr4a1
1.27654e-109	-1.78714	0.351	0.46	2.55307e-106	1	Ccrl2
1.2852e-107	-1.11457	0.93	0.98	2.5704e-104	1	Fth1
7.10026e-107	-1.85239	0.423	0.506	1.42005e-103	1	Ccl3
4.91999e-104	-0.776618	0.267	0.397	9.83998e-101	1	Lcn2
1.14018e-102	-0.780006	0.417	0.544	2.28037e-99	1	Fos
2.37198e-99	-0.73025	0.294	0.411	4.74396e-96	1	Wfdc21
1.85045e-97	-0.637132	0.2	0.334	3.70089e-94	1	Hbb-bt
1.12233e-70	-0.652614	0.441	0.53	2.24466e-67	1	Pglyrp1
1.36114e-70	-1.70389	0.305	0.429	2.72229e-67	1	Hbb-bs
1.3097e-69	-0.571478	0.318	0.436	2.6194e-66	1	Nfkbiz
1.64812e-60	-0.600718	0.227	0.292	3.29624e-57	1	Thbs1
3.33826e-59	-0.731598	0.634	0.721	6.67652e-56	1	Atp6v0c
1.34441e-55	-0.675717	0.58	0.664	2.68883e-52	1	Prdx5
6.72995e-54	-1.1887	0.453	0.517	1.34599e-50	1	Ccl4
1.23151e-52	-0.928475	0.595	0.698	2.46302e-49	1	Nfkbia
8.78821e-41	-1.02961	0.319	0.41	1.75764e-37	1	Ngp
3.63779e-38	-1.33087	0.6	0.527	7.27558e-35	1	Ccl5
7.06937e-37	-0.828397	0.447	0.52	1.41387e-33	1	Ifitm2
1.47228e-32	-0.760248	0.474	0.542	2.94456e-29	1	Cstb
2.089e-32	-0.709454	0.389	0.46	4.178e-29	1	Mxd1
1.76828e-28	-1.01744	0.485	0.505	3.53656e-25	1	Ifitm3
5.74593e-24	-0.666922	0.437	0.478	1.14919e-20	1	Dusp1
0.00136948	-0.648108	0.46	0.457	1	1	Gadd45b
0	2.64008	0.894	0.62	0	2	Apoe
0	2.20494	0.945	0.521	0	2	Zbtb20
0	1.90509	0.965	0.699	0	2	Iglc2
0	1.79979	0.923	0.622	0	2	Fcmr
0	1.78339	0.954	0.675	0	2	Plac8
0	1.54936	0.91	0.667	0	2	Mzb1
0	1.53103	0.986	0.676	0	2	Cd79b
0	1.5168	0.988	0.707	0	2	Ms4a1
0	1.48389	0.938	0.668	0	2	Iglc3
0	1.44371	0.983	0.886	0	2	Ighm
0	1.37725	0.879	0.49	0	2	Tcf4
0	1.35831	0.789	0.653	0	2	Iglc1
0	1.3519	0.992	0.714	0	2	Cd79a
0	1.31875	0.972	0.696	0	2	Ly6d
0	1.26347	0.996	0.767	0	2	H2-Eb1
0	1.23407	0.884	0.619	0	2	Dnajc7
0	1.21295	0.902	0.605	0	2	Ly86
0	1.15975	0.996	0.777	0	2	H2-Aa
0	1.13661	0.996	0.785	0	2	H2-Ab1
0	1.10292	0.93	0.64	0	2	Napsa
0	1.09806	0.997	0.873	0	2	Cd74
0	1.07244	0.626	0.391	0	2	Bhlhe41
0	1.06925	0.657	0.496	0	2	Fcrl5
0	1.04842	0.835	0.544	0	2	Pkig
0	1.04177	0.764	0.413	0	2	Sh3bp5
0	1.03172	0.678	0.467	0	2	D10Wsu102e
0	1.01566	0.683	0.386	0	2	Rassf4
0	1.01027	0.836	0.583	0	2	Siglecg
0	0.997229	0.838	0.609	0	2	Tnfrsf13b
0	0.965552	0.544	0.361	0	2	Cacna1e
0	0.962214	0.929	0.646	0	2	H2-DMb2
0	0.909239	0.942	0.646	0	2	Pou2f2
0	0.907505	0.732	0.542	0	2	Spib
0	0.890949	0.696	0.415	0	2	Blk
0	0.87715	0.828	0.597	0	2	Cd19
0	0.85282	0.903	0.675	0	2	Ifi30
0	0.837548	0.737	0.567	0	2	Cd180
0	0.836035	0.609	0.394	0	2	Snn
0	0.833612	0.91	0.621	0	2	H2-DMa
0	0.832774	0.891	0.696	0	2	Pold4
0	0.809014	0.719	0.433	0	2	Aldh2
0	0.798198	0.83	0.561	0	2	Swap70
0	0.796411	0.922	0.632	0	2	H2-Ob
0	0.790633	0.803	0.602	0	2	Fcrla
0	0.786347	0.886	0.643	0	2	Cybb
0	0.77504	0.35	0.369	0	2	E330020D12Rik
0	0.734367	0.805	0.539	0	2	Pax5
0	0.733217	0.409	0.225	0	2	Nid1
0	0.718826	0.495	0.455	0	2	Zbtb32
0	0.687385	0.542	0.44	0	2	Cxcr5
0	0.687096	0.529	0.385	0	2	Tbc1d9
0	0.669736	0.893	0.616	0	2	Bank1
0	0.669133	0.608	0.428	0	2	Gm15987
0	0.646671	0.435	0.352	0	2	Il5ra
0	0.592594	0.522	0.403	0	2	Pafah1b3
0	0.579482	0.508	0.441	0	2	Fgd2
0	0.567077	0.415	0.313	0	2	Zcwpw1
0	0.546371	0.448	0.331	0	2	St8sia6
0	0.537028	0.457	0.387	0	2	Kctd14
0	0.520245	0.409	0.365	0	2	Fam129c
0	-0.936429	0.17	0.546	0	2	Atp2b4
0	-1.12428	0.129	0.473	0	2	Rora
0	-1.12843	0.191	0.469	0	2	Arl4c
0	-1.17617	0.306	0.57	0	2	Skap1
0	-1.18343	0.259	0.534	0	2	Satb1
0	-1.29429	0.25	0.595	0	2	Lat
0	-1.37004	0.326	0.631	0	2	Ms4a6b
0	-1.42481	0.205	0.617	0	2	Bcl11b
0	-1.58419	0.258	0.597	0	2	Cxcr6
0	-1.73375	0.378	0.669	0	2	Thy1
0	-1.73953	0.449	0.669	0	2	Ctsd
0	-1.80713	0.312	0.596	0	2	Ms4a4b
0	-1.86606	0.352	0.679	0	2	Trac
0	-1.9148	0.308	0.629	0	2	Id2
0	-1.91597	0.312	0.656	0	2	Cd3d
0	-1.93687	0.372	0.676	0	2	Cd3e
0	-2.21758	0.253	0.709	0	2	Fyb
0	-2.27494	0.408	0.717	0	2	Cd3g
0	-2.30759	0.335	0.672	0	2	Trbc2
0	-2.62094	0.322	0.62	0	2	Nkg7
1.97626258336499e-323	0.724922	0.794	0.642	3.95252516672997e-320	2	Cd38
2.86558074587923e-322	-1.28289	0.299	0.624	5.73116149175846e-319	2	Cd6
1.16214121214778e-319	0.659757	0.606	0.474	2.32428242429556e-316	2	Pou2af1
1.54109139055091e-316	0.644748	0.709	0.586	3.08218278110181e-313	2	Blnk
2.49613001705526e-316	0.644633	0.864	0.631	4.99226003411052e-313	2	Unc93b1
0	0.621227	0.656	0.497	3.47486e-305	2	Wdfy4
6.88808e-306	-1.47561	0.155	0.449	1.37762e-302	2	Il7r
1.91405e-303	-2.45984	0.255	0.574	3.8281e-300	2	Fcer1g
7.05659e-302	-1.26996	0.353	0.634	1.41132e-298	2	Ctsw
1.65991e-301	0.688115	0.751	0.582	3.31982e-298	2	Tnfrsf13c
1.20323e-300	-1.8207	0.332	0.618	2.40647e-297	2	Trbc1
3.14113e-300	-1.55933	0.267	0.516	6.28226e-297	2	Il2rb
5.93281e-299	0.64815	0.801	0.573	1.18656e-295	2	H2-Oa
1.15909e-295	0.612857	0.659	0.499	2.31818e-292	2	Cd81
4.25221e-295	-1.44337	0.51	0.687	8.50442e-292	2	Hcst
5.53807e-293	-0.627857	0.149	0.481	1.10761e-289	2	Ccr5
3.90135e-292	-1.1764	0.342	0.639	7.80271e-289	2	Cd4
3.58523e-291	-1.99936	0.327	0.566	7.17045e-288	2	Maf
9.16381e-290	0.676756	0.603	0.457	1.83276e-286	2	Cbfa2t3
2.83847e-287	-0.87616	0.249	0.56	5.67694e-284	2	Ramp1
4.09771e-286	0.625402	0.783	0.598	8.19542e-283	2	Cd24a
3.08641e-281	-0.851244	0.194	0.466	6.17282e-278	2	Itk
5.92696e-281	0.584517	0.852	0.639	1.18539e-277	2	Ctsh
6.28528e-280	-2.36861	0.655	0.815	1.25706e-276	2	AW112010
6.64697e-279	-0.836153	0.243	0.537	1.32939e-275	2	Cd226
7.29624e-276	-0.845682	0.225	0.536	1.45925e-272	2	Sh2d2a
1.85095e-271	0.748751	0.727	0.478	3.7019e-268	2	Nfatc1
2.66467e-271	0.663015	0.71	0.522	5.32934e-268	2	Gm43305
1.13653e-270	-1.36678	0.27	0.594	2.27307e-267	2	Lgals3
4.64151e-270	0.535646	0.867	0.61	9.28303e-267	2	Lyn
4.6828e-265	-1.01926	0.309	0.563	9.3656e-262	2	Zyx
1.28234e-256	-1.71689	0.299	0.553	2.56469e-253	2	Rgs1
9.44458e-255	0.564367	0.682	0.513	1.88892e-251	2	Pld4
3.94007e-253	-0.589743	0.208	0.503	7.88014e-250	2	Ubash3a
4.12917e-253	-2.34055	0.531	0.76	8.25833e-250	2	S100a4
2.69874e-251	-1.18139	0.482	0.698	5.39749e-248	2	Samsn1
8.24765e-251	-1.29694	0.3	0.566	1.64953e-247	2	Ccr2
8.90846e-245	-0.802817	0.247	0.543	1.78169e-241	2	Slfn1
8.1301e-244	-0.971987	0.356	0.56	1.62602e-240	2	Cd247
6.42259e-242	-1.11141	0.27	0.536	1.28452e-238	2	Icos
4.81937e-240	0.62198	0.666	0.469	9.63875e-237	2	Gns
1.00912e-237	-0.965525	0.188	0.458	2.01824e-234	2	Txk
4.01882e-236	0.590793	0.805	0.581	8.03764e-233	2	Syk
6.04512e-231	-1.68961	0.367	0.609	1.20902e-227	2	Ctla2a
2.54642e-225	-0.714798	0.164	0.457	5.09285e-222	2	Hcar2
1.62192e-224	-1.14161	0.609	0.745	3.24384e-221	2	Hmgb2
1.32219e-217	-4.26856	0.323	0.566	2.64437e-214	2	Ccl5
1.60876e-217	-0.736403	0.197	0.442	3.21751e-214	2	Il18rap
1.85909e-217	0.520681	0.643	0.476	3.71817e-214	2	Pdia4
1.14512e-216	-1.08673	0.421	0.603	2.29023e-213	2	Ifngr1
8.96894e-215	-1.21416	0.373	0.615	1.79379e-211	2	Fgl2
3.87364e-214	-0.923515	0.224	0.468	7.74728e-211	2	Neurl3
1.56327e-213	-0.560495	0.152	0.425	3.12655e-210	2	Anxa1
8.94714e-213	-1.19064	0.53	0.691	1.78943e-209	2	Itgal
9.26148e-209	0.509616	0.642	0.528	1.8523e-205	2	Dennd5b
1.69384e-205	-0.613981	0.144	0.379	3.38768e-202	2	Gm2682
1.45557e-204	-0.710838	0.218	0.505	2.91114e-201	2	Ptafr
3.84915e-203	-0.953442	0.267	0.468	7.69829e-200	2	Il18r1
1.42102e-202	-0.706505	0.182	0.444	2.84204e-199	2	Ifng
7.70547e-202	-1.09873	0.486	0.701	1.54109e-198	2	Itgb2
2.5406e-199	-0.972525	0.36	0.581	5.0812e-196	2	Tox
1.686e-197	-1.51995	0.591	0.748	3.372e-194	2	Junb
1.83671e-189	-1.15312	0.285	0.524	3.67341e-186	2	Ikzf2
1.05551e-186	-0.924266	0.158	0.385	2.11101e-183	2	Klrd1
8.7722e-185	-1.05136	0.327	0.582	1.75444e-181	2	AA467197
4.73178e-184	-0.88448	0.328	0.499	9.46357e-181	2	Cd28
8.53625e-183	-0.858549	0.443	0.668	1.70725e-179	2	Rgs10
2.11536e-181	-0.637381	0.213	0.48	4.23071e-178	2	Cish
3.1515e-179	-0.681353	0.284	0.462	6.30299e-176	2	Fam129a
5.27694e-179	-0.692959	0.195	0.414	1.05539e-175	2	Sytl3
1.3846e-177	-1.42818	0.29	0.528	2.76921e-174	2	Ifitm2
3.78735e-175	-0.787627	0.247	0.466	7.5747e-172	2	Nabp1
2.05172e-174	-2.29615	0.277	0.511	4.10344e-171	2	Ccl3
4.48944e-173	-0.54234	0.221	0.43	8.97889e-170	2	Gm19585
6.59393e-172	-0.576926	0.247	0.507	1.31879e-168	2	Card19
9.57332e-172	-0.677256	0.326	0.524	1.91466e-168	2	Themis
1.59788e-171	-0.504471	0.151	0.405	3.19577e-168	2	Ctla4
2.76862e-169	-1.6105	0.255	0.492	5.53724e-166	2	Dusp1
7.22167e-169	-0.81904	0.31	0.557	1.44433e-165	2	Nrip1
3.27754e-168	-0.512987	0.295	0.55	6.55508e-165	2	Tnfrsf4
3.62548e-166	-0.525531	0.261	0.505	7.25096e-163	2	Jaml
4.12871e-166	-1.03364	0.219	0.45	8.25742e-163	2	Tnfaip3
1.26024e-165	-0.585673	0.216	0.44	2.52048e-162	2	Podnl1
3.80586e-165	-0.581711	0.359	0.584	7.61172e-162	2	Pdcd1
4.66613e-165	-0.552422	0.309	0.501	9.33226e-162	2	Cst7
2.9291e-161	0.51071	0.677	0.447	5.85819e-158	2	Cmah
6.32176e-158	-0.702023	0.306	0.543	1.26435e-154	2	Glrx
1.78115e-156	-0.620587	0.218	0.451	3.5623e-153	2	Plin2
9.76456e-156	-0.674953	0.205	0.434	1.95291e-152	2	Plk3
5.28245e-154	0.512961	0.785	0.598	1.05649e-150	2	Zfas1
3.84901e-153	-0.611498	0.239	0.405	7.69803e-150	2	Gata3
5.00571e-151	-1.85999	0.637	0.772	1.00114e-147	2	Lgals1
6.54073e-151	-0.804686	0.3	0.526	1.30815e-147	2	Bhlhe40
1.28426e-150	-0.591284	0.16	0.385	2.56852e-147	2	Cxcr2
1.72987e-150	-1.07478	0.25	0.465	3.45974e-147	2	Gzmb
5.53882e-150	-0.81021	0.27	0.501	1.10776e-146	2	Csf1
2.24421e-149	-2.62267	0.331	0.521	4.48842e-146	2	Ccl4
2.29903e-149	-0.64002	0.203	0.442	4.59806e-146	2	Tnf
5.27261e-149	-1.64709	0.247	0.48	1.05452e-145	2	Gadd45b
2.73041e-147	-1.25068	0.254	0.497	5.46082e-144	2	Wfdc17
3.13212e-147	-0.823758	0.255	0.442	6.26425e-144	2	Tcf7
1.00466e-146	-0.618487	0.234	0.456	2.00931e-143	2	Tmem176b
7.07652e-144	-0.634961	0.154	0.335	1.4153e-140	2	Lef1
8.87698e-144	-0.667858	0.256	0.46	1.7754e-140	2	Cx3cr1
1.02271e-143	-0.527367	0.227	0.454	2.04542e-140	2	Cdk6
2.27742e-143	-0.6002	0.213	0.423	4.55484e-140	2	Fcgr3
2.53035e-142	-0.883925	0.262	0.472	5.0607e-139	2	Lilrb4a
2.53211e-141	-0.907933	0.223	0.444	5.06423e-138	2	Furin
5.19459e-140	-0.502436	0.238	0.472	1.03892e-136	2	Cpd
1.6931e-139	-1.56101	0.286	0.501	3.3862e-136	2	Tnfaip2
2.01879e-139	-0.596109	0.265	0.483	4.03758e-136	2	Tmem176a
4.28945e-138	-0.847806	0.221	0.442	8.57891e-135	2	Slc7a11
8.24357e-138	-0.944126	0.292	0.497	1.64871e-134	2	Vps37b
3.22879e-136	-0.678519	0.185	0.391	6.45759e-133	2	Rnf149
9.38707e-136	-0.55579	0.205	0.405	1.87741e-132	2	Klrg1
2.29028e-134	-1.47695	0.299	0.516	4.58057e-131	2	Msrb1
2.86393e-134	-0.88159	0.378	0.529	5.72786e-131	2	Efhd2
1.27155e-133	-0.591434	0.315	0.509	2.5431e-130	2	Nrp1
4.78619e-133	-0.530075	0.332	0.565	9.57238e-130	2	Bcl2a1d
6.19267e-132	-0.79848	0.21	0.383	1.23853e-128	2	Klrk1
7.67553e-132	-0.660023	0.207	0.401	1.53511e-128	2	Tnfrsf1b
1.57437e-131	-0.964159	0.367	0.559	3.14874e-128	2	Cd5
9.95111e-131	-0.81844	0.226	0.424	1.99022e-127	2	Lilr4b
4.34171e-130	0.511803	0.709	0.558	8.68342e-127	2	Cd72
1.05372e-129	-1.0682	0.32	0.502	2.10743e-126	2	Rgs2
1.59705e-129	-1.041	0.204	0.386	3.19409e-126	2	Prf1
2.34667e-129	-0.993595	0.708	0.781	4.69333e-126	2	Btg2
9.39843e-129	-1.51986	0.324	0.519	1.87969e-125	2	Ifitm3
1.87206e-128	-0.544425	0.252	0.473	3.74411e-125	2	Tnfsf8
1.64872e-126	-0.538849	0.168	0.354	3.29744e-123	2	Cd300a
1.08561e-125	-1.44652	0.29	0.497	2.17123e-122	2	Clec4e
1.52617e-125	-0.534134	0.098	0.278	3.05233e-122	2	Nr4a2
5.73567e-125	0.800813	0.946	0.875	1.14713e-121	2	Crip1
4.88781e-123	-0.795666	0.281	0.489	9.77561e-120	2	Cd63
1.14212e-122	-0.548364	0.251	0.456	2.28423e-119	2	Pilra
3.00397e-122	-0.652373	0.197	0.319	6.00794e-119	2	Dusp5
1.19339e-121	-0.731533	0.283	0.501	2.38679e-118	2	Isg15
4.18264e-120	-0.64365	0.113	0.296	8.36527e-117	2	Cdkn1a
5.92793e-120	-0.754692	0.277	0.482	1.18559e-116	2	Hp
6.94054e-120	-0.533172	0.183	0.373	1.38811e-116	2	Slc2a3
8.93379e-118	-0.515757	0.277	0.478	1.78676e-114	2	Tgfbi
9.36482e-118	-0.610413	0.324	0.525	1.87296e-114	2	Fabp5
2.61761e-115	-0.726909	0.371	0.547	5.23522e-112	2	Ptpre
5.08926e-115	-0.739683	0.246	0.394	1.01785e-111	2	Gsr
2.9078e-114	-0.668893	0.183	0.372	5.8156e-111	2	Fosl2
6.44494e-114	-2.38264	0.468	0.606	1.28899e-110	2	Tyrobp
2.77251e-113	-1.95361	0.221	0.423	5.54502e-110	2	Retnlg
1.4106e-109	-2.99196	0.374	0.554	2.8212e-106	2	Il1b
9.58224e-109	-0.512708	0.21	0.387	1.91645e-105	2	Cd300c2
3.29379e-108	-1.77087	0.286	0.445	6.58759e-105	2	Cebpb
2.00926e-106	-0.530993	0.386	0.58	4.01852e-103	2	Hip1
4.20548e-106	-0.771611	0.411	0.549	8.41096e-103	2	Prdx6
5.61148e-106	-0.90508	0.363	0.556	1.1223e-102	2	Il1rn
6.92603e-105	-3.33277	0.218	0.374	1.38521e-101	2	Gzma
8.16152e-104	-1.15399	0.362	0.513	1.6323e-100	2	Alox5ap
1.83034e-103	-2.21443	0.495	0.662	3.66068e-100	2	Lyz2
1.02684e-102	-1.83994	0.281	0.454	2.05368e-99	2	Ccrl2
2.41402e-102	-0.698772	0.408	0.618	4.82804e-99	2	Traf1
4.2653e-102	-0.603535	0.282	0.465	8.53059e-99	2	Mmp9
5.07742e-101	-0.545817	0.149	0.309	1.01548e-97	2	Cd300ld
1.77817e-100	-1.24295	0.295	0.461	3.55633e-97	2	Mxd1
2.98977e-100	-0.758921	0.255	0.459	5.97955e-97	2	Egr1
1.18225e-98	-0.561513	0.241	0.412	2.36451e-95	2	Csf1r
4.40521e-98	-0.784344	0.236	0.437	8.81041e-95	2	Camp
6.47153e-98	-1.0407	0.541	0.708	1.29431e-94	2	Rbpj
1.12845e-97	-0.944136	0.227	0.406	2.2569e-94	2	Ptgs2
1.57187e-97	-0.580765	0.19	0.379	3.14373e-94	2	Trib1
3.60911e-97	-0.874218	0.515	0.673	7.21822e-94	2	Cdk2ap2
3.38176e-96	-0.914803	0.185	0.326	6.76352e-93	2	Klre1
1.15604e-95	-1.39717	0.318	0.498	2.31208e-92	2	Ifitm1
6.0954e-95	-4.5158	0.498	0.665	1.21908e-91	2	S100a9
5.67286e-94	-0.970647	0.932	0.909	1.13457e-90	2	Srgn
7.46359e-94	-0.942508	0.362	0.516	1.49272e-90	2	Emb
5.57629e-92	-0.589678	0.305	0.5	1.11526e-88	2	Klf10
3.07293e-91	-0.535032	0.19	0.339	6.14587e-88	2	Serpinb6b
3.92764e-91	-1.11874	0.547	0.7	7.85527e-88	2	Ctsb
2.54414e-90	-0.815656	0.333	0.53	5.08829e-87	2	Pglyrp1
6.72048e-90	-0.501891	0.23	0.391	1.3441e-86	2	Pla2g7
9.08494e-90	-0.744639	0.269	0.424	1.81699e-86	2	Cd8b1
1.40459e-87	-0.797357	0.418	0.576	2.80919e-84	2	Grina
2.2904e-87	-0.652085	0.76	0.814	4.58081e-84	2	Hspa5
1.79483e-86	-0.885163	0.265	0.418	3.58965e-83	2	Clec4d
1.17606e-84	-0.503999	0.368	0.552	2.35212e-81	2	Timp2
1.72301e-84	-4.60886	0.561	0.709	3.44601e-81	2	S100a8
4.69196e-83	-0.659494	0.365	0.55	9.38393e-80	2	Dusp2
1.29217e-82	-1.61305	0.29	0.431	2.58434e-79	2	Ier3
3.86431e-82	-0.565171	0.143	0.273	7.72862e-79	2	Ncr1
3.92962e-79	-0.942475	0.274	0.413	7.85923e-76	2	Nr4a1
4.90424e-79	-1.51444	0.217	0.378	9.80847e-76	2	Hdc
6.31336e-79	-0.572051	0.163	0.3	1.26267e-75	2	Trem1
2.3782e-78	-0.590021	0.28	0.43	4.7564e-75	2	Il1r2
3.17606e-77	-0.720488	0.25	0.405	6.35212e-74	2	Ifrd1
1.64027e-75	-0.680289	0.192	0.305	3.28054e-72	2	Klrb1c
6.02369e-75	-1.21843	0.289	0.415	1.20474e-71	2	Ccl6
1.14001e-74	-0.559534	0.141	0.262	2.28002e-71	2	Gda
1.81456e-74	-1.03861	0.335	0.469	3.62913e-71	2	Csf3r
2.17294e-73	-0.688415	0.239	0.349	4.34588e-70	2	Itgam
1.05663e-72	-0.600865	0.302	0.469	2.11327e-69	2	Cited2
1.44851e-72	-0.66848	0.36	0.483	2.89701e-69	2	Ugcg
2.39013e-71	-1.00427	0.393	0.489	4.78026e-68	2	Ly6c2
2.51756e-71	-1.1494	0.42	0.523	5.03512e-68	2	Zfp36
4.33414e-71	-0.980104	0.24	0.407	8.66828e-68	2	Ngp
4.40845e-71	-1.01618	0.518	0.563	8.81689e-68	2	Pim1
6.12159e-71	-0.882865	0.667	0.805	1.22432e-67	2	S100a6
8.14327e-70	-1.03426	0.599	0.679	1.62865e-66	2	Neat1
2.90859e-68	-0.510398	0.263	0.414	5.81719e-65	2	Ninj1
7.46232e-68	-0.662238	0.427	0.545	1.49246e-64	2	Ier2
5.2336e-67	-0.744152	0.551	0.615	1.04672e-63	2	Spn
1.32529e-66	-0.599661	0.478	0.589	2.65058e-63	2	Epsti1
2.23396e-65	-1.65622	0.637	0.759	4.46793e-62	2	Slpi
7.69849e-65	-0.931242	0.297	0.423	1.5397e-61	2	Nfkbiz
2.03e-64	-0.788684	0.503	0.646	4.05999e-61	2	Bcl2a1b
2.07774e-64	-1.51746	0.642	0.679	4.15548e-61	2	Nfkbia
4.47406e-64	-1.08144	0.412	0.529	8.94811e-61	2	Fos
7.85098e-64	-0.562973	0.361	0.513	1.5702e-60	2	Chil3
1.66394e-62	-0.656	0.255	0.4	3.32787e-59	2	Wfdc21
4.97374e-62	-3.37506	0.385	0.489	9.94748e-59	2	Cxcl2
5.84132e-62	-0.577484	0.188	0.299	1.16826e-58	2	Klra9
2.59508e-61	-0.564181	0.345	0.482	5.19015e-58	2	Lmnb1
8.56777e-61	-0.558726	0.388	0.526	1.71355e-57	2	Slc15a3
8.87061e-61	-0.743129	0.6	0.726	1.77412e-57	2	Atox1
3.55004e-59	-1.25412	0.421	0.528	7.10008e-56	2	Lst1
1.95078e-58	-0.504664	0.296	0.432	3.90157e-55	2	Nudt4
3.62016e-58	-0.633766	0.498	0.613	7.24033e-55	2	Dleu2
7.04727e-58	-0.644717	0.47	0.621	1.40945e-54	2	Anxa2
8.42407e-58	-0.523512	0.249	0.396	1.68481e-54	2	Ndel1
6.62385e-57	-0.921278	0.391	0.542	1.32477e-53	2	Cstb
2.27895e-56	-0.757359	0.29	0.408	4.55791e-53	2	Xcl1
2.58018e-54	-0.637553	0.425	0.556	5.16035e-51	2	Sell
7.09788e-54	-0.516333	0.302	0.448	1.41958e-50	2	Creg1
1.88579e-53	-0.501044	0.198	0.292	3.77159e-50	2	Klra7
1.97203e-53	-0.581798	0.434	0.58	3.94407e-50	2	Inpp4b
2.95767e-53	-1.20258	0.296	0.388	5.91534e-50	2	Acod1
3.62828e-52	-1.00549	0.815	0.801	7.25656e-49	2	S100a11
7.77589e-52	-1.51842	0.316	0.411	1.55518e-48	2	G0s2
1.62131e-50	-0.895288	0.557	0.656	3.24263e-47	2	Prdx5
1.01096e-48	-0.567309	0.35	0.45	2.02192e-45	2	Clec4n
1.93203e-48	-1.11266	0.993	0.967	3.86405e-45	2	Fth1
2.83589e-47	-0.615062	0.263	0.377	5.67179e-44	2	Osm
8.65664e-47	-0.792408	0.562	0.622	1.73133e-43	2	Cd44
2.04096e-46	-0.546689	0.304	0.4	4.08192e-43	2	Kdm6b
3.89485e-45	-0.574478	0.185	0.288	7.7897e-42	2	Thbs1
8.72053e-44	-0.91108	0.301	0.37	1.74411e-40	2	Cd14
1.70537e-43	-0.866403	0.732	0.766	3.41074e-40	2	Txn1
6.69035e-43	-0.753324	0.722	0.784	1.33807e-39	2	Jun
1.4422e-41	-0.574927	0.653	0.714	2.8844e-38	2	Rrbp1
1.73401e-40	-0.576604	0.846	0.781	3.46801e-37	2	S100a10
3.30604e-40	-0.951943	0.954	0.888	6.61208e-37	2	Ftl1
2.58515e-39	-0.691064	0.207	0.325	5.1703e-36	2	Atf3
1.37632e-37	-1.14841	0.616	0.732	2.75264e-34	2	Jchain
4.94721e-37	-0.588763	0.364	0.447	9.89441e-34	2	Nfe2l2
1.00025e-36	-0.522477	0.466	0.554	2.00049e-33	2	Ppp1r15a
4.10066e-36	-1.31742	0.572	0.689	8.20132e-33	2	Ighg2c
1.30265e-34	-0.870214	0.562	0.594	2.60529e-31	2	Resf1
2.1712e-34	-0.680318	0.503	0.618	4.34241e-31	2	Plek
4.71723e-34	-0.631903	0.625	0.695	9.43446e-31	2	Taldo1
1.10271e-32	-0.687774	0.397	0.466	2.20542e-29	2	Basp1
4.4633e-32	-0.547072	0.402	0.516	8.92661e-29	2	Litaf
3.54792e-31	-1.46968	0.796	0.847	7.09584e-28	2	Ighg1
5.13287e-31	-0.664914	0.284	0.254	1.02657e-27	2	Trdc
2.50771e-30	-0.502118	0.493	0.571	5.01543e-27	2	Dennd4a
3.42033e-29	-0.881716	0.67	0.706	6.84065e-26	2	Atp6v0c
5.54015e-29	-0.531222	0.422	0.512	1.10803e-25	2	Icam1
1.15766e-26	-0.68803	0.216	0.306	2.31532e-23	2	Ets2
3.00663e-22	-0.725206	0.322	0.375	6.01326e-19	2	Lcn2
7.0788e-22	-1.11529	0.765	0.765	1.41576e-18	2	Cst3
1.74885e-19	-0.649907	0.305	0.298	3.49771e-16	2	Stfa2l1
7.28436e-18	-0.584196	0.359	0.412	1.45687e-14	2	Cstdc4
3.18308e-17	-0.582145	0.598	0.65	6.36616e-14	2	Zeb2
7.12232e-16	-0.514624	0.837	0.817	1.42446e-12	2	Hspa1b
2.46315e-15	-1.40211	0.835	0.869	4.9263e-12	2	Ighg2b
0.000520558	-0.71874	0.415	0.446	1	2	Cd9
0	5.85999	0.966	0.308	0	3	Gzma
0	4.04188	0.989	0.505	0	3	Ccl5
0	3.39331	0.955	0.319	0	3	Prf1
0	3.30211	0.964	0.258	0	3	Klre1
0	2.95501	0.99	0.558	0	3	Nkg7
0	2.92018	0.933	0.241	0	3	Klrb1c
0	2.90351	0.894	0.406	0	3	Gzmb
0	2.6668	0.899	0.207	0	3	Ncr1
0	2.64603	0.769	0.248	0	3	Klra9
0	2.63032	0.819	0.361	0	3	Xcl1
0	2.62633	0.948	0.318	0	3	Klrk1
0	2.62375	0.949	0.314	0	3	Klrd1
0	2.43862	0.981	0.451	0	3	Il2rb
0	2.41903	0.748	0.244	0	3	Klra7
0	2.33869	0.988	0.784	0	3	AW112010
0	2.30521	0.985	0.506	0	3	Fcer1g
0	2.26094	0.831	0.283	0	3	Serpinb6b
0	2.1391	0.552	0.168	0	3	Klra8
0	2.10376	0.929	0.39	0	3	Txk
0	2.10112	0.856	0.347	0	3	Klrg1
0	1.99037	0.517	0.156	0	3	Klra4
0	1.94208	0.804	0.319	0	3	Klrc2
0	1.92354	0.822	0.319	0	3	Serpinb9
0	1.86968	0.971	0.576	0	3	Ctsw
0	1.84384	0.946	0.432	0	3	Ugcg
0	1.79503	0.97	0.561	0	3	Tyrobp
0	1.69777	0.857	0.354	0	3	Sytl3
0	1.67476	0.804	0.256	0	3	Atp1b1
0	1.67428	0.865	0.378	0	3	Klrc1
0	1.60808	0.664	0.319	0	3	Klrb1b
0	1.56134	0.862	0.381	0	3	Il18rap
0	1.53225	0.765	0.215	0	3	S1pr5
0	1.52118	0.716	0.241	0	3	Eomes
0	1.45763	0.961	0.738	0	3	H2afz
0	1.43936	0.687	0.144	0	3	Cma1
0	1.42536	0.77	0.38	0	3	Gm19585
0	1.40544	0.787	0.348	0	3	Tbx21
0	1.3905	0.917	0.58	0	3	Anxa2
0	1.38643	0.969	0.741	0	3	Lgals1
0	1.38536	0.655	0.179	0	3	Klrb1a
0	1.38224	0.907	0.651	0	3	Irf8
0	1.3781	0.744	0.333	0	3	Arsb
0	1.36357	0.914	0.622	0	3	Zeb2
0	1.35785	0.622	0.224	0	3	Klri2
0	1.3342	0.824	0.315	0	3	Cd244a
0	1.32863	0.657	0.465	0	3	Ly6c2
0	1.32701	0.846	0.275	0	3	Cd7
0	1.32036	0.962	0.732	0	3	Ccnd2
0	1.30009	0.835	0.475	0	3	Ccl4
0	1.29757	0.933	0.659	0	3	Itgb2
0	1.25402	0.902	0.482	0	3	Efhd2
0	1.2521	0.796	0.456	0	3	Cst7
0	1.25148	0.608	0.404	0	3	Ifng
0	1.24672	0.625	0.272	0	3	Car2
0	1.24457	0.74	0.327	0	3	Samd3
0	1.24127	0.969	0.621	0	3	Ctsd
0	1.23356	0.63	0.254	0	3	Itga2
0	1.22974	0.69	0.279	0	3	Lpin1
0	1.22438	0.796	0.3	0	3	Itgam
0	1.21606	0.794	0.443	0	3	Gem
0	1.20238	0.771	0.322	0	3	Gm2682
0	1.19541	0.822	0.403	0	3	Itgax
0	1.1906	0.915	0.558	0	3	Ifngr1
0	1.18345	0.954	0.568	0	3	Id2
0	1.17908	0.878	0.478	0	3	Pik3r1
0	1.17344	0.698	0.288	0	3	Klrb1f
0	1.14905	0.451	0.204	0	3	Klra3
0	1.14557	0.918	0.583	0	3	Spn
0	1.14361	0.882	0.41	0	3	Slamf7
0	1.14051	0.578	0.268	0	3	Spry2
0	1.12606	0.953	0.647	0	3	Hcst
0	1.09825	0.681	0.337	0	3	Il12rb2
0	1.09305	0.579	0.234	0	3	Nr4a2
0	1.08993	0.933	0.538	0	3	Ms4a4b
0	1.04385	0.94	0.562	0	3	Fgl2
0	1.01886	0.728	0.416	0	3	Cx3cr1
0	0.996664	0.598	0.238	0	3	1700025G04Rik
0	0.96179	0.484	0.103	0	3	Serpinb9b
0	0.958516	0.773	0.422	0	3	Ccr5
0	0.946182	0.593	0.209	0	3	Pde2a
0	0.938518	0.541	0.191	0	3	Adamts14
0	0.927086	0.611	0.318	0	3	Fasl
0	0.921348	0.344	0.179	0	3	Klra1
0	0.920501	0.519	0.186	0	3	Arl4d
0	0.891847	0.707	0.237	0	3	Styk1
0	0.878282	0.641	0.302	0	3	Rbpms
0	0.868144	0.675	0.416	0	3	Camk2n1
0	0.852578	0.672	0.374	0	3	Osbpl3
0	0.847357	0.946	0.652	0	3	Itgal
0	0.825409	0.849	0.512	0	3	Zyx
0	0.824801	0.565	0.102	0	3	Kcnj8
0	0.81816	0.596	0.322	0	3	Borcs7
0	0.808834	0.657	0.333	0	3	Sytl2
0	0.793281	0.911	0.607	0	3	Itgb1
0	0.79189	0.68	0.328	0	3	Tnfrsf9
0	0.778259	0.65	0.315	0	3	AI506816
0	0.750279	0.562	0.306	0	3	Sulf2
0	0.74043	0.784	0.433	0	3	Hopx
0	0.730407	0.98	0.657	0	3	Ahnak
0	0.718751	0.838	0.429	0	3	Gm36723
0	0.683217	0.488	0.302	0	3	Ncald
0	0.673612	0.555	0.231	0	3	Crim1
0	0.67055	0.446	0.19	0	3	Phactr3
0	0.666769	0.638	0.266	0	3	Pdgfb
0	0.626935	0.541	0.362	0	3	Ctla2b
0	0.624017	0.754	0.423	0	3	Scimp
0	0.61558	0.483	0.301	0	3	Cited4
0	0.584393	0.846	0.402	0	3	Cd160
0	0.570144	0.678	0.255	0	3	Myo6
0	0.529973	0.405	0.32	0	3	Zfhx3
0	0.525513	0.582	0.332	0	3	Srgap3
0	0.50823	0.757	0.321	0	3	Slc2a3
0	0.505777	0.546	0.235	0	3	Selenon
0	-0.535808	0.639	0.265	0	3	Cd300ld
0	-0.543241	0.834	0.436	0	3	Chst3
0	-0.562739	0.665	0.335	0	3	Trib1
0	-0.574107	0.826	0.372	0	3	Cstdc4
0	-0.587311	0.818	0.385	0	3	Tnf
0	-0.601468	0.723	0.392	0	3	Fcer2a
0	-0.61986	0.7	0.421	0	3	Blk
0	-0.639205	0.841	0.253	0	3	Stfa2l1
0	-0.643995	0.777	0.492	0	3	Cd81
0	-0.735652	0.822	0.556	0	3	H2-Eb2
0	-0.739091	0.828	0.563	0	3	Cd180
0	-0.755586	0.815	0.422	0	3	Lilrb4a
0	-0.766901	0.758	0.516	0	3	Serpinb1a
0	-0.790937	0.504	0.442	0	3	Sh3bp5
0	-0.797613	0.776	0.503	0	3	Cr2
0	-0.803347	0.804	0.49	0	3	Slfn1
0	-0.809933	0.806	0.581	0	3	Blnk
0	-0.840765	0.825	0.545	0	3	Ccr6
0	-0.850662	0.757	0.516	0	3	2024-03-01
0	-0.852839	0.812	0.369	0	3	Clec4d
0	-0.990528	0.826	0.631	0	3	Rgs10
0	-1.02995	0.79	0.618	0	3	Tnfrsf13b
0	-1.05631	0.752	0.593	0	3	Gpr183
0	-1.08341	0.826	0.575	0	3	H2-Oa
0	-1.09734	0.826	0.705	0	3	Pold4
0	-1.11342	0.671	0.4	0	3	Il7r
0	-1.12776	0.842	0.591	0	3	Cd4
0	-1.13037	0.774	0.6	0	3	Cd22
0	-1.13169	0.78	0.608	0	3	Fcrla
0	-1.13259	0.821	0.518	0	3	Cd5
0	-1.13887	0.783	0.56	0	3	Bcl11b
0	-1.16137	0.861	0.676	0	3	Mzb1
0	-1.19452	0.7	0.641	0	3	Gm2a
0	-1.20896	0.845	0.572	0	3	Cd6
0	-1.26072	0.701	0.644	0	3	H2-DMa
0	-1.28242	0.805	0.589	0	3	Bcl11a
0	-1.29423	0.853	0.54	0	3	Cxcr6
0	-1.32961	0.697	0.628	0	3	Ly86
0	-1.39365	0.686	0.657	0	3	Ctsh
0	-1.43426	0.722	0.607	0	3	Cd24a
0	-1.43529	0.808	0.598	0	3	Ighd
0	-1.49039	0.854	0.799	0	3	Capg
0	-1.491	0.653	0.595	0	3	Ralgps2
0	-1.52154	0.816	0.453	0	3	Tnfaip2
0	-1.5393	0.571	0.696	0	3	BE692007
0	-1.56194	0.706	0.671	0	3	H2-DMb2
0	-1.58166	0.846	0.604	0	3	Cd3d
0	-1.62701	0.59	0.682	0	3	Pou2f2
0	-1.69923	0.822	0.646	0	3	H2-Ob
0	-1.69989	0.844	0.635	0	3	Fcmr
0	-1.70748	0.793	0.635	0	3	Cd3e
0	-1.74167	0.764	0.691	0	3	Ifi30
0	-1.74569	0.668	0.666	0	3	Cybb
0	-1.81127	0.401	0.753	0	3	Ctss
0	-1.85094	0.776	0.687	0	3	Iglc3
0	-1.96439	0.856	0.673	0	3	Cd3g
0	-1.97145	0.745	0.698	0	3	Plac8
0	-2.00635	0.265	0.693	0	3	Mef2c
0	-2.07002	0.867	0.819	0	3	Ly6a
0	-2.11657	0.836	0.715	0	3	Iglc2
0	-2.21267	0.875	0.787	0	3	Ifi27l2a
0	-2.27307	0.82	0.653	0	3	Ebf1
0	-2.32433	0.785	0.73	0	3	Ms4a1
0	-2.33261	0.634	0.712	0	3	Cd79b
0	-2.54169	0.763	0.719	0	3	Ly6d
0	-2.59237	0.947	0.891	0	3	Ighm
0	-3.0209	0.808	0.735	0	3	Cd79a
0	-3.20616	0.883	0.799	0	3	H2-Ab1
0	-3.25111	0.869	0.783	0	3	H2-Eb1
0	-3.29073	0.828	0.45	0	3	Cxcl2
0	-3.62117	0.787	0.799	0	3	H2-Aa
0	-4.27785	0.925	0.882	0	3	Cd74
3.04882969392175e-319	-0.847193	0.657	0.421	6.0976593878435e-316	3	Cyp4f18
4.34273821381539e-319	-2.52492	0.765	0.636	8.68547642763078e-316	3	Apoe
2.81793251152209e-316	-1.32054	0.733	0.642	5.63586502304418e-313	3	Ciita
2.47586783650644e-315	-1.22685	0.601	0.562	4.95173567301288e-312	3	Pax5
6.01661528516202e-315	-0.669961	0.687	0.497	1.2033230570324e-311	3	Wdfy4
4.60802656521765e-314	-0.653382	0.471	0.32	9.21605313043531e-311	3	Il6ra
7.4828e-308	-0.95394	0.706	0.554	1.49656e-304	3	Inpp4b
3.32463e-305	-1.74834	0.524	0.653	6.64927e-302	3	Bank1
1.40734e-304	-2.88623	0.842	0.511	2.81467e-301	3	Il1b
3.03337e-302	-1.015	0.71	0.599	6.06675e-299	3	Siglecg
2.37304e-300	-1.24842	0.648	0.593	4.74607e-297	3	Scd1
1.18309e-298	-0.58662	0.725	0.416	2.36618e-295	3	Rora
1.66631e-298	-1.04918	0.665	0.616	3.33263e-295	3	Cd19
6.23608e-298	-0.568678	0.654	0.394	1.24722e-294	3	Rassf4
4.35894e-297	-0.691132	0.655	0.382	8.71788e-294	3	Marcksl1
7.21578e-297	-0.740212	0.794	0.442	1.44316e-293	3	Cd63
9.55179e-297	-1.21223	0.664	0.679	1.91036e-293	3	Ctsz
2.50886e-296	-0.831131	0.675	0.542	5.01772e-293	3	Rnase6
1.79522e-294	-1.1816	0.724	0.536	3.59044e-291	3	Marcks
5.63108e-294	-1.00229	0.521	0.514	1.12622e-290	3	S1pr1
8.6147e-291	-0.8889	0.859	0.538	1.72294e-287	3	Lgals3
3.6785e-290	0.787451	0.729	0.487	7.35701e-287	3	Sh2d2a
6.92745e-290	-0.70894	0.627	0.438	1.38549e-286	3	Lrrk2
3.23453e-289	-1.00472	0.696	0.494	6.46905e-286	3	Spi1
8.50723e-288	-0.559343	0.756	0.522	1.70145e-284	3	Gm43305
4.55852e-284	-0.899009	0.701	0.504	9.11704e-281	3	Ncf2
4.49753e-283	-0.695317	0.713	0.505	8.99506e-280	3	Chchd10
7.38439e-283	-0.567179	0.666	0.357	1.47688e-279	3	Ctla4
9.94407e-283	-1.5697	0.659	0.338	1.98881e-279	3	Hdc
1.53082e-282	-1.53662	0.872	0.649	3.06164e-279	3	Iglc1
3.71032e-281	-1.25798	0.627	0.57	7.42064e-278	3	Gm31243
8.06929e-277	-0.915912	0.824	0.655	1.61386e-273	3	Napsa
2.00023e-273	0.555935	0.551	0.337	4.00045e-270	3	Nedd4
2.43293e-272	-0.888794	0.842	0.512	4.86586e-269	3	Il1rn
1.23211e-268	-2.41161	0.999	0.996	2.46423e-265	3	Igkc
1.96149e-268	0.617901	0.632	0.329	3.92298e-265	3	Xdh
1.93381e-265	0.610739	0.961	0.772	3.86762e-262	3	S100a10
6.94305e-265	-1.07749	0.368	0.535	1.38861e-261	3	Gm8369
2.28839e-260	-0.550118	0.571	0.263	4.57678e-257	3	Trem1
2.97902e-260	-0.738134	0.656	0.438	5.95805e-257	3	Slfn5
4.10404e-259	0.686977	0.733	0.415	8.20808e-256	3	Gpr65
4.5466e-258	0.711387	0.631	0.28	9.09321e-255	3	Dusp5
6.40254e-256	-0.503413	0.697	0.421	1.28051e-252	3	Nt5e
8.05804e-255	0.55799	0.713	0.422	1.61161e-251	3	Apobr
5.15811e-254	-0.80678	0.683	0.563	1.03162e-250	3	Pkig
6.02775e-252	-0.536234	0.659	0.419	1.20555e-248	3	Hck
1.57608e-251	-0.587326	0.722	0.508	3.15216e-248	3	Gm30211
5.1104e-250	0.588765	0.837	0.588	1.02208e-246	3	Plek
5.28913e-248	-0.732497	0.769	0.493	1.05783e-244	3	Ccr1
8.60159e-246	0.97766	0.784	0.507	1.72032e-242	3	Rgs1
3.20504e-244	0.759286	0.812	0.559	6.41009e-241	3	Epsti1
2.8034e-243	0.611029	0.658	0.368	5.60679e-240	3	Lta4h
1.33986e-239	-0.847178	0.553	0.514	2.67972e-236	3	Slamf6
2.04017e-239	-0.844885	0.509	0.485	4.08033e-236	3	Btla
3.04046e-239	-1.22505	0.624	0.564	6.08092e-236	3	Cd83
3.92804e-239	-1.58529	0.736	0.641	7.85608e-236	3	Trac
3.39028e-233	-0.509544	0.728	0.436	6.78055e-230	3	Tgfbi
7.3727e-233	-0.691038	0.662	0.494	1.47454e-229	3	Ms4a4c
8.7536e-233	-1.9747	0.88	0.626	1.75072e-229	3	Lyz2
1.95534e-231	-0.730148	0.662	0.528	3.91067e-228	3	Dennd5b
5.3352e-231	-1.06657	0.629	0.655	1.06704e-227	3	Unc93b1
2.29185e-229	-0.723109	0.75	0.455	4.58371e-226	3	Ptafr
4.78076e-229	0.62332	0.634	0.324	9.56152e-226	3	Snx18
6.47999e-229	0.619207	0.832	0.517	1.296e-225	3	Dnajc3
2.06721e-228	-0.630337	0.597	0.477	4.13441e-225	3	Pou2af1
1.69824e-226	-1.29928	0.725	0.453	3.39649e-223	3	Wfdc17
6.38272e-226	-1.14468	0.719	0.48	1.27654e-222	3	Alox5ap
4.0751e-224	-0.659324	0.702	0.561	8.1502e-221	3	Blvrb
5.15024e-224	0.546828	0.971	0.777	1.03005e-220	3	S100a6
9.07614e-223	-0.725817	0.667	0.551	1.81523e-219	3	Spib
2.17309e-222	-0.905684	0.59	0.607	4.34618e-219	3	Stap1
2.75213e-220	-0.667204	0.866	0.622	5.50427e-217	3	Thy1
1.03257e-219	-0.944804	0.655	0.593	2.06513e-216	3	Tnfrsf13c
1.109e-219	-0.564897	0.66	0.434	2.218e-216	3	Plbd1
8.71464e-216	-0.560309	0.724	0.424	1.74293e-212	3	Mmp9
4.93242e-213	-0.53745	0.773	0.51	9.86485e-210	3	Ramp1
5.57953e-213	-0.5093	0.795	0.543	1.11591e-209	3	Pdcd1
1.05463e-210	0.779058	0.784	0.511	2.10926e-207	3	Dusp2
8.93393e-209	-0.952899	0.522	0.5	1.78679e-205	3	Emb
1.42428e-207	-1.03675	0.827	0.681	2.84856e-204	3	Rbpj
2.46769e-205	-0.910833	0.51	0.56	4.93538e-202	3	Hvcn1
3.75174e-204	-1.20024	0.715	0.744	7.50349e-201	3	Gpx1
5.16046e-203	-0.640125	0.667	0.52	1.03209e-199	3	Slamf1
2.26391e-199	-4.58607	0.891	0.679	4.52782e-196	3	S100a8
2.4306e-198	-1.05294	0.565	0.586	4.86121e-195	3	Ncf1
5.84657e-198	-0.548792	0.676	0.416	1.16931e-194	3	Pilra
9.28466e-196	-1.46587	0.888	0.66	1.85693e-192	3	Ighg2c
4.40212e-195	-0.927707	0.642	0.368	8.80424e-192	3	Ptgs2
1.52088e-190	0.529946	0.529	0.362	3.04177e-187	3	Rap2a
1.89226e-189	0.61103	0.734	0.485	3.78452e-186	3	Bhlhe40
3.18381e-189	0.820927	0.749	0.455	6.36761e-186	3	Vps37b
2.94868e-188	-0.505899	0.583	0.354	5.89736e-185	3	Rnf149
2.41479e-187	-1.70498	0.905	0.734	4.82957e-184	3	Slpi
9.92943e-186	0.554938	0.793	0.521	1.98589e-182	3	Hist1h1e
3.00886e-185	-0.59894	0.775	0.587	6.01772e-182	3	Ms4a6b
3.16365e-184	-0.813439	0.839	0.623	6.3273e-181	3	Trbc2
6.64846e-184	-1.08501	0.393	0.603	1.32969e-180	3	Swap70
5.59594e-183	-0.650341	0.526	0.467	1.11919e-179	3	Gga2
5.52027e-182	-0.710301	0.884	0.607	1.10405e-178	3	Igha
4.98639e-181	-1.58693	0.984	0.968	9.97278e-178	3	Fth1
5.60611e-180	-0.641204	0.642	0.385	1.12122e-176	3	Lilr4b
1.16392e-178	-0.520694	0.373	0.335	2.32785e-175	3	Pgap1
1.16367e-175	-0.873002	0.416	0.492	2.32735e-172	3	Fchsd2
1.32607e-175	0.587853	0.699	0.405	2.65215e-172	3	Tnfaip3
7.65448e-173	-0.750719	0.243	0.516	1.5309e-169	3	Sdc4
4.96343e-169	0.581768	0.777	0.513	9.92687e-166	3	Ier2
1.21229e-167	-0.579154	0.581	0.416	2.42458e-164	3	Nfam1
3.63236e-163	0.514728	0.609	0.407	7.26472e-160	3	Prdm1
9.40458e-162	0.500719	0.859	0.63	1.88092e-158	3	Ptms
9.45749e-162	-0.744625	0.354	0.511	1.8915e-158	3	Lmo2
3.14323e-161	-0.704078	0.273	0.373	6.28647e-158	3	Ccr7
4.08076e-161	0.63327	0.874	0.642	8.16153e-158	3	Klf2
8.50881e-161	-1.06524	0.922	0.722	1.70176e-157	3	S100a4
1.27766e-158	-0.514314	0.744	0.478	2.55532e-155	3	Chil3
1.47748e-156	-1.45964	0.647	0.506	2.95495e-153	3	Lst1
3.4301e-156	-0.520036	0.612	0.436	6.8602e-153	3	Cpd
9.79138e-156	-0.860062	0.69	0.536	1.95828e-152	3	Mpeg1
1.13105e-155	-4.46348	0.833	0.633	2.26211e-152	3	S100a9
1.47378e-155	-0.646388	0.552	0.51	2.94757e-152	3	Rasgrp3
2.55114e-154	-0.721913	0.673	0.445	5.10227e-151	3	Hp
1.99582e-152	-1.06444	0.713	0.529	3.99163e-149	3	Maf
8.45701e-152	-0.666726	0.667	0.563	1.6914e-148	3	Lyst
3.38179e-151	-0.66575	0.594	0.498	6.76359e-148	3	Themis
2.90337e-147	-0.573134	0.725	0.548	5.80674e-144	3	Lat
3.41533e-144	-0.755671	0.463	0.534	6.83067e-141	3	Pld4
3.80059e-144	-0.570228	0.571	0.346	7.60119e-141	3	Cxcr2
1.57993e-143	-0.515514	0.557	0.457	3.15987e-140	3	Trim7
7.38585e-142	-1.09859	0.556	0.602	1.47717e-138	3	Gngt2
1.29637e-137	-0.710039	0.588	0.394	2.59274e-134	3	Cd8b1
1.92074e-136	-0.683566	0.58	0.475	3.84148e-133	3	Tpd52
7.17222e-134	-0.605281	0.761	0.648	1.43444e-130	3	Cd38
1.60363e-133	-1.03974	0.911	0.705	3.20725e-130	3	Jchain
4.44518e-130	-0.705241	0.366	0.477	8.89036e-127	3	Cmah
9.19336e-130	-0.809408	0.433	0.631	1.83867e-126	3	Zfas1
3.86607e-127	-0.764936	0.772	0.755	7.73214e-124	3	Stat1
3.48269e-126	-0.783926	0.632	0.466	6.96539e-123	3	Csf1
1.73447e-123	0.510746	0.482	0.258	3.46894e-120	3	Nr4a3
5.26162e-121	-1.03528	0.764	0.679	1.05232e-117	3	Ctsb
1.53162e-118	-1.37047	0.607	0.486	3.06325e-115	3	Msrb1
1.04579e-117	-0.902125	0.605	0.503	2.09157e-114	3	Icos
1.79845e-117	-1.41686	0.586	0.498	3.5969e-114	3	Ifitm2
1.91469e-112	-0.514416	0.516	0.368	3.82939e-109	3	Tbc1d4
8.34052e-112	-0.6967	0.541	0.438	1.6681e-108	3	Csf2rb
2.9479e-111	-1.72085	0.951	0.858	5.8958e-108	3	Ighg2b
5.88344e-111	-0.510431	0.497	0.476	1.17669e-107	3	H2-DMb1
9.4802e-111	-1.48026	0.631	0.421	1.89604e-107	3	Ccrl2
9.27981e-110	-0.595772	0.576	0.402	1.85596e-106	3	Il1r2
3.66437e-107	-1.2831	0.843	0.759	7.32875e-104	3	Cst3
7.82932e-107	0.719988	0.71	0.535	1.56586e-103	3	Dnajb1
5.07918e-105	-0.621383	0.296	0.474	1.01584e-101	3	Aldh2
3.60061e-104	-0.543853	0.514	0.41	7.20122e-101	3	Podnl1
7.15697e-102	-0.635136	0.69	0.485	1.43139e-98	3	Ikzf2
1.44487e-101	-0.907005	0.478	0.647	2.88974e-98	3	Lyn
6.37674e-99	-0.500839	0.492	0.36	1.27535e-95	3	Cd300c2
2.34061e-98	-0.722056	0.615	0.446	4.68122e-95	3	Basp1
3.4208e-93	-1.26212	0.588	0.386	6.8416e-90	3	G0s2
1.10956e-92	-0.670935	0.725	0.777	2.21911e-89	3	Zfp36l1
1.47998e-92	-0.504655	0.693	0.641	2.95996e-89	3	Dnajc7
2.7235e-92	-0.582196	0.64	0.466	5.44699e-89	3	Isg15
4.52619e-91	-0.723057	0.541	0.355	9.05238e-88	3	Lcn2
6.21841e-91	-0.574709	0.408	0.391	1.24368e-87	3	Vpreb3
5.81298e-90	-1.07819	0.58	0.556	1.1626e-86	3	AA467197
2.45073e-88	-0.615406	0.7	0.513	4.90145e-85	3	Cstb
2.9469e-86	-0.708704	0.569	0.417	5.89379e-83	3	Hcar2
7.21276e-86	-0.742192	0.412	0.521	1.44255e-82	3	Slc15a3
3.08811e-84	-1.52077	0.51	0.499	6.17623e-81	3	Ifitm3
7.20426e-84	-0.638702	0.918	0.793	1.44085e-80	3	S100a11
2.46616e-82	-0.57917	0.352	0.447	4.93232e-79	3	Tmem64
2.57524e-82	-0.583679	0.336	0.401	5.15049e-79	3	Cd55
9.76563e-80	-0.945091	0.796	0.762	1.95313e-76	3	Psap
4.42329e-77	-1.40393	0.952	0.833	8.84658e-74	3	Ighg1
2.04317e-74	-0.543085	0.259	0.408	4.08634e-71	3	Csf2ra
1.3944e-73	-0.797492	0.639	0.614	2.7888e-70	3	Cd44
5.59068e-70	-0.687759	0.844	0.823	1.11814e-66	3	Mcl1
1.06194e-69	-0.571812	0.558	0.431	2.12388e-66	3	Clec4n
1.40708e-68	-1.53668	0.506	0.41	2.81415e-65	3	Ier3
4.70702e-67	-0.524256	0.757	0.683	9.41405e-64	3	Taldo1
3.7712e-66	-0.82119	0.318	0.296	7.5424e-63	3	Ets2
2.08792e-65	-0.586752	0.535	0.631	4.17584e-62	3	Rel
4.03271e-65	-1.20205	0.469	0.397	8.06541e-62	3	Ccl6
1.98376e-63	-0.532251	0.477	0.389	3.96752e-60	3	Csf1r
2.6601e-62	-1.38339	0.891	0.894	5.32021e-59	3	Ftl1
7.50577e-61	-1.91628	0.522	0.394	1.50115e-57	3	Retnlg
3.19939e-57	-1.47453	0.428	0.43	6.39878e-54	3	Cebpb
2.98831e-54	-1.3598	0.577	0.473	5.97663e-51	3	Ifitm1
1.31209e-52	-0.565916	0.266	0.249	2.62417e-49	3	Gda
1.89673e-52	-0.526659	0.266	0.342	3.79345e-49	3	Cd300a
1.38072e-51	-1.17759	0.458	0.373	2.76143e-48	3	Acod1
3.29119e-49	-0.536052	0.266	0.411	6.58238e-46	3	Ninj1
2.88597e-46	-0.594901	0.401	0.538	5.77195e-43	3	Tcf4
1.72209e-44	-1.05762	0.427	0.459	3.44418e-41	3	Csf3r
3.80753e-43	-0.946247	0.524	0.38	7.61506e-40	3	Ngp
6.04532e-40	-0.566511	0.463	0.582	1.20906e-36	3	Cd72
8.90849e-40	-0.508594	0.478	0.468	1.7817e-36	3	Lmnb1
1.02672e-38	-0.514824	0.438	0.375	2.05344e-35	3	Gsr
2.36519e-38	-0.886444	0.408	0.36	4.73038e-35	3	Cd14
1.37363e-36	-0.842038	0.447	0.419	2.74727e-33	3	Slc7a11
2.74494e-35	-0.705851	0.427	0.422	5.48988e-32	3	Furin
1.14473e-34	-1.39145	0.493	0.476	2.28945e-31	3	Clec4e
1.41367e-34	-0.749208	0.583	0.666	2.82735e-31	3	Gm26917
1.4187e-34	-0.762205	0.61	0.589	2.8374e-31	3	Resf1
9.12623e-34	-0.713866	0.757	0.698	1.82525e-30	3	Atp6v0c
3.79644e-31	-0.712476	0.578	0.512	7.59287e-28	3	Fos
4.68931e-31	-0.555045	0.341	0.273	9.37863e-28	3	Thbs1
1.28719e-27	-0.690434	0.331	0.391	2.57438e-24	3	Wfdc21
5.26245e-27	-0.55452	0.517	0.61	1.05249e-23	3	Syk
3.81747e-26	-0.786518	0.517	0.409	7.63494e-23	3	Camp
4.34178e-22	-0.500063	0.38	0.436	8.68355e-19	3	Ms4a6c
9.37822e-22	-0.702895	0.544	0.51	1.87564e-18	3	Zfp36
7.81196e-19	-0.555993	0.567	0.525	1.56239e-15	3	Cd300lf
0	2.92848	0.947	0.366	0	4	Cd8b1
0	2.28188	0.911	0.357	0	4	Cd8a
0	2.11422	0.944	0.511	0	4	Ccl5
0	1.71637	0.974	0.537	0	4	Ms4a4b
0	1.53345	0.81	0.454	0	4	Ly6c2
0	1.43504	0.966	0.562	0	4	Nkg7
0	1.36197	0.975	0.595	0	4	Cd3d
0	1.2007	0.964	0.614	0	4	Trbc2
0	1.17857	0.976	0.621	0	4	Cd3e
0	1.14625	0.939	0.575	0	4	Ms4a6b
0	1.13909	0.68	0.289	0	4	Lef1
0	1.09989	0.854	0.409	0	4	Arl4c
0	1.07798	0.699	0.402	0	4	Tcf7
0	1.0469	0.754	0.326	0	4	Gm2682
0	1.01398	0.919	0.582	0	4	Ctsw
0	0.983698	0.943	0.617	0	4	Thy1
0	0.973442	0.943	0.649	0	4	Hcst
0	0.935655	0.843	0.558	0	4	Epsti1
0	0.92544	0.75	0.407	0	4	Txk
0	0.905391	0.788	0.363	0	4	Gzmk
0	0.896577	0.79	0.412	0	4	Itk
0	0.858768	0.657	0.364	0	4	Gramd3
0	0.832524	0.795	0.482	0	4	Themis
0	0.827842	0.971	0.665	0	4	Cd3g
0	0.769055	0.659	0.33	0	4	Klk8
0	0.697224	0.52	0.274	0	4	Sidt1
0	0.583506	0.725	0.218	0	4	Gm44175
0	0.512135	0.637	0.29	0	4	Ccr9
0	-1.30025	0.591	0.658	0	4	Unc93b1
0	-1.32677	0.689	0.629	0	4	Ly86
0	-1.37629	0.409	0.618	0	4	Syk
0	-1.37865	0.652	0.66	0	4	Ctsh
0	-1.45929	0.545	0.641	0	4	Lyn
0	-1.50769	0.688	0.812	0	4	Capg
0	-1.54474	0.726	0.669	0	4	H2-DMb2
0	-1.56484	0.614	0.672	0	4	Napsa
0	-1.8042	0.751	0.69	0	4	Iglc3
0	-2.24126	0.621	0.663	0	4	Mef2c
0	-2.25966	0.681	0.708	0	4	Cd79b
0	-2.32993	0.735	0.734	0	4	Ms4a1
0	-2.34511	0.395	0.688	0	4	Ebf1
0	-2.57555	0.644	0.729	0	4	Ly6d
0	-3.03423	0.636	0.749	0	4	Cd79a
0	-3.27886	0.78	0.79	0	4	H2-Eb1
0	-3.31257	0.804	0.805	0	4	H2-Ab1
0	-3.49142	0.813	0.797	0	4	H2-Aa
0	-4.35178	0.877	0.886	0	4	Cd74
9.88131291682493e-324	-0.539487	0.613	0.268	1.97626258336499e-320	4	Cd300ld
2.95564891311609e-319	-2.41339	0.915	0.894	5.91129782623218e-316	4	Ighm
7.65480608384135e-319	-1.73311	0.616	0.645	1.53096121676827e-315	4	Bank1
1.19488985941672e-317	-2.05648	0.765	0.721	2.38977971883344e-314	4	Iglc2
2.67399915987226e-314	0.73259	0.705	0.336	5.34799831974451e-311	4	Klrd1
1.01298e-304	0.736377	0.555	0.29	2.02597e-301	4	Fam241a
5.83429e-304	-1.75103	0.537	0.709	1.16686e-300	4	Ifi30
4.72837e-303	1.06262	0.886	0.562	9.45673e-300	4	Ctla2a
5.86807e-297	0.711037	0.842	0.522	1.17361e-293	4	Skap1
7.90284e-293	0.643044	0.921	0.626	1.58057e-289	4	Trac
6.45801e-292	1.1383	0.837	0.571	1.2916e-288	4	Trbc1
5.54266e-290	-1.55134	0.595	0.677	1.10853e-286	4	Irf8
1.50185e-286	-1.71523	0.625	0.67	3.0037e-283	4	Cybb
2.26231e-286	-1.69934	0.431	0.678	4.52463e-283	4	H2-Ob
3.78797e-285	0.683183	0.859	0.539	7.57594e-282	4	Lat
3.839e-284	-0.754798	0.535	0.455	7.678e-281	4	Aldh2
4.53822e-282	-1.22031	0.571	0.564	9.07644e-279	4	Pax5
6.59914e-281	-2.32026	0.998	0.996	1.31983e-277	4	Igkc
1.07074e-277	-1.19735	0.679	0.678	2.14148e-274	4	Ctsz
1.11357e-275	-1.03397	0.646	0.509	2.22713e-272	4	Ncf2
2.68216e-272	-1.26879	0.624	0.571	5.36432e-269	4	Gm31243
3.00686e-270	-0.723162	0.65	0.487	6.01372e-267	4	Lmo2
1.84046e-268	0.613476	0.861	0.555	3.68093e-265	4	Bcl11b
8.32039e-260	-0.689002	0.632	0.503	1.66408e-256	4	Wdfy4
9.98138e-260	0.656348	0.755	0.458	1.99628e-256	4	Cd27
5.58057e-257	-1.75161	0.571	0.657	1.11611e-253	4	Fcmr
1.86262e-253	-1.10953	0.7	0.607	3.72524e-250	4	Cd22
1.03799e-250	-1.08513	0.516	0.528	2.07598e-247	4	Tcf4
1.41913e-249	-1.72689	0.981	0.968	2.83826e-246	4	Fth1
9.8615e-249	-1.49243	0.631	0.613	1.9723e-245	4	Ighd
2.76994e-243	-0.531558	0.66	0.463	5.53989e-240	4	H2-DMb1
1.87513e-240	-1.21119	0.64	0.563	3.75026e-237	4	Cd83
4.78275e-239	-1.43289	0.568	0.62	9.5655e-236	4	Cd24a
1.16741e-238	-1.33016	0.62	0.651	2.33482e-235	4	Ciita
1.02864e-235	-1.12904	0.54	0.59	2.05729e-232	4	Swap70
6.71687e-234	-1.15767	0.773	0.684	1.34337e-230	4	Mzb1
1.06354e-233	-0.728204	0.704	0.567	2.12708e-230	4	H2-Eb2
1.44924e-230	-1.22067	0.571	0.655	2.89847e-227	4	H2-DMa
1.84925e-228	-1.42621	0.588	0.682	3.6985e-225	4	Pou2f2
5.50696e-225	-0.707884	0.573	0.443	1.10139e-221	4	Lrrk2
3.53807e-222	-0.944123	0.675	0.592	7.07613e-219	4	Tnfrsf13c
8.39649e-220	-1.00031	0.631	0.606	1.6793e-216	4	Siglecg
5.60175e-217	-0.657443	0.684	0.363	1.12035e-213	4	Wfdc21
2.98831e-216	-1.05007	0.455	0.632	5.97662e-213	4	Cd19
1.00644e-214	-1.33527	0.53	0.611	2.01288e-211	4	Bcl11a
1.64218e-212	-1.13965	0.562	0.626	3.28436e-209	4	Fcrla
2.71014e-212	0.568246	0.587	0.298	5.42027e-209	4	Cd7
2.3982e-211	-0.759181	0.674	0.576	4.79639e-208	4	Cd180
1.60608e-210	-1.24523	0.467	0.607	3.21216e-207	4	Scd1
6.41221e-210	0.657752	0.733	0.438	1.28244e-206	4	Hopx
3.8909e-208	-0.954937	0.459	0.581	7.78181e-205	4	Pkig
2.44741e-207	-0.929637	0.687	0.61	4.89482e-204	4	Cd44
3.69991e-207	0.649873	0.719	0.397	7.39982e-204	4	Il7r
1.628e-205	-3.35463	0.732	0.459	3.25599e-202	4	Cxcl2
4.63425e-201	-1.27432	0.609	0.735	9.26849e-198	4	Ctss
1.42424e-200	-0.756703	0.717	0.442	2.84849e-197	4	Hp
2.99706e-198	-0.875061	0.5	0.537	5.99412e-195	4	2024-03-01
2.89318e-195	-2.58847	0.641	0.589	5.78636e-192	4	Tyrobp
1.15012e-194	-0.5354	0.82	0.573	2.30025e-191	4	Fgl2
2.18717e-194	-0.736486	0.724	0.394	4.37434e-191	4	Camp
2.29763e-194	-0.996402	0.587	0.595	4.59525e-191	4	H2-Oa
9.14858e-193	-1.67885	0.816	0.761	1.82972e-189	4	Cst3
3.36415e-192	0.548485	0.66	0.396	6.72831e-189	4	Klrc1
2.93922e-191	-0.64743	0.624	0.504	5.87844e-188	4	Rasgrp3
5.28105e-191	-0.679693	0.547	0.512	1.05621e-187	4	Cd81
6.41297e-188	-1.43484	0.717	0.458	1.28259e-184	4	Clec4e
2.42501e-187	-1.05071	0.582	0.504	4.85003e-184	4	Spi1
4.28656e-187	-0.652546	0.202	0.461	8.57313e-184	4	Blk
6.47668e-187	-1.22971	0.467	0.61	1.29534e-183	4	Ralgps2
1.17908e-186	-2.51763	0.566	0.652	2.35815e-183	4	Apoe
3.01205e-186	0.565104	0.54	0.307	6.02411e-183	4	Plcxd2
2.15663e-185	-1.06659	0.718	0.714	4.31327e-182	4	Pold4
1.18957e-181	-0.815511	0.601	0.598	2.37914e-178	4	Blnk
1.8788e-181	-0.895404	0.347	0.506	3.75761e-178	4	Sdc4
1.90952e-180	-0.770741	0.604	0.529	3.81903e-177	4	Serpinb1a
3.68524e-180	-0.936932	0.53	0.639	7.37049e-177	4	Tnfrsf13b
1.15548e-179	-1.31428	0.613	0.752	2.31096e-176	4	Gpx1
2.70055e-179	-1.17138	0.683	0.484	5.40109e-176	4	Alox5ap
8.48012e-178	-0.720364	0.675	0.5	1.69602e-174	4	Slc15a3
8.70199e-178	-0.513766	0.693	0.441	1.7404e-174	4	Tgfbi
5.7794e-173	-0.789491	0.784	0.481	1.15588e-169	4	Ccl4
4.86603e-171	-0.737059	0.654	0.602	9.73206e-168	4	Stap1
6.04632e-170	-0.814769	0.496	0.556	1.20926e-166	4	Rnase6
6.99656e-170	-0.5578	0.524	0.414	1.39931e-166	4	B3gnt5
1.00909e-169	-0.504922	0.782	0.543	2.01817e-166	4	Grina
2.77626e-169	-0.553478	0.606	0.415	5.55252e-166	4	Nfam1
1.03091e-168	-0.839176	0.534	0.57	2.06182e-165	4	Ccr6
1.94133e-168	-0.75693	0.578	0.572	3.88267e-165	4	Blvrb
2.86745e-168	-0.847269	0.72	0.535	5.73489e-165	4	Mpeg1
8.2557e-168	-0.823548	0.705	0.515	1.65114e-164	4	Cd300lf
4.55674e-167	-0.711452	0.609	0.556	9.11349e-164	4	Spib
5.65448e-167	-0.808539	0.776	0.54	1.1309e-163	4	AA467197
1.89934e-165	-0.85902	0.63	0.385	3.79867e-162	4	Clec4d
5.60864e-165	-0.730552	0.706	0.499	1.12173e-161	4	Ccr1
1.70828e-163	-0.546255	0.566	0.383	3.41656e-160	4	Csf2ra
4.83374e-160	-0.814237	0.606	0.518	9.66749e-157	4	Cr2
3.31136e-159	0.502083	0.626	0.402	6.62272e-156	4	Actn1
1.78461e-157	-1.45824	0.79	0.656	3.56922e-154	4	Iglc1
6.30764e-155	-0.678114	0.615	0.585	1.26153e-151	4	Syngr2
2.42688e-153	-0.601764	0.62	0.42	4.85377e-150	4	Tmem176b
5.8487e-153	-0.645183	0.598	0.522	1.16974e-149	4	Pik3ap1
9.63851e-153	-1.38923	0.61	0.538	1.9277e-149	4	Maf
3.46052e-152	-0.845948	0.503	0.435	6.92105e-149	4	Cyp4f18
4.55029e-152	-0.877608	0.474	0.301	9.10058e-149	4	Atf3
1.1628e-149	-1.68441	0.908	0.893	2.32559e-146	4	Ftl1
1.88507e-149	-0.597688	0.535	0.467	3.77013e-146	4	Gga2
2.36799e-147	-0.528348	0.562	0.457	4.73598e-144	4	Trim7
2.55634e-147	-0.917536	0.369	0.527	5.11268e-144	4	Kctd12
3.35381e-146	-1.22359	0.487	0.555	6.70762e-143	4	Marcks
2.43339e-145	-0.744938	0.584	0.554	4.86679e-142	4	Hvcn1
1.4207e-144	0.554875	0.705	0.485	2.8414e-141	4	Itga1
5.07223e-144	-0.821055	0.639	0.404	1.01445e-140	4	Slc7a11
5.15312e-143	-0.54037	0.591	0.485	1.03062e-139	4	Lamp2
9.02712e-143	0.521251	0.736	0.457	1.80542e-139	4	Vps37b
2.88046e-142	-0.604469	0.521	0.484	5.76091e-139	4	Pou2af1
5.71574e-142	-0.908019	0.461	0.581	1.14315e-138	4	Cd72
1.10707e-141	-1.67765	0.698	0.472	2.21414e-138	4	Ccl3
1.22575e-140	-0.6135	0.286	0.436	2.4515e-137	4	Fcgr2b
6.80379e-140	-0.544835	0.605	0.439	1.36076e-136	4	Plbd1
1.16095e-139	0.716466	0.703	0.48	2.3219e-136	4	Bcl2
4.02426e-139	-0.726575	0.6	0.351	8.04851e-136	4	Lcn2
1.60163e-138	-0.599564	0.496	0.412	3.20325e-135	4	Fcer2a
5.47172e-138	-0.876412	0.475	0.484	1.09434e-134	4	Tpd52
6.22854e-138	-0.558225	0.579	0.439	1.24571e-134	4	Cpd
1.67021e-137	-1.16339	0.585	0.363	3.34042e-134	4	Acod1
9.97328e-136	-1.5356	0.659	0.467	1.99466e-132	4	Tnfaip2
1.57851e-133	-1.16914	0.7	0.464	3.15702e-130	4	Ifitm1
1.69462e-132	-1.78453	0.611	0.423	3.38924e-129	4	Ccrl2
1.88005e-132	-2.14376	0.56	0.542	3.76009e-129	4	Fcer1g
3.96223e-132	-0.691134	0.58	0.435	7.92445e-129	4	Csf2rb
2.5065e-131	-0.928842	0.589	0.373	5.01301e-128	4	Ptgs2
6.03747e-131	-0.928345	0.616	0.682	1.20749e-127	4	Samsn1
7.04305e-130	-1.33863	0.636	0.461	1.40861e-126	4	Wfdc17
4.43486e-129	-0.868106	0.735	0.776	8.86972e-126	4	Zfp36l1
2.91526e-128	-0.5192	0.604	0.49	5.83052e-125	4	Grn
4.30492e-128	-1.37775	0.742	0.698	8.60984e-125	4	Plac8
4.34741e-128	-0.865585	0.676	0.601	8.69483e-125	4	Plek
7.26125e-128	-0.717453	0.48	0.543	1.45225e-124	4	Dennd5b
9.72499e-127	-1.12555	0.782	0.763	1.945e-123	4	Psap
1.87083e-126	-0.646224	0.755	0.547	3.74167e-123	4	Lgals3
5.16389e-126	-0.911765	0.512	0.656	1.03278e-122	4	Gm2a
3.8325e-124	-0.744038	0.454	0.535	7.66501e-121	4	Pld4
1.61208e-123	-0.90402	0.574	0.585	3.22415e-120	4	Ncf1
1.62496e-123	-0.59172	0.644	0.548	3.24992e-120	4	Bri3
3.20035e-122	0.549746	0.688	0.532	6.40071e-119	4	Gimap7
9.76779e-122	-1.26249	0.244	0.459	1.95356e-118	4	Cd9
2.42026e-120	-0.7469	0.605	0.661	4.84052e-117	4	Cd38
2.31489e-119	-0.668146	0.44	0.492	4.62977e-116	4	Gns
9.45177e-119	-4.47024	0.808	0.636	1.89035e-115	4	S100a9
1.58809e-118	-0.919399	0.674	0.593	3.17618e-115	4	Gngt2
5.05584e-118	-0.5509	0.598	0.519	1.01117e-114	4	Gm30211
1.03231e-117	-0.915535	0.702	0.603	2.06462e-114	4	Cd4
2.14078e-117	-0.914615	0.72	0.523	4.28156e-114	4	Il1rn
2.35958e-116	-0.565341	0.38	0.241	4.71915e-113	4	Gda
7.46381e-116	-0.732498	0.502	0.543	1.49276e-112	4	Gm43305
2.89312e-115	0.595164	0.714	0.491	5.78625e-112	4	Satb1
1.11176e-114	-0.64966	0.498	0.486	2.22352e-111	4	Btla
4.97459e-113	-0.707464	0.611	0.414	9.94918e-110	4	Hcar2
2.20409e-111	-0.584613	0.708	0.64	4.40819e-108	4	Zeb2
1.09666e-110	-1.37334	0.598	0.497	2.19333e-107	4	Ifitm2
2.56196e-110	-0.581296	0.601	0.452	5.12392e-107	4	Tmem176a
1.30379e-109	-0.582293	0.538	0.482	2.60757e-106	4	Fchsd2
3.87704e-109	-0.564095	0.46	0.411	7.75408e-106	4	Rassf4
9.62287e-109	-0.543196	0.501	0.432	1.92457e-105	4	Hck
1.04309e-108	-2.95755	0.68	0.525	2.08618e-105	4	Il1b
1.90688e-108	-1.9088	0.596	0.388	3.81375e-105	4	Retnlg
5.631e-108	-0.689025	0.645	0.466	1.1262e-104	4	Csf1
3.70445e-106	-0.620342	0.532	0.353	7.40889e-103	4	Osm
4.16162e-106	-0.536041	0.697	0.483	8.32325e-103	4	Chil3
8.01102e-105	-0.537889	0.553	0.383	1.6022e-101	4	Csf1r
8.83909e-104	-4.60048	0.82	0.685	1.76782e-100	4	S100a8
1.59573e-102	-0.561494	0.449	0.468	3.19146e-99	4	Chst3
4.27154e-102	-0.774066	0.872	0.819	8.54307e-99	4	Ly6a
1.13795e-101	-1.64075	0.849	0.739	2.27589e-98	4	Slpi
6.32844e-101	-0.541231	0.677	0.498	1.26569e-97	4	Pglyrp1
2.7082e-96	-0.7686	0.559	0.628	5.41641e-93	4	Rel
4.06984e-96	-0.706204	0.386	0.478	8.13969e-93	4	Cbfa2t3
2.20546e-95	-0.754106	0.603	0.545	4.41092e-92	4	Fgr
2.25171e-95	-1.47854	0.819	0.666	4.50343e-92	4	Ighg2c
4.93907e-93	-1.26941	0.834	0.712	9.87814e-90	4	Jchain
6.97566e-93	-0.631104	0.754	0.683	1.39513e-89	4	Taldo1
2.93324e-91	-0.876383	0.521	0.351	5.86648e-88	4	Cd14
5.55179e-90	-0.784902	0.865	0.798	1.11036e-86	4	S100a11
4.00509e-89	-0.824065	0.804	0.614	8.01019e-86	4	Igha
1.40953e-88	-2.13594	0.735	0.639	2.81905e-85	4	Lyz2
2.92064e-88	-0.7148	0.528	0.503	5.84128e-85	4	Litaf
1.69655e-87	-0.881407	0.62	0.554	3.39309e-84	4	Pim1
1.04579e-86	-0.976696	0.744	0.681	2.09158e-83	4	Ctsb
1.4835e-86	-0.901783	0.546	0.652	2.96699e-83	4	Sat1
2.60882e-86	-0.786217	0.825	0.825	5.21765e-83	4	Mcl1
6.44338e-85	-0.645758	0.788	0.662	1.28868e-81	4	Neat1
2.36394e-84	-0.554226	0.432	0.416	4.72788e-81	4	Prkcd
3.89014e-83	-0.569206	0.652	0.52	7.78028e-80	4	Ramp1
1.18807e-82	-0.696929	0.62	0.467	2.37613e-79	4	Ptafr
1.46506e-82	-1.04736	0.568	0.447	2.93013e-79	4	Csf3r
6.6298e-80	-1.36001	0.566	0.514	1.32596e-76	4	Lst1
8.27232e-80	-0.740186	0.297	0.342	1.65446e-76	4	Itgam
2.92499e-79	-0.579027	0.304	0.399	5.84997e-76	4	Vpreb3
9.18215e-76	-0.534149	0.487	0.371	1.83643e-72	4	Gsr
1.03057e-74	-0.611277	0.833	0.725	2.06115e-71	4	Junb
1.54818e-73	-0.511603	0.566	0.589	3.09636e-70	4	Tmem123
4.85812e-73	-0.97522	0.723	0.701	9.71625e-70	4	Atp6v0c
1.33913e-72	-0.817615	0.575	0.56	2.67825e-69	4	Zbtb20
3.54234e-72	-1.68215	0.378	0.434	7.08468e-69	4	Cebpb
1.65153e-71	-0.787904	0.295	0.472	3.30307e-68	4	Basp1
2.19742e-70	-0.946043	0.568	0.377	4.39485e-67	4	Ngp
1.63897e-69	-1.09248	0.516	0.513	3.27795e-66	4	Zfp36
2.05776e-69	-1.48069	0.483	0.502	4.11552e-66	4	Ifitm3
7.84067e-69	-0.52796	0.452	0.389	1.56813e-65	4	Gm19951
1.5855e-68	-0.738776	0.762	0.687	3.17099e-65	4	Rbpj
2.2177e-67	-0.57022	0.572	0.438	4.43539e-64	4	Mmp9
1.30488e-64	-0.763872	0.943	0.909	2.60977e-61	4	Srgn
1.44328e-64	-0.717277	0.544	0.445	2.88655e-61	4	Lilrb4a
2.61542e-63	-0.68725	0.3	0.411	5.23084e-60	4	Marcksl1
1.64571e-62	-0.562854	0.849	0.815	3.29141e-59	4	Hsp90b1
9.17559e-62	-0.547981	0.517	0.45	1.83512e-58	4	Slfn5
1.10415e-61	-0.607257	0.423	0.495	2.2083e-58	4	Zfp318
3.06175e-61	-1.45244	0.45	0.499	6.1235e-58	4	Msrb1
4.0139e-61	-0.734413	0.413	0.399	8.0278e-58	4	Nr4a1
3.93578e-59	-0.831595	0.551	0.437	7.87157e-56	4	Mxd1
5.33155e-59	-1.57915	0.924	0.861	1.06631e-55	4	Ighg2b
7.26695e-59	-0.5743	0.519	0.482	1.45339e-55	4	Rgs2
3.11364e-57	-0.605768	0.404	0.403	6.22728e-54	4	Fcgr3
4.69535e-57	-0.640423	0.672	0.711	9.3907e-54	4	Rrbp1
1.30766e-56	-0.544148	0.501	0.431	2.61533e-53	4	Pilra
1.80741e-55	-1.35115	0.925	0.836	3.61482e-52	4	Ighg1
7.6025e-54	-0.692318	0.607	0.51	1.5205e-50	4	Fos
1.08059e-53	-1.09509	0.49	0.468	2.16118e-50	4	Dusp1
1.25656e-53	-0.937453	0.571	0.524	2.51313e-50	4	Cstb
1.03433e-52	-0.514575	0.315	0.312	2.06865e-49	4	Hes1
1.08407e-50	-0.532401	0.286	0.34	2.16813e-47	4	Cd300a
2.23747e-50	-0.557305	0.354	0.282	4.47495e-47	4	Trem1
9.54955e-48	-0.575621	0.443	0.358	1.90991e-44	4	Cxcr2
2.62046e-47	-0.537343	0.481	0.524	5.24092e-44	4	Chchd10
4.69422e-46	-0.52128	0.593	0.498	9.38843e-43	4	Fabp5
1.63636e-43	-0.574689	0.34	0.362	3.27271e-40	4	Trib1
3.61356e-42	-1.19181	0.491	0.455	7.22712e-39	4	Gadd45b
8.72403e-41	-0.600239	0.334	0.422	1.74481e-37	4	Il1r2
2.85474e-40	-1.19286	0.396	0.403	5.70947e-37	4	Ccl6
2.38628e-39	-1.58486	0.336	0.365	4.77257e-36	4	Hdc
9.56162e-37	-0.787598	0.347	0.428	1.91232e-33	4	Furin
2.31464e-36	-0.832339	0.612	0.649	4.62927e-33	4	Prdx5
6.40852e-33	-0.576674	0.642	0.632	1.2817e-29	4	Bcl2a1b
4.78942e-32	-0.774264	0.48	0.469	9.57884e-29	4	Cd63
5.22996e-32	-0.682609	0.429	0.41	1.04599e-28	4	Nfkbiz
5.30877e-32	-0.771087	0.296	0.297	1.06175e-28	4	Ets2
3.44085e-31	-0.53219	0.38	0.371	6.8817e-28	4	Rnf149
4.0123e-31	-0.755469	0.523	0.393	8.0246e-28	4	Hbb-bs
1.00982e-30	-0.601641	0.511	0.434	2.01964e-27	4	Egr1
8.55683e-30	-0.541972	0.382	0.428	1.71137e-26	4	Cxcr4
3.53162e-29	-1.13432	0.696	0.674	7.06323e-26	4	Nfkbia
1.38294e-28	-1.41692	0.454	0.415	2.76587e-25	4	Ier3
6.10005e-28	-0.532582	0.438	0.434	1.22001e-24	4	Creg1
2.1111e-27	-0.567928	0.443	0.44	4.22219e-24	4	Clec4n
5.70826e-27	-0.552076	0.254	0.28	1.14165e-23	4	Cdkn1a
7.73004e-23	-1.42252	0.428	0.4	1.54601e-19	4	G0s2
5.08785e-20	-0.578842	0.467	0.403	1.01757e-16	4	Cstdc4
2.17905e-19	-0.61443	0.401	0.406	4.35809e-16	4	Lilr4b
5.80899e-18	-0.561265	0.291	0.277	1.1618e-14	4	Thbs1
3.03121e-17	-0.552736	0.412	0.441	6.06242e-14	4	Nfe2l2
1.36085e-13	-0.637904	0.279	0.3	2.72169e-10	4	Stfa2l1
0	7.37832	0.942	0.676	0	5	S100a8
0	7.37799	0.881	0.631	0	5	S100a9
0	6.37249	0.841	0.451	0	5	Cxcl2
0	5.88532	0.881	0.51	0	5	Il1b
0	5.04766	0.547	0.392	0	5	Retnlg
0	4.7939	0.872	0.403	0	5	Ccrl2
0	4.34862	0.919	0.446	0	5	Tnfaip2
0	4.34111	0.598	0.387	0	5	G0s2
0	4.30875	0.861	0.383	0	5	Ier3
0	4.23147	0.821	0.45	0	5	Clec4e
0	3.8109	0.955	0.389	0	5	Cebpb
0	3.7148	0.883	0.425	0	5	Gadd45b
0	3.67931	0.906	0.658	0	5	Nfkbia
0	3.66538	0.852	0.425	0	5	Csf3r
0	3.65523	0.941	0.461	0	5	Msrb1
0	3.59513	0.745	0.351	0	5	Acod1
0	3.51293	0.814	0.463	0	5	Ccl3
0	3.48095	0.871	0.412	0	5	Mxd1
0	3.45624	0.783	0.519	0	5	Il1rn
0	3.41222	0.873	0.438	0	5	Dusp1
0	3.38287	0.809	0.371	0	5	Clec4d
0	3.34627	0.16	0.409	0	5	Ngp
0	3.33739	0.674	0.367	0	5	Ptgs2
0	3.32788	0.713	0.398	0	5	Slc7a11
0	3.32473	0.657	0.459	0	5	Wfdc17
0	3.27411	0.625	0.343	0	5	Cd14
0	3.23479	0.993	0.967	0	5	Fth1
0	3.17658	0.989	0.887	0	5	Ftl1
0	3.14985	0.872	0.485	0	5	Zfp36
0	3.14768	0.883	0.409	0	5	Cd9
0	3.09557	0.787	0.33	0	5	Hdc
0	3.07971	0.79	0.507	0	5	Cstb
0	3.0731	0.786	0.259	0	5	Ets2
0	3.06486	0.728	0.405	0	5	Hcar2
0	3.0647	0.809	0.452	0	5	Ptafr
0	3.06401	0.602	0.472	0	5	Ifitm1
0	3.05083	0.964	0.563	0	5	Tyrobp
0	2.99192	0.503	0.282	0	5	Stfa2l1
0	2.96158	0.926	0.685	0	5	Atp6v0c
0	2.96088	0.911	0.566	0	5	Resf1
0	2.9533	0.854	0.491	0	5	Lst1
0	2.9264	0.489	0.36	0	5	Lcn2
0	2.90248	0.549	0.374	0	5	Wfdc21
0	2.90238	0.721	0.282	0	5	Atf3
0	2.88691	0.769	0.484	0	5	Ifitm2
0	2.88619	0.832	0.505	0	5	Cd300lf
0	2.88088	0.788	0.496	0	5	Fos
0	2.84698	0.454	0.404	0	5	Cstdc4
0	2.80524	0.83	0.423	0	5	Lilrb4a
0	2.77366	0.868	0.535	0	5	Pim1
0	2.76305	0.804	0.538	0	5	AA467197
0	2.74789	0.833	0.473	0	5	Alox5ap
0	2.73911	0.639	0.445	0	5	Basp1
0	2.73632	0.67	0.34	0	5	Cxcr2
0	2.66388	0.719	0.419	0	5	Clec4n
0	2.65569	0.74	0.386	0	5	Nfkbiz
0	2.6457	0.746	0.497	0	5	Ccr1
0	2.64442	0.634	0.26	0	5	Trem1
0	2.64312	0.645	0.432	0	5	Mmp9
0	2.62631	0.689	0.394	0	5	Il1r2
0	2.61925	0.937	0.717	0	5	Junb
0	2.60336	0.886	0.627	0	5	Prdx5
0	2.59108	0.745	0.379	0	5	Lilr4b
0	2.58274	0.861	0.537	0	5	Grina
0	2.56542	0.929	0.75	0	5	Txn1
0	2.55932	0.725	0.486	0	5	Ccl4
0	2.55466	0.947	0.909	0	5	Srgn
0	2.54377	0.581	0.389	0	5	Ccl6
0	2.53303	0.589	0.428	0	5	Asprv1
0	2.51517	0.726	0.449	0	5	Cd63
0	2.51358	0.623	0.45	0	5	Hp
0	2.48198	0.375	0.271	0	5	Thbs1
0	2.44629	0.714	0.461	0	5	Csf1
0	2.44105	0.897	0.654	0	5	Neat1
0	2.42632	0.751	0.373	0	5	Ninj1
0	2.41723	0.624	0.469	0	5	Isg15
0	2.41137	0.593	0.349	0	5	Osm
0	2.38186	0.826	0.48	0	5	Litaf
0	2.3697	0.962	0.51	0	5	Fcer1g
0	2.36828	0.805	0.53	0	5	Marcks
0	2.3339	0.726	0.344	0	5	Rnf149
0	2.32769	0.696	0.497	0	5	Pglyrp1
0	2.32448	0.671	0.422	0	5	Egr1
0	2.29014	0.869	0.596	0	5	Cd24a
0	2.28562	0.946	0.815	0	5	Mcl1
0	2.24219	0.836	0.589	0	5	Plek
0	2.23126	0.86	0.798	0	5	S100a11
0	2.22922	0.863	0.738	0	5	Slpi
0	2.19519	0.722	0.496	0	5	Slc15a3
0	2.19292	0.772	0.413	0	5	Nfe2l2
0	2.19081	0.695	0.416	0	5	Pilra
0	2.19049	0.74	0.377	0	5	Fcgr3
0	2.18462	0.56	0.256	0	5	Cdkn1a
0	2.16264	0.461	0.328	0	5	Ltf
0	2.15703	0.589	0.272	0	5	Il1f9
0	2.15634	0.54	0.296	0	5	Slfn4
0	2.1493	0.765	0.531	0	5	Mpeg1
0	2.14662	0.736	0.374	0	5	Nr4a1
0	2.13342	0.552	0.352	0	5	Rsad2
0	2.12486	0.719	0.353	0	5	Gsr
0	2.11599	0.713	0.412	0	5	Creg1
0	2.10551	0.649	0.243	0	5	C5ar1
0	2.10256	0.754	0.65	0	5	Cdk2ap2
0	2.09374	0.671	0.337	0	5	Trib1
0	2.09344	0.769	0.461	0	5	Tpd52
0	2.07764	0.644	0.348	0	5	Tlr2
0	2.07198	0.795	0.488	0	5	Spi1
0	2.05918	0.647	0.384	0	5	Marcksl1
0	2.05244	0.659	0.4	0	5	Tnf
0	2.05172	0.687	0.383	0	5	Oasl2
0	2.04852	0.701	0.357	0	5	Ndel1
0	2.04744	0.687	0.42	0	5	Cyp4f18
0	2.04303	0.66	0.37	0	5	Ifrd1
0	2.03916	0.697	0.439	0	5	Cd274
[truncated: 3,126 more rows]
