# Supplementary material for: A PI3Kδ-Foxo1-FasL signaling amplification loop rewires CD4+ T cell signaling and differentiation
Source: J Exp Med. 2026 Feb 20;223(4):e20252154. doi: 10.1084/jem.20252154 (PMC12922663; doi:10.1084/jem.20252154)
Supplement: Table S2 — contains lists of Foxo1-activated and Foxo1-repressed genes used for GSEAs shown in Fig. 5, C, D, and F. [file jem_20252154_tables2.xlsx]

## Sheet: Sheet1
Supplementary Table 2
Custom Foxo1 Repressed and Activated Gene lists
Foxo1 Repressed	Foxo1 Activ ated
1500009L16Rik	1110032F04Rik
1700097N02Rik	1110059G02Rik
2010107G23Rik	1810006J02Rik
2210011C24Rik	2310015A10Rik
2310031A07Rik	2310035P21Rik
2310046K01Rik	2310050P20Rik
2610002D18Rik	2610019F03Rik
2810416A17Rik	2610024D14Rik
2810417H13Rik	2810474O19Rik
4632434I11Rik	2900011L18Rik
4831426I19Rik	3110047M12Rik
4930547N16Rik	4832441B07Rik
4930579G24Rik	4833423F13Rik
5033421C21Rik	4833442J19Rik
5430427O19Rik	4930431P03Rik
6230424C14Rik	5330403D14Rik
6430571L13Rik	5330406M23Rik
9430020K01Rik	5830407E08Rik
9630013D21Rik	5830435N17Rik
A030001D16Rik	5830436I19Rik
A630043P06	5830456J23Rik
AA467197	5830474E16Rik
Abcb1a	5930405F01Rik
Abcb1b	6720418B01Rik
Acoxl	8030494B02Rik
Actn2	9030425P06Rik
Ada	9130004J05Rik
Adam8	9530067D14Rik
Adam9	9930031P18Rik
Akap6	A130001G05Rik
Alcam	A130040M12Rik
Alms1	A230061C15Rik
Ankrd57	A530021J07Rik
Anln	A630023P12Rik
Anubl1	A930005H10Rik
Anxa1	AB041803
Anxa4	Abca1
Apobr	Abcg2
Areg	Acpp
Arhgap11a	Acss1
Arl4a	Actg2
Arl5a	Actn1
Arnt2	Adamts6
Arsb	Adipoq
Asb2	Adk
Asf1b	Adrb2
Aspm	Afap1
Atad5	Aff3
Atg7	Afp
Atp8b4	AI131651
Atrnl1	Airn
Aurka	Akap13
Aurkb	Akt3
B4galnt4	Aldh2
B4galt5	Ampd1
BC016495	Ampd3
Bcl3	Apobec2
Birc5	Aqp3
Bmp2k	Arap3
Brca1	Arhgap15
Brip1	Arhgap29
Bst2	Arhgap5
Bub1	Arrb1
Bub1b	Art2b
C330027C09Rik	Atp1b1
Cables1	AU015680
Cacnb4	B230216N24Rik
Casc5	Bach2
Casp1	Bambi-ps1
Casp4	Baz2b
Ccdc102a	BB163080
Ccdc18	Bckdhb
Ccdc34	Bcl2
Ccdc99	Bcl2l11
Ccl1	Bdh1
Ccl3	Bmp7
Ccl5	Btbd11
Ccl8	Btg2
Ccna2	Btla
Ccnb1	C130051F05Rik
Ccnb2	C1ql3
Ccne1	Cab39l
Ccne2	Cacna2d4
Ccnf	Camk1d
Ccr1	Camk2d
Ccr2	Camk2n1
Ccr5	Capn3
Ccrl2	Card6
Cd160	Cc2d2a
Cd200r4	Ccnd3
Cd5l	Ccr6
Cd70	Ccr7
Cd74	Cd200
Cdc20	Cd28
Cdc25c	Cd55
Cdc45	Cd84
Cdc6	Cd9
Cdca2	Cd96
Cdca3	Cdk17
Cdca5	Cdkn1c
Cdca8	Cerk
Cdk1	Cldnd1
Cdk6	Cmah
Cdkn1a	Cnksr3
Cdkn2c	Cnn3
Cdkn3	Cux1
Cebpb	Cyth3
Cenpe	D130051D11Rik
Cenpf	D130062J21Rik
Cenph	D13Ertd787e
Cenpi	D15Ertd509e
Cenpk	D15Wsu126e
Cenpn	D18Ertd653e
Cenpp	D3Ertd258e
Cenpw	D5Ertd121e
Cep55	D730035F11Rik
Chst11	D9Wsu90e
Chst15	Dapl1
Chsy1	Dbp
Ckap2	Ddc
Ckap2l	Ddr1
Cks1b	Decr1
Cks2	Dgka
Clic4	Dirc2
Clspn	Dmtf1
Cmpk2	Dph5
Cmtm7	Dus4l
Cphx	Dusp6
Crispld2	Dyrk2
Cst7	Egr2
Ctgf	Emb
Ctla2a	Emp1
Ctla2b	Ephx1
Cxcr3	Etv5
Cxcr6	Evl
Cysltr2	F13a1
D17H6S56E-5	F2rl1
D1Ertd622e	Fam101b
D2Ertd750e	Fam124b
D330040H18Rik	Fam3c
Depdc1a	Fam46c
Depdc1b	Fam49a
Diap3	Fam65b
Dkkl1	Fam69a
Dlgap5	Filip1l
Dna2	Foxp1
Dpy19l1	Gapvd1
Dscam	Gm11346
Dscc1	Gm2682
Dsg2	Gm3626
Dtl	Gm4274
E130306D19Rik	Gm8369
E2f7	Gpm6b
E2f8	Gpr15
Ebi3	Gpr155
Ect2	Gpr34
Edaradd	Gpr83
Ednrb	Gsta4
Ehd1	Gucy1a3
Eif4e3	Gucy1b3
Ell2	H2-Ob
Eme1	Hdac9
Enah	Hectd2
Entpd1	Hipk2
Eomes	Hivep3
Epas1	Hsd17b11
Ermn	Id3
Ern1	Ift80
Esco2	Igf1r
Espl1	Igf2r
Exo1	Igfbp4
F2r	Ighm
F2rl2	Il16
Fabp4	Il6ra
Fabp5	Il6st
Fam129b	Il7r
Fam132a	Inadl
Fam164a	Inpp5a
Fam20a	Inpp5f
Fam64a	Ipcef1
Fasl	Irf6
Fbln2	Itga4
Fbxo5	Itga6
Fcgr2b	Itgb1
Fen1	Itgb8
Fignl1	Itih5
Fkbp2	Itm2a
Fnip2	Kcnf1
Frmd4b	Kcnq1ot1
Fscn1	Kctd12b
Fus	Kif13a
Fut7	Kif1b
Gadd45b	Klf3
Gadd45g	Klhl6
Galnt3	Lats2
Gas2	Lclat1
Gas2l3	Ldlrap1
Gatsl3	Lrig1
Gcnt1	Lta4h
Ggt1	Macf1
Gins1	Map2k6
Gins2	Mapk11
Gjb2	March7
Glipr1	Mcoln3
Glrx	Mecr
Gm14005	Mex3b
Gmnn	Mgst2
Gng2	Mllt3
Gpr114	Ms4a4b
Gpr137b-ps	Ms4a4d
Gpr160	Mtss1
Gpr171	Myo6
Gpsm2	Nedd4l
Gsg2	Neurl3
Gzma	Nipal1
Gzmb	Nod1
H2-Aa	Npas4
H2-Ab1	Nrn1
H2-Eb1	Nrp1
H2-Q8	Nsg2
H2afx	Nt5e
Haus4	Ntn4
Havcr2	Ovgp1
Hip1	P4ha1
Hmgb2	Pak1
Hmmr	Pde2a
Id2	Pde4b
Ifi204	Pde7a
Ifitm1	Peli1
Ifitm2	Pgm2l1
Ifitm3	Phactr2
Ifng	Pik3cd
Ighg	Pik3r5
Ighm	Pip5k1b
Igj	Plagl1
Iglv1	Plcb4
Iigp1	Pnpla7
Il12rb1	Polb
Il17rb	Ppm1l
Il18rap	Prg4
Il4	Pros1
Incenp	Pstpip2
Insl6	Ptger2
Irak1bp1	Ptk2
Irf8	Pum2
Isg20	Pus7
Jag1	Rab3ip
Jdp2	Rabgap1l
Kcnj15	Rapgef4
Kcnk5	Rapgef6
Kcnk6	Rassf2
Kctd12	Rcan3
Kif11	Reck
Kif18a	Rere
Kif18b	Rgs2
Kif20a	Rpl12
Kif20b	Rps24
Kif22	Rras2
Kif23	Ryr3
Kif2c	Sall2
Kif4	Scamp1
Kitl	Sec24a
Klf12	Selenbp1
Klrc1	Sell
Klrd1	Selp
Klrg1	Senp6
Kntc1	Sepp1
Krt18	Sesn1
L1cam	Sh2d1a
Lair1	Sh3bgrl2
Laptm4b	Sh3bp5
Lgals1	She
Lgals3	Slamf6
Lgals7	Slc25a33
Lhfp	Slc4a7
Lipm	Slfn5
Litaf	Smc6
Lmna	Smox
Lmnb1	Sox4
Lrr1	Spaca1
Ly6a	Specc1
Lyz1	Spred1
Mad2l1	Spred2
Maf	Sqrdl
Mafg	Ssbp2
Marcks	St6galnac3
Marco	St8sia1
Mastl	St8sia6
Mcm10	Stk38
Megf9	Ston1
Melk	Susd1
Metrnl	Tbc1d4
Mis18bp1	Tbl1x
Mki67	Tcf7
Mlf1	Tet1
Mlkl	Tiam1
Mpa2l	Timm9
Mreg	Tlr7
Mt1	Tmcc1
Mtap2	Tmem64
Mx1	Tnfrsf25
Mxd1	Tob1
Mxd3	Tpp2
Myb	Trbv13-2
Myl4	Trib2
Myo5a	Trio
Ncam1	Trpm7
Ncapd2	Trps1
Ncapg	Trub1
Ncapg2	Tsc22d1
Ncaph	Tsc22d2
Nck2	Tspan6
Ndc80	Ttc28
Ndrg1	Ttc3
Neb	Ttll3
Nebl	Tubb2a
Nefm	Tubb2b
Neil3	Ubash3b
Nek2	Ugcg
Nhsl2	Uhrf2
Nid2	Usp28
Nkg7	Vti1a
Nrm	Whsc1l1
Nsl1	Xdh
Nuf2	Ypel2
Nusap1	Zbtb20
Odc1	Zdhhc20
Optn	Zfp207
P2ry14	Zfp238
Padi2	Zfp281
Pag1	Zfp53
Parp12	Zfp608
Pbk	Zfp647
Peli2	Zfp827
Penk	Znrf3
Pif1	Zswim6
Piwil2
Pkig
Plac8
Plcd1
Plek
Plk1
Plk4
Plxdc1
Plxnc1
Pmaip1
Prc1
Prdm1
Prss16
Prune2
Psmc3ip
Ptprj
Racgap1
Rad51
Rad51ap1
Rad54l
Rai14
Rap1gap2
Rap2a
Rfc3
Rfc4
Rnase4
Rnf157
Rps6ka6
Rrm1
Rrm2
Rundc3b
Runx2
Runx3
Rxra
S100a6
Scin
Scpep1
Sdf2l1
Sdr39u1
Sec14l1
Sec24d
Sema4a
Sema4b
Sept10
Serpina3g
Sgip1
Sgk1
Sgol1
Sgol2
Shcbp1
Ska1
Slamf7
Slc15a3
Slc16a6
Slc39a6
Slco3a1
Slco4a1
Smc2
Snai2
Soat2
Socs3
Spag5
Spc24
Spc25
Stil
Stmn1
Stmn2
Sv2c
Syce2
Sytl3
Tacc3
Tapbpl
Tbc1d2
Tbx21
Tcf19
Tcrg-V1
Tctex1d1
Tdgf1
Tgfb3
Tgfbi
Tgm2
Tipin
Tirap
Tk1
Tktl1
Tlr4
Tm6sf1
Tmem107
Tmem140
Tmem2
Tnfrsf9
Tnfsf9
Top2a
Tpi1
Tpx2
Trav6-3
Trip13
Tsga10
Ttk
Ube2c
Ube2s
Ube2t
Uhrf1
Wls
Xcl1
Zbp1
Zwilch
