# Supplementary material for: A PI3Kδ-Foxo1-FasL signaling amplification loop rewires CD4+ T cell signaling and differentiation
Source: J Exp Med. 2026 Feb 20;223(4):e20252154. doi: 10.1084/jem.20252154 (PMC12922663; doi:10.1084/jem.20252154)
Supplement: Table S3 — contains raw pathway enrichment analysis data for Fig. 6 G. [file jem_20252154_tables3.xlsx]

## Sheet: Sheet1
							Supplementary Table 3
							ChEA pathway enrichment in CTCF no change and CTCF repressed DEGs
CTCF no change DEGs									CTCF repressed DEGs
Term	Overlap	P-value	Adjusted P-value	Old P-value	Old Adjusted P-value	Odds Ratio	Combined Score		Term	Overlap	P-value	Adjusted P-value	Old P-value	Old Adjusted P-value	Odds Ratio	Combined Score
ZFP281 18757296 ChIP-ChIP E14 Mouse	72/1466	6.69511e-07	0.000495438	0	0	1.98079	28.1603		SUZ12 27294783 Chip-Seq ESCs Mouse	28/1657	4.52827e-08	3.18337e-05	0	0	3.87525	65.5319
PPARA 22158963 ChIP-Seq LIVER Mouse	71/1552	9.79935e-06	0.00320736	0	0	1.8258	21.0574		TCF7 22412390 ChIP-Seq EML Mouse	24/1635	6.15441e-06	0.00216327	0	0	3.20386	38.441
STAT3 20064451 ChIP-Seq CD4+T Mouse	45/843	1.30028e-05	0.00320736	0	0	2.11285	23.7703		KLF4 18358816 ChIP-ChIP MESCs Mouse	20/1238	1.06442e-05	0.00229988	0	0	3.44514	39.4485
STAT4 19710469 ChIP-ChIP TH1 Mouse	50/1027	4.8452e-05	0.00896363	0	0	1.91836	19.0588		STAT3 20064451 ChIP-Seq CD4+T Mouse	16/843	1.30861e-05	0.00229988	0	0	3.96593	44.5928
NR0B1 18358816 ChIP-ChIP MESCs Mouse	56/1210	6.75514e-05	0.00999761	0	0	1.82379	17.5132		EZH2 27294783 Chip-Seq ESCs Mouse	23/1649	2.28079e-05	0.00320678	0	0	3.0042	32.1101
RXR 22158963 ChIP-Seq LIVER Mouse	67/1546	9.38319e-05	0.0102127	0	0	1.71096	15.8675		KDM2B 26808549 Chip-Seq K562 Human	23/1673	2.8673e-05	0.00335952	0	0	2.95661	30.9248
EP300 20729851 ChIP-Seq FORBRAIN MIDBRAIN LIMB HEART Mouse	59/1313	9.66063e-05	0.0102127	0	0	1.76951	16.3588		LEF1 29337183 ChIP-Seq mESC Mouse Stem	28/2335	3.96328e-05	0.0035766	0	0	2.63477	26.7057
SCL 19346495 ChIP-Seq HPC-7 Human	16/201	0.000126483	0.011032	0	0	3.16275	28.3869		TCF12/HEB 22897851 ChIP-Seq JUKARTE6-1 Human	22/1593	4.13771e-05	0.0035766	0	0	2.94885	29.7621
SUZ12 27294783 Chip-Seq ESCs Mouse	70/1657	0.000139707	0.011032	0	0	1.66642	14.7911		POU5F1 16518401 ChIP-PET MESCs Mouse	15/836	4.77049e-05	0.0035766	0	0	3.70656	36.882
WT1 20215353 ChIP-ChIP NEPHRON PROGENITOR Mouse	58/1307	0.000154658	0.011032	0	0	1.74336	15.2967		SUZ12 20075857 ChIP-Seq MESCs Mouse	37/3611	5.08763e-05	0.0035766	0	0	2.34615	23.1943
KDM2B 26808549 Chip-Seq SUP-B15 Human	70/1666	0.000163989	0.011032	0	0	1.65619	14.4349		ZNF217 24962896 ChIP-Seq MCF-7 Human	19/1289	6.38939e-05	0.0040834	0	0	3.09535	29.8958
ZFP281 27345836 Chip-Seq ESCs Mouse	69/1646	0.000196025	0.0120882	0	0	1.65047	14.0905		MYB 21317192 ChIP-Seq ERMYB Mouse	14/767	7.25786e-05	0.0042519	0	0	3.74547	35.6975
SUZ12 20075857 ChIP-Seq MESCs Mouse	130/3611	0.000287122	0.0163439	0	0	1.44463	11.7818		RNF2 27304074 Chip-Seq ESCs Mouse	18/1205	8.63339e-05	0.00447666	0	0	3.11684	29.1652
EGR1 20690147 ChIP-Seq ERYTHROLEUKEMIA Human	168/4931	0.000450775	0.0238267	0	0	1.38209	10.6484		RNF2 27304074 Chip-Seq NSC Mouse	14/782	8.9151e-05	0.00447666	0	0	3.66944	34.2181
KDM2B 26808549 Chip-Seq K562 Human	68/1673	0.000516339	0.0254727	0	0	1.59231	12.0518		NANOG 18700969 ChIP-ChIP MESCs Mouse	7/196	9.99942e-05	0.0046864	0	0	7.15396	65.8908
MYB 21317192 ChIP-Seq ERMYB Mouse	37/767	0.00055719	0.0257701	0	0	1.87584	14.055		SMAD4 21741376 ChIP-Seq HESCs Human	23/1862	0.000148075	0.00606236	0	0	2.62526	23.149
BRD4 27068464 Chip-Seq AML-cells Mouse	65/1597	0.000666217	0.029	0	0	1.59106	11.6368		IRF8 27001747 Chip-Seq BMDM Mouse	20/1500	0.000158231	0.00606236	0	0	2.79548	24.4645
RELA 24523406 ChIP-Seq FIBROSARCOMA Human	48/1104	0.000897873	0.0369125	0	0	1.68972	11.8542		NR3C1 27076634 ChIP-Seq BEAS2B Human Lung Inflammation	32/3084	0.000161639	0.00606236	0	0	2.29293	20.0176
ELK3 25401928 ChIP-Seq HUVEC Human	67/1689	0.0010752	0.0418762	0	0	1.54771	10.579		GATA1 21571218 ChIP-Seq MEGAKARYOCYTES Human	25/2132	0.000163848	0.00606236	0	0	2.51203	21.8963
MEIS1 20887958 ChIP-Seq HPC-7 Mouse	47/1092	0.00124853	0.0461957	0	0	1.66956	11.1623		TBX3 20139965 ChIP-Seq ESCs Mouse	13/767	0.000275787	0.00958574	0	0	3.43696	28.1689
TAL1 20566737 ChIP-Seq PRIMARY FETAL LIVER ERYTHROID Mouse	60/1492	0.00143596	0.0481384	0	0	1.56364	10.2355		TBX3 20139965 ChIP-Seq MESCs Mouse	13/770	0.000286345	0.00958574	0	0	3.4228	27.9243
RELB 30642670 ChIP-Seq CTB1 Human Placenta Inflammation	11/139	0.00146205	0.0481384	0	0	3.12234	20.3824		FOXO1 25302145 ChIP-Seq T-LYMPHOCYTE Mouse	20/1599	0.000367534	0.0117444	0	0	2.60612	20.611
EZH2 27294783 Chip-Seq ESCs Mouse	65/1649	0.00149619	0.0481384	0	0	1.53436	9.98076		BACH1 22875853 ChIP-PCR HELA AND SCP4 Human	16/1127	0.000392936	0.0119414	0	0	2.90816	22.8054
LMO2 20887958 ChIP-Seq HPC-7 Mouse	54/1317	0.00163527	0.0504209	0	0	1.59078	10.2063		HIF1A 21447827 ChIP-Seq MCF-7 Human	7/248	0.000421712	0.0119414	0	0	5.59556	43.4841
SETDB1 19884255 ChIP-Seq MESCs Mouse	59/1478	0.00186285	0.0551404	0	0	1.54958	9.74008		GATA3 27048872 Chip-Seq THYMUS Human	20/1617	0.000424657	0.0119414	0	0	2.57421	19.9867
SOX9 25088423 ChIP-ChIP EMBRYONIC GONADS Mouse	63/1619	0.00239736	0.0682327	0	0	1.50997	9.1102		LMO2 26923725 Chip-Seq HEMOGENIC-ENDOTHELIUM Mouse	19/1517	0.000517476	0.0139918	0	0	2.5921	19.6133
RUNX1 20887958 ChIP-Seq HPC-7 Mouse	38/870	0.00279851	0.0753269	0	0	1.68448	9.90248		RING1B 27294783 Chip-Seq ESCs Mouse	20/1651	0.000554053	0.0144259	0	0	2.51586	18.8646
CTCF 27219007 Chip-Seq Bcells Human	63/1633	0.00292351	0.0753269	0	0	1.49533	8.72521		RARB 24833708 ChIP-Seq LIVER Mouse	18/1424	0.000664088	0.0166733	0	0	2.60055	19.0285
GATA2 20887958 ChIP-Seq HPC-7 Mouse	53/1324	0.00298195	0.0753269	0	0	1.54765	8.99983		NRF2 31884422 ChIP-Seq A549 Human Lung Carcinoma	19/1563	0.000744564	0.017959	0	0	2.50859	18.0686
LUZP1 20508642 ChIP-Seq ESCs Mouse	58/1480	0.00305379	0.0753269	0	0	1.51671	8.78383		ESRRB 18555785 ChIP-Seq MESCs Mouse	15/1081	0.000766388	0.017959	0	0	2.818	20.2158
SOX2 20726797 ChIP-Seq SW620 Human	72/1931	0.00347838	0.0830323	0	0	1.44709	8.19225		GATA2 20887958 ChIP-Seq HPC-7 Mouse	17/1324	0.000800343	0.0181497	0	0	2.62739	18.7345
RING1B 27294783 Chip-Seq ESCs Mouse	63/1651	0.00374627	0.0866324	0	0	1.47689	8.2514		NFE2L2 20460467 ChIP-Seq MEFs Mouse	13/870	0.00090092	0.0191923	0	0	3.00761	21.0896
STAT3 1855785 ChIP-Seq MESCs Mouse	22/435	0.0040804	0.0914998	0	0	1.94712	10.7122		NRF2 20460467 ChIP-Seq MEFs Mouse	13/870	0.00090092	0.0191923	0	0	3.00761	21.0896
CTCF 21964334 ChIP-Seq BJAB-B Human	62/1638	0.00480472	0.0990028	0	0	1.46245	7.80681		RELA 24523406 ChIP-Seq FIBROSARCOMA Human	15/1104	0.000948967	0.0193573	0	0	2.75511	19.176
ESRRB 18555785 ChIP-Seq MESCs Mouse	44/1081	0.00493985	0.0990028	0	0	1.56626	8.31748		BRD4 27068464 Chip-Seq AML-cells Mouse	19/1597	0.000963735	0.0193573	0	0	2.44999	17.0144
POU5F1 18692474 ChIP-Seq MESCs Mouse	104/3012	0.00506141	0.0990028	0	0	1.34817	7.1266		PBX 27287812 Chip-Seq EMBYONIC-LIMB Mouse	18/1490	0.0011197	0.0218653	0	0	2.47508	16.8174
GATA1 19941827 ChIP-Seq MEL Mouse	56/1453	0.00506291	0.0990028	0	0	1.48655	7.85764		NANOG 18692474 ChIP-Seq MESCs Mouse	23/2172	0.00130984	0.0246413	0	0	2.20798	14.6562
TAF7L 23326641 ChIP-Seq C3H10T1-2 Mouse	26/554	0.00508393	0.0990028	0	0	1.80292	9.52243		TP53 20018659 ChIP-ChIP R1E Mouse	13/909	0.00134035	0.0246413	0	0	2.8708	18.9899
PPARD 23176727 ChIP-Seq KERATINOCYTES Mouse	11/164	0.00526334	0.0998685	0	0	2.60878	13.6882		GATA2 21571218 ChIP-Seq MEGAKARYOCYTES Human	13/911	0.00136701	0.0246413	0	0	2.86411	18.8892
NANOG 16518401 ChIP-PET MESCs Mouse	62/1657	0.00615155	0.113804	0	0	1.4435	7.34892		SOX2 20726797 ChIP-Seq SW620 Human	21/1931	0.00158491	0.0278548	0	0	2.24656	14.484
KDM2B 26808549 Chip-Seq JURKAT Human	62/1660	0.0063913	0.115355	0	0	1.44055	7.27881		ESR1 22446102 ChIP-Seq UTERUS Mouse	15/1183	0.00188278	0.0322544	0	0	2.55797	16.0513
RARB 27405468 Chip-Seq BRAIN Mouse	60/1611	0.0076996	0.13566	0	0	1.43414	6.97936		EP300 20729851 ChIP-Seq FORBRAIN MIDBRAIN LIMB HEART Mouse	16/1313	0.0019807	0.0322544	0	0	2.46644	15.3519
SMC1 22415368 ChIP-Seq MEFs Mouse	59/1583	0.00808412	0.139122	0	0	1.43441	6.9108		RUNX1 27514584 Chip-Seq MCF-7 Human	18/1568	0.00198193	0.0322544	0	0	2.34057	14.567
NCOR1 26117541 ChIP-Seq K562 Human	60/1631	0.00985939	0.165817	0	0	1.4143	6.53311		SOX2 27498859 Chip-Seq STOMACH Mouse	18/1573	0.00205253	0.0322544	0	0	2.33241	14.4346
RAD21 21589869 ChIP-Seq MESCs Mouse	57/1546	0.0112873	0.183539	0	0	1.41528	6.34624		SMAD4 19686287 ChIP-ChIP HaCaT Human	7/326	0.002067	0.0322544	0	0	4.21058	26.0284
ZIC3 20872845 ChIP-ChIP MESCs Mouse	14/259	0.0115765	0.183539	0	0	2.07529	9.25325		FOXM1 26100407 CHIP-SEQ Hek293 Flp-In Human	18/1577	0.00211053	0.0322544	0	0	2.32592	14.3296
CREB1 26743006 Chip-Seq LNCaP Human	60/1645	0.0116572	0.183539	0	0	1.40071	6.23572		OLIG2 26023283 ChIP-Seq AINV15 Mouse	18/1588	0.00227723	0.0340615	0	0	2.30824	14.0452
NR1H3 23393188 ChIP-Seq ATHEROSCLEROTIC-FOAM Human	24/537	0.0121816	0.1878	0	0	1.70765	7.52702		ZFP281 18757296 ChIP-ChIP E14 Mouse	17/1466	0.00240304	0.0351945	0	0	2.3518	14.1838
OCT4 18692474 ChIP-Seq MEFs Mouse	60/1655	0.0131025	0.197875	0	0	1.39115	6.03056		WT1 19549856 ChIP-ChIP CCG9911 Human	5/173	0.00258788	0.0371282	0	0	5.64417	33.6219
SRY 25088423 ChIP-ChIP EMBRYONIC GONADS Mouse	89/2614	0.0136394	0.201863	0	0	1.31456	5.64577		SIN3B 21632747 ChIP-Seq MESCs Mouse	30/3329	0.00286795	0.0397631	0	0	1.9099	11.1809
TCF21 26020271 ChIP-Seq SMOOTH MUSCLE Human	59/1629	0.0140919	0.204471	0	0	1.38882	5.91935		CEBPB 20176806 ChIP-Seq MACROPHAGES Mouse	17/1492	0.00288466	0.0397631	0	0	2.30709	13.4927
SMAD1 18555785 ChIP-Seq MESCs Mouse	20/436	0.0162843	0.229477	0	0	1.75035	7.20716		GATA3 24758297 ChIP-Seq MCF-7 Human	18/1629	0.00300004	0.039956	0	0	2.24446	13.0384
MYC 27129775 Chip-Seq CORNEA Mouse	56/1547	0.0167331	0.229477	0	0	1.38558	5.66755		EOMES 20176728 ChIP-ChIP TSCs Mouse	15/1243	0.00302557	0.039956	0	0	2.42519	14.0677
SOX2 18692474 ChIP-Seq MESCs Mouse	79/2302	0.0167456	0.229477	0	0	1.31994	5.39807		TCF3/E2A 22897851 ChIP-Seq JUKARTE6-1 Human	17/1501	0.00306916	0.039956	0	0	2.29198	13.2622
WT1 25993318 ChIP-Seq PODOCYTE Human	97/2909	0.0171462	0.230695	0	0	1.28738	5.23444		SUZ12 27294783 Chip-Seq NPCs Mouse	10/658	0.00318167	0.0406252	0	0	2.99959	17.2487
TET1 21490601 ChIP-Seq MESCs Mouse	58/1618	0.017963	0.237368	0	0	1.37196	5.51452		WT1 25993318 ChIP-Seq PODOCYTE Human	27/2909	0.00326562	0.0406252	0	0	1.94328	11.1239
NANOG 18700969 ChIP-ChIP MESCs Mouse	11/196	0.0184354	0.239337	0	0	2.15395	8.60177		NACC1 18358816 ChIP-ChIP MESCs Mouse	9/554	0.00330272	0.0406252	0	0	3.19475	18.2517
KLF4 18358816 ChIP-ChIP MESCs Mouse	46/1238	0.0192438	0.245524	0	0	1.41822	5.60279		ZFP281 27345836 Chip-Seq ESCs Mouse	18/1646	0.00335172	0.0406252	0	0	2.21896	12.6442
SOX2 18692474 ChIP-Seq MEFs Mouse	56/1566	0.0207442	0.260181	0	0	1.3667	5.29664		MTF2 20144788 ChIP-Seq MESCs Mouse	24/2488	0.00354074	0.0415753	0	0	1.99698	11.2698
TCF7 22412390 ChIP-Seq EML Mouse	58/1635	0.0216461	0.266969	0	0	1.35588	5.197		SUZ12 18692474 ChIP-Seq MEFs Mouse	13/1019	0.00362851	0.0415753	0	0	2.54209	14.2838
SMAD3 22036565 ChIP-Seq ESCs Mouse	33/844	0.0233688	0.281019	0	0	1.48768	5.58824		HAND2 30127528 ChIP-Seq KELLY Human Brain Neuroblastoma	30/3383	0.00366638	0.0415753	0	0	1.87303	10.505
DMRT1 23473982 ChIP-Seq TESTES Mouse	59/1678	0.0241485	0.281019	0	0	1.34309	5.00105		KDM2B 26808549 Chip-Seq JURKAT Human	18/1660	0.00366667	0.0415753	0	0	2.19835	12.3294
TCF3 18347094 ChIP-ChIP MESCs Mouse	57/1613	0.0242625	0.281019	0	0	1.34929	5.01778		EZH2 27294783 Chip-Seq NPCs Mouse	13/1032	0.00403772	0.0450559	0	0	2.50793	13.8239
RACK7 27058665 Chip-Seq MCF-7 Human	59/1679	0.0244021	0.281019	0	0	1.34219	4.98366		EWS-FLI1 20517297 ChIP-Seq SK-N-MC Human	8/470	0.00420677	0.0462088	0	0	3.33102	18.2242
FOXM1 32153563 ChIP-Seq SKOV3 Human Ovary OvarianCancer	9/154	0.0249214	0.281019	0	0	2.24471	8.28754		POU5F1 18347094 ChIP-ChIP MESCs Mouse	17/1555	0.00439539	0.0475378	0	0	2.20502	11.9671
ESR2 21235772 ChIP-Seq MCF-7 Human	17/370	0.0250638	0.281019	0	0	1.74909	6.44773		RUNX1 22412390 ChIP-Seq EML Mouse	17/1561	0.00456832	0.0486595	0	0	2.19573	11.8319
KDM2B 26808549 Chip-Seq DND41 Human	58/1657	0.0272947	0.298277	0	0	1.33558	4.80952		LXR 22158963 ChIP-Seq LIVER Mouse	17/1578	0.00508907	0.0533973	0	0	2.1698	11.458
SOX2 22085726 ChIP-Seq NPCs Mouse	51/1430	0.0277883	0.298277	0	0	1.35891	4.86917		SALL4 22934838 ChIP-ChIP CD34+ Human	13/1067	0.00532895	0.0537491	0	0	2.42016	12.6686
CREB1 26743006 Chip-Seq LNCaP-abl Human	57/1626	0.0278123	0.298277	0	0	1.33714	4.79001		GATA1 19941827 ChIP-Seq MEL Mouse	16/1453	0.00535687	0.0537491	0	0	2.20938	11.5537
MAF 26560356 Chip-Seq TH1 Human	57/1631	0.0292829	0.299198	0	0	1.33252	4.7048		TBX20 22080862 ChIP-Seq HEART Mouse	17/1589	0.0054514	0.0537491	0	0	2.15333	11.2229
MNX1 26342078 ChIP-Seq MIN6-4N Mouse	54/1533	0.0293884	0.299198	0	0	1.34233	4.73459		TBX20 22328084 ChIP-Seq HEART Mouse	17/1589	0.0054514	0.0537491	0	0	2.15333	11.2229
AR 27623747 ChIP-Seq 22Rv1 Mouse Prostate Carcinoma	92/2805	0.029518	0.299198	0	0	1.25899	4.4351		EP300 21415370 ChIP-Seq HL-1 Mouse	9/600	0.0055383	0.0537491	0	0	2.93909	15.2717
NACC1 18358816 ChIP-ChIP MESCs Mouse	23/554	0.0296954	0.299198	0	0	1.57648	5.54411		YAP1 20516196 ChIP-Seq MESCs Mouse	19/1868	0.00564979	0.0537491	0	0	2.05996	10.6626
KLF6 26769127 Chip-Seq PDAC-Cell Line Human	58/1666	0.0299198	0.299198	0	0	1.32744	4.65829		SMAD4 21741376 ChIP-Seq ESCs Human	17/1595	0.0056578	0.0537491	0	0	2.14444	11.0969
GATA1 22383799 ChIP-Seq G1ME Mouse	56/1606	0.0317333	0.313102	0	0	1.32847	4.58372		RUNX2 24764292 ChIP-Seq MC3T3 Mouse	17/1600	0.00583467	0.0546903	0	0	2.13708	10.993
CLOCK 20551151 ChIP-Seq 293T Human	17/382	0.0325807	0.317233	0	0	1.69053	5.78842		FLI1 26923725 Chip-Seq MACROPHAGESS Mouse	16/1473	0.00609487	0.0562032	0	0	2.17669	11.1018
ESR1 17901129 ChIP-ChIP LIVER Mouse	16/354	0.0331366	0.318455	0	0	1.71735	5.8512		SCL 21571218 ChIP-Seq MEGAKARYOCYTES Human	16/1478	0.00629178	0.0562032	0	0	2.16866	10.9919
FOXO1 32281255 ChIP-Seq Chondrocytes Human Osteoarthritis	22/531	0.0335897	0.318672	0	0	1.57192	5.33437		GF1 26923725 Chip-Seq HPCs Mouse	13/1089	0.00629822	0.0562032	0	0	2.3679	11.9993
EZH2 23942234 ChIP-Seq MYOBLASTS AND MYOTUBES Mouse	30/777	0.0342182	0.320525	0	0	1.46473	4.94345		TCF3 18347094 ChIP-ChIP MESCs Mouse	17/1613	0.00631586	0.0562032	0	0	2.11817	10.7279
RARB 24833708 ChIP-Seq LIVER Mouse	50/1424	0.0369988	0.342239	0	0	1.33477	4.40057		NFE2 27457419 Chip-Seq LIVER Mouse	10/735	0.00685478	0.0596321	0	0	2.67029	13.3055
TCF3 18692474 ChIP-Seq MESCs Mouse	36/976	0.0390655	0.345855	0	0	1.39874	4.53544		TAL1 20566737 ChIP-Seq PRIMARY FETAL LIVER ERYTHROID Mouse	16/1492	0.00687084	0.0596321	0	0	2.14646	10.6904
GATA2 21186366 ChIP-Seq BM-HSCs Mouse	52/1495	0.0391002	0.345855	0	0	1.3221	4.28577		PPARG 20887899 ChIP-Seq 3T3-L1 Mouse	25/2774	0.00698172	0.0598555	0	0	1.85587	9.21339
SRY 22984422 ChIP-ChIP TESTIS Rat	8/142	0.0401153	0.345855	0	0	2.15628	6.93461		P300 18555785 Chip-Seq ESCs Mouse	16/1499	0.0071762	0.060441	0	0	2.13551	10.543
NANOG 18347094 ChIP-ChIP MESCs Mouse	49/1399	0.0401207	0.345855	0	0	1.3304	4.27838		CTCF 21964334 ChIP-Seq BJAB-B Human	17/1638	0.00733249	0.060441	0	0	2.08265	10.2372
CTCF 27219007 Chip-Seq ERYTHROID Human	57/1663	0.0402066	0.345855	0	0	1.30363	4.18952		TP63 23658742 ChIP-Seq EP156T Human	26/2937	0.00740735	0.060441	0	0	1.82722	8.96303
TET1 21451524 ChIP-Seq MESCs Mouse	49/1400	0.04054	0.345855	0	0	1.32934	4.26116		NR1I2 20693526 ChIP-Seq LIVER Mouse	9/631	0.00760957	0.060441	0	0	2.78812	13.6014
IRF8 27001747 Chip-Seq BMDM Mouse	52/1500	0.0411193	0.345855	0	0	1.31717	4.20346		SRY 22984422 ChIP-ChIP TESTIS Rat	4/142	0.00762367	0.060441	0	0	5.45286	26.5909
NANOG 18692474 ChIP-Seq MEFs Mouse	53/1533	0.0411287	0.345855	0	0	1.31382	4.19246		KLF1 20508144 ChIP-Seq FETAL-LIVER-ERYTHROID Mouse	11/868	0.00774146	0.060441	0	0	2.49296	12.1187
STAT5B 24692510 ChIP-Seq Epithelium Mouse Mammary	20/484	0.0422892	0.349236	0	0	1.56532	4.95147		Nerf2 26677805 Chip-Seq MACROPHAGESS Mouse	12/993	0.00785765	0.060441	0	0	2.38469	11.5568
SALL4 18804426 ChIP-ChIP MESCs Mouse	29/761	0.0424747	0.349236	0	0	1.44326	4.55905		UBF1/2 26484160 Chip-Seq HMEC-DERIVED Human	17/1650	0.00786573	0.060441	0	0	2.06599	10.0102
SOX2 27498859 Chip-Seq STOMACH Mouse	54/1573	0.0440163	0.357934	0	0	1.30407	4.07287		CDX2 21402776 ChIP-Seq INTESTINAL-VILLUS Mouse	16/1514	0.00786764	0.060441	0	0	2.11241	10.2346
MBD3 35695185 ChIP-Seq nicBasalRootGanglia Mouse Embryo	115/3656	0.0449972	0.361347	0	0	1.20771	3.74529		AR 27270436 ChIP-Seq VCaP Human Prostate Carcinoma	30/3565	0.00790977	0.060441	0	0	1.75704	8.50347
TAL1 21186366 ChIP-Seq BM-HSCs Mouse	51/1477	0.0454125	0.361347	0	0	1.31071	4.05266		CTCF 27219007 Chip-Seq ERYTHROID Human	17/1663	0.0084785	0.0640901	0	0	2.04821	9.77043
FLI1 26923725 Chip-Seq HEMOGENIC-ENDOTHELIUM Mouse	50/1446	0.0463208	0.362454	0	0	1.31214	4.0311		CEBPB 21427703 ChIP-Seq 3T3-L1 Mouse	16/1531	0.00871536	0.0644937	0	0	2.08677	9.89688
HAND2 30127528 ChIP-Seq KELLY Human Brain Neuroblastoma	107/3383	0.0465312	0.362454	0	0	1.21216	3.71845		SUZ12 18692474 ChIP-Seq MESCs Mouse	16/1531	0.00871536	0.0644937	0	0	2.08677	9.89688
CHD4 35695185 ChIP-Seq nicBasalRootGanglia Mouse Embryo	70/2119	0.0481851	0.371427	0	0	1.25731	3.81306		ELF3 26769127 Chip-Seq PDAC-Cell Line Human	17/1680	0.00933752	0.0683779	0	0	2.02539	9.46608
PRDM14 21183938 ChIP-Seq MESCs Mouse	52/1520	0.050005	0.377927	0	0	1.29779	3.88769		NANOG 21062744 ChIP-ChIP HESCs Human	9/654	0.00949602	0.0688217	0	0	2.68549	12.506
LYL1 20887958 ChIP-Seq HPC-7 Mouse	23/587	0.0511493	0.377927	0	0	1.48165	4.40496		STAT5 23275557 ChIP-Seq MAMMARY-EPITHELIUM Mouse	11/897	0.0097709	0.069645	0	0	2.40769	11.1436
RARG 19884340 ChIP-ChIP MEFs Mouse	14/317	0.051797	0.377927	0	0	1.67297	4.95271		P300 27058665 Chip-Seq ZR-75-30cells Human	17/1689	0.00981993	0.069645	0	0	2.01349	9.30905
TCF21 26020271 ChIP-Seq HCASMC Human CoronaryArtery	40/1129	0.0518113	0.377927	0	0	1.3413	3.97045		SMAD1 18555785 ChIP-Seq MESCs Mouse	7/436	0.00990682	0.069645	0	0	3.11335	14.3667
POU5F1 26923725 Chip-Seq MESODERM Mouse	17/406	0.0523988	0.377927	0	0	1.58423	4.6717		STAT5A 24692510 ChIP-Seq Epithelium Mouse Mammary	19/1977	0.0101724	0.0708036	0	0	1.93353	8.8712
TEAD4 26923725 Chip-Seq HEMANGIOBLAST Mouse	17/406	0.0523988	0.377927	0	0	1.58423	4.6717		RXRA 24833708 ChIP-Seq LIVER Mouse	15/1434	0.0109749	0.075226	0	0	2.07728	9.37299
TRP63 18441228 ChIP-ChIP KERATINOCYTES Mouse	1999-06-01	0.0527832	0.377927	0	0	2.32643	6.84333		DPY 21335234 ChIP-Seq ESCs Mouse	16/1575	0.0112543	0.075226	0	0	2.02302	9.07732
TRIM28 21343339 ChIP-Seq HEK293 Human	1975-05-01	0.0531141	0.377927	0	0	2.57395	7.55535		TOP2B 26459242 ChIP-Seq MCF-7 Human	16/1575	0.0112543	0.075226	0	0	2.02302	9.07732
STAT3 22323479 ChIP-Seq MACROPHAGE Mouse	1932-03-01	0.0551881	0.388945	0	0	3.72184	10.7822		WT1 20215353 ChIP-ChIP NEPHRON PROGENITOR Mouse	14/1307	0.0114924	0.075226	0	0	2.11969	9.46668
STAT5A 24692510 ChIP-Seq Epithelium Mouse Mammary	65/1977	0.0601625	0.415797	0	0	1.24782	3.50725		IRF4 20064451 ChIP-Seq CD4+T Mouse	10/795	0.011529	0.075226	0	0	2.45847	10.9719
RUNX 20019798 ChIP-Seq JUKART Human	20/505	0.0602046	0.415797	0	0	1.49589	4.20346		CBP 20019798 ChIP-Seq JUKART Human	10/795	0.011529	0.075226	0	0	2.45847	10.9719
GFI1B 20887958 ChIP-Seq HPC-7 Mouse	50/1475	0.0612016	0.415797	0	0	1.28337	3.5852		SMC1 22415368 ChIP-Seq MEFs Mouse	16/1583	0.0117735	0.075226	0	0	2.01182	8.9363
EGR1 19032775 ChIP-ChIP M12 Human	10/210	0.0612458	0.415797	0	0	1.80647	5.04523		UBF1/2 26484160 Chip-Seq FIBROBLAST Human	16/1583	0.0117735	0.075226	0	0	2.01182	8.9363
SA1 27219007 Chip-Seq ERYTHROID Human	55/1646	0.0633513	0.426181	0	0	1.26561	3.4919		GATA3 26560356 Chip-Seq TH2 Human	16/1583	0.0117735	0.075226	0	0	2.01182	8.9363
TP63 17297297 ChIP-ChIP HaCaT Human	1934-03-01	0.0640238	0.426825	0	0	3.48136	9.56852		GATA3 22897851 ChIP-Seq JUKARTE6-1 Human	16/1587	0.0120401	0.075226	0	0	2.00626	8.86667
ESR1 20056654 ChIP-Seq MCF-7 Human BreastCancer	30/827	0.0663426	0.435263	0	0	1.36917	3.71445		SOX2 18692474 ChIP-Seq MESCs Mouse	21/2302	0.0120842	0.075226	0	0	1.84234	8.13553
SOX11 22085726 ChIP-Seq ESNs Mouse	50/1484	0.0664659	0.435263	0	0	1.27468	3.45574		PPARD 21283829 ChIP-Seq MYOFIBROBLAST Human	24/2749	0.0120918	0.075226	0	0	1.77867	7.85322
OLIG2 26023283 ChIP-Seq AINV15 Mouse	53/1588	0.0685948	0.445264	0	0	1.26287	3.3839		MYC 19915707 ChIP-ChIP AK7 Human	17/1732	0.0124087	0.0758652	0	0	1.95837	8.59599
CEBPB 20176806 ChIP-Seq MACROPHAGES Mouse	50/1492	0.071415	0.457047	0	0	1.26705	3.34405		KLF4 19829295 ChIP-Seq ESCs Human	16/1593	0.0124491	0.0758652	0	0	1.99797	8.7633
CEBPA 20513432 ChIP-Seq MACROPHAGES Mouse	50/1493	0.0720518	0.457047	0	0	1.2661	3.3303		CSB 26484114 Chip-Seq FIBROBLAST Human	16/1594	0.0125183	0.0758652	0	0	1.99659	8.7462
SOX2 21211035 ChIP-Seq GBM Human Brain Glioblastoma	1982-05-01	0.0722628	0.457047	0	0	2.33911	6.14589		CEBPB 26923725 Chip-Seq HEMOGENIC-ENDOTHELIUM Mouse	15/1461	0.0128605	0.0772729	0	0	2.03551	8.8618
NANOG 18692474 ChIP-Seq MESCs Mouse	70/2172	0.0729145	0.45726	0	0	1.22188	3.19946		RNF2 18974828 ChIP-Seq MESCs Mouse	12/1066	0.0132945	0.0785383	0	0	2.21096	9.55223
POU5F1 16518401 ChIP-PET MESCs Mouse	30/836	0.0738587	0.457276	0	0	1.35323	3.52597		EZH2 18974828 ChIP-Seq MESCs Mouse	12/1066	0.0132945	0.0785383	0	0	2.21096	9.55223
SOX2 18555785 ChIP-Seq MESCs Mouse	15/365	0.0741529	0.457276	0	0	1.55089	4.03484		SUZ12 16625203 ChIP-ChIP MESCs Mouse	11/944	0.0139084	0.0814802	0	0	2.28075	9.7508
RUNX2 24764292 ChIP-Seq MC3T3 Mouse	53/1600	0.0760397	0.464604	0	0	1.25223	3.22638		ETS1 21867929 ChIP-Seq TH2 Mouse	15/1483	0.014578	0.0841968	0	0	2.00262	8.46754
MTF2 20144788 ChIP-Seq MESCs Mouse	79/2488	0.0765968	0.464604	0	0	1.20489	3.09559		CEBPB 20513432 ChIP-Seq MACROPHAGES Mouse	15/1484	0.0146602	0.0841968	0	0	2.00114	8.45008
DPY 21335234 ChIP-Seq ESCs Mouse	52/1575	0.0818241	0.492275	0	0	1.24709	3.1217		STAT3 18555785 ChIP-Seq MESCs Mouse	15/1485	0.0147426	0.0841968	0	0	1.99967	8.43265
SMRT 22465074 ChIP-Seq MACROPHAGES Mouse	52/1580	0.0852991	0.509043	0	0	1.24267	3.05894		ESR1 20056654 ChIP-Seq MCF-7 Human BreastCancer	10/827	0.0148524	0.0841968	0	0	2.35822	9.92716
ELF1 20517297 ChIP-Seq JURKAT Human	29/821	0.0902344	0.534187	0	0	1.32965	3.19827		P63 26484246 Chip-Seq KERATINOCYTES Human	16/1627	0.0149786	0.0841968	0	0	1.95217	8.20133
ESR1 21235772 ChIP-Seq MCF-7 Human	9/200	0.0958221	0.561543	0	0	1.70004	3.98704		EWS-ERG 20517297 ChIP-Seq CADO-ES1 Human	10/830	0.0151973	0.0841968	0	0	2.34922	9.83535
GATA3 24758297 ChIP-Seq MCF-7 Human	53/1629	0.0963729	0.561543	0	0	1.2272	2.87107		TBX2 33478486 ChIP-Seq IMR90 Human Lung	21/2354	0.015286	0.0841968	0	0	1.79596	7.50859
KAP1 27257070 Chip-Seq ESCs Mouse	48/1461	0.0975058	0.562277	0	0	1.2383	2.88257		CRX 20693478 ChIP-Seq RETINA Mouse	15/1492	0.0153303	0.0841968	0	0	1.98944	8.31174
Nerf2 26677805 Chip-Seq MACROPHAGESS Mouse	34/993	0.0980185	0.562277	0	0	1.28845	2.99255		ESR2 21235772 ChIP-Seq MCF-7 Human	6/370	0.015859	0.0864254	0	0	3.12499	12.95
FOXO1 25302145 ChIP-Seq T-LYMPHOCYTE Mouse	52/1599	0.099443	0.56606	0	0	1.2261	2.83006		SOX2 18555785 Chip-Seq ESCs Mouse	15/1508	0.016742	0.0882766	0	0	1.96641	8.04229
STAT5 23275557 ChIP-Seq MAMMARY-EPITHELIUM Mouse	31/897	0.101083	0.567149	0	0	1.2998	2.97891		PRDM16 22522345 ChIP-ChIP PALATE MESENCHYMAL Mouse	1999-03-01	0.0169225	0.0882766	0	0	5.83579	23.8049
TP53 22127205 ChIP-Seq IMR90 Human	27/766	0.101167	0.567149	0	0	1.32535	3.03634		GATA3 21867929 ChIP-Seq TH1 Mouse	14/1372	0.0169397	0.0882766	0	0	2.01118	8.20178
THRA 23701648 ChIP-Seq CEREBELLUM Mouse	7/146	0.103299	0.574748	0	0	1.81502	4.12031		ATF3 23680149 ChIP-Seq GBM1-GSC Human	16/1652	0.0170833	0.0882766	0	0	1.91971	7.81256
SOX6 21985497 ChIP-Seq MYOTUBES Mouse	49/1504	0.105023	0.579977	0	0	1.22723	2.76566		ARNT 22903824 ChIP-Seq MCF-7 Human	10/846	0.0171393	0.0882766	0	0	2.30233	9.36215
SOX9 24532713 ChIP-Seq HFSC Mouse	40/1203	0.107612	0.589875	0	0	1.2509	2.78852		SMAD2 18955504 ChIP-ChIP HaCaT Human	15/1513	0.0172033	0.0882766	0	0	1.95931	7.96002
GATA1 30185409 ChIP-Seq HPC Mouse BoneMarrow Leukemia	30/874	0.112049	0.60968	0	0	1.28967	2.82285		SMAD3 18955504 ChIP-ChIP HaCaT Human	15/1513	0.0172033	0.0882766	0	0	1.95931	7.96002
KAP1 22055183 ChIP-Seq ESCs Mouse	34/1009	0.114511	0.618525	0	0	1.26621	2.74399		TCFCP2L1 18555785 Chip-Seq ESCs Mouse	15/1513	0.0172033	0.0882766	0	0	1.95931	7.96002
OCT4 21477851 ChIP-Seq ESCs Mouse	49/1517	0.116317	0.619934	0	0	1.21549	2.61504		OCT4 21477851 ChIP-Seq ESCs Mouse	15/1517	0.0175793	0.0892374	0	0	1.95367	7.89485
CEBPB 20513432 ChIP-Seq MACROPHAGES Mouse	48/1484	0.117282	0.619934	0	0	1.21692	2.60806		FOXO1 23066095 ChIP-Seq LIVER Mouse	5/276	0.0176444	0.0892374	0	0	3.4807	14.0528
P300 27058665 Chip-Seq ZR-75-30cells Human	54/1689	0.117317	0.619934	0	0	1.20371	2.57941		CTCF 26484167 Chip-Seq Bcells Mouse	15/1521	0.0179617	0.0898401	0	0	1.94806	7.83025
GATA1 19941827 ChIP-Seq MEL86 Mouse	49/1519	0.118123	0.619934	0	0	1.2137	2.5925		RNF2 16625203 ChIP-ChIP MESCs Mouse	10/854	0.0181769	0.0898401	0	0	2.27955	9.13553
PU.1 20513432 ChIP-Seq Bcells Mouse	49/1520	0.119032	0.620309	0	0	1.21281	2.58129		EGR1 20690147 ChIP-Seq ERYTHROLEUKEMIA Human	37/4931	0.0183282	0.0898401	0	0	1.57474	6.29789
CDKN2AIP 20523734 ChIP-Seq CORTICAL Neurons	1996-05-01	0.120255	0.622301	0	0	1.97782	4.18929		KDM2B 26808549 Chip-Seq SUP-B15 Human	16/1666	0.0183586	0.0898401	0	0	1.90196	7.60339
MYC 18940864 ChIP-ChIP HL60 Human	21/587	0.121913	0.626497	0	0	1.34273	2.8257		TP63 30713093 ChIP-Seq Epithelial Human Tongue SCC	19/2100	0.0184025	0.0898401	0	0	1.80677	7.21853
IKZF1 21737484 ChIP-ChIP HCT116 Human	6/125	0.12522	0.639055	0	0	1.81569	3.77242		SPI1 20517297 ChIP-Seq HL60 Human	11/990	0.0191351	0.0915688	0	0	2.16831	8.57833
SOX2 18358816 ChIP-ChIP MESCs Mouse	21/591	0.127942	0.648471	0	0	1.33302	2.74093		MNX1 26342078 ChIP-Seq MIN6-4N Mouse	15/1533	0.0191474	0.0915688	0	0	1.9314	7.63982
ETS1 22383799 ChIP-Seq G1ME Mouse	45/1394	0.128961	0.649189	0	0	1.21295	2.48442		NANOG 18692474 ChIP-Seq MEFs Mouse	15/1533	0.0191474	0.0915688	0	0	1.9314	7.63982
CTNNB1 24651522 ChIP-Seq LGR5+ INTESTINAL STEM Human	6/127	0.132168	0.66084	0	0	1.78549	3.61327		ERG 21242973 ChIP-ChIP JURKAT Human	5/283	0.0194334	0.0918842	0	0	3.39184	13.3665
NCOR 22465074 ChIP-Seq MACROPHAGES Mouse	51/1604	0.1336	0.663518	0	0	1.19504	2.40551		TCF4 23295773 ChIP-Seq U87 Human	26/3177	0.0195002	0.0918842	0	0	1.66419	6.55246
RXRA 24833708 ChIP-Seq LIVER Mouse	46/1434	0.134905	0.665533	0	0	1.20489	2.41361		STAT3 24763339 ChIP-Seq IMN-ESCs Mouse	14/1398	0.0196055	0.0918842	0	0	1.97063	7.7484
KLF4 26769127 Chip-Seq PDAC-Cell Line Human	53/1678	0.138614	0.675162	0	0	1.18693	2.34545		RUNX1 20887958 ChIP-Seq HPC-7 Mouse	10/870	0.0203908	0.0943766	0	0	2.23526	8.70113
HIF1A 21447827 ChIP-Seq MCF-7 Human	10/248	0.139248	0.675162	0	0	1.51505	2.98692		NFKB1 27076634 ChIP-Seq BEAS2B Human Lung Inflammation	30/3823	0.0204058	0.0943766	0	0	1.6117	6.27262
ELF3 26769127 Chip-Seq PDAC-Cell Line Human	53/1680	0.140553	0.675162	0	0	1.18534	2.32584		TFAP2A 17053090 ChIP-ChIP MCF-7 Human	15/1549	0.020821	0.0956678	0	0	1.90959	7.39353
ESR1 15608294 ChIP-ChIP MCF-7 Human	1974-04-01	0.141679	0.675162	0	0	2.05534	4.01653		RCOR3 21632747 ChIP-Seq MESCs Mouse	19/2142	0.0221811	0.100702	0	0	1.76685	6.72907
LXR 22158963 ChIP-Seq LIVER Mouse	50/1578	0.141845	0.675162	0	0	1.19002	2.32414		RUNX1 21571218 ChIP-Seq MEGAKARYOCYTES Human	32/4172	0.0222384	0.100702	0	0	1.58113	6.01767
NANOG 18358816 ChIP-ChIP MESCs Mouse	29/865	0.142331	0.675162	0	0	1.2567	2.45006		SUZ12 18974828 ChIP-Seq MESCs Mouse	15/1564	0.0224897	0.100702	0	0	1.88955	7.17028
UBF1/2 26484160 Chip-Seq HMEC-DERIVED Human	52/1650	0.14498	0.677239	0	0	1.18359	2.28571		CJUN 26792858 Chip-Seq BT549 Human	15/1564	0.0224897	0.100702	0	0	1.88955	7.17028
SCL 21571218 ChIP-Seq MEGAKARYOCYTES Human	47/1478	0.145028	0.677239	0	0	1.19365	2.30472		SOX2 18692474 ChIP-Seq MEFs Mouse	15/1566	0.0227196	0.101088	0	0	1.88691	7.14106
SREBP2 21459322 ChIP-Seq LIVER Mouse	27/801	0.146191	0.677239	0	0	1.26305	2.42864		CREB1 20920259 ChIP-Seq GC1-SPG Mouse	21/2451	0.0230463	0.101897	0	0	1.71474	6.46502
KLF1 20508144 ChIP-Seq FETAL-LIVER-ERYTHROID Mouse	29/868	0.14643	0.677239	0	0	1.252	2.40536		SOX2 22085726 ChIP-Seq NPCs Mouse	14/1430	0.0233131	0.102104	0	0	1.92276	7.22716
TFAP2A 17053090 ChIP-ChIP MCF-7 Human	49/1549	0.147394	0.677353	0	0	1.18744	2.27353		JUND 26020271 ChIP-Seq SMOOTH MUSCLE Human	15/1573	0.0235386	0.102104	0	0	1.87771	7.03976
NFE2L2 20460467 ChIP-Seq MEFs Mouse	29/870	0.149201	0.677353	0	0	1.24889	2.37597		SPI1 23127762 ChIP-Seq K562 Human	12/1157	0.0236741	0.102104	0	0	2.02541	7.58186
NRF2 20460467 ChIP-Seq MEFs Mouse	29/870	0.149201	0.677353	0	0	1.24889	2.37597		KLF4 19030024 ChIP-ChIP MESCs Mouse	12/1157	0.0236741	0.102104	0	0	2.02541	7.58186
ESR1 22217937 ChIP-Seq MCF-7 Human BreastCancer	6/133	0.15407	0.695196	0	0	1.70061	3.18073		MEIS1 26923725 Chip-Seq HEMOGENIC-ENDOTHELIUM Mouse	10/899	0.0249002	0.106737	0	0	2.15905	7.97311
MYCN 27167114 Chip-Seq NEUROBLASTOMA Human	50/1594	0.158558	0.711107	0	0	1.17664	2.16695		SOX2 21211035 ChIP-Seq LN229 Human	15/1590	0.0256209	0.10916	0	0	1.85572	6.80002
SOX3 22085726 ChIP-Seq MUSCLE Mouse	46/1459	0.161944	0.72192	0	0	1.18193	2.15171		EZH2 23942234 ChIP-Seq MYOBLASTS AND MYOTUBES Mouse	9/777	0.0261164	0.110539	0	0	2.24098	8.16879
FLI1 21867929 ChIP-Seq TH2 Mouse	47/1496	0.164802	0.725439	0	0	1.17764	2.1233		FOXM1 26456572 ChIP-Seq MCF-7 Human	15/1595	0.026259	0.110539	0	0	1.84935	6.73115
CEBPB 21427703 ChIP-Seq 3T3-L1 Mouse	48/1531	0.16532	0.725439	0	0	1.17528	2.11535		GATA1 19941826 ChIP-Seq K562 Human	8/654	0.026618	0.110848	0	0	2.35968	8.55661
NR3C1 34362910 ChIP-Seq WistarRat Hippocampus	22/647	0.165674	0.725439	0	0	1.27233	2.28731		P63 20808887 ChIP-Seq KERATINOCYTES Human	15/1598	0.0266476	0.110848	0	0	1.84554	6.69019
ISL1 27105846 Chip-Seq CPCs Mouse	41/1293	0.169176	0.736415	0	0	1.18759	2.11013		SMAD4 21741376 ChIP-Seq EPCs Human	15/1603	0.0273048	0.112913	0	0	1.83923	6.62249
NANOG 18555785 ChIP-Seq MESCs Mouse	14/388	0.172579	0.746832	0	0	1.35035	2.37244		MYB 26560356 Chip-Seq TH1 Human	15/1610	0.0282452	0.116038	0	0	1.83045	6.52892
JARID1B-DAIN 22020125 ChIP-Seq ESCs Mouse	46/1470	0.174786	0.751984	0	0	1.17209	2.04435		PU.1 20176806 ChIP-Seq MACROPHAGES Mouse	14/1469	0.0285205	0.116038	0	0	1.86727	6.64214
RARA 24833708 ChIP-Seq LIVER Mouse	45/1437	0.176689	0.753529	0	0	1.17269	2.03269		VDR 24787735 ChIP-Seq THP-1 Human	8/663	0.0285556	0.116038	0	0	2.32617	8.27165
CCND1 20090754 ChIP-ChIP RETINA Mouse	46/1472	0.177181	0.753529	0	0	1.17031	2.02532		JARID2 20075857 ChIP-Seq MESCs Mouse	11/1055	0.0288545	0.116579	0	0	2.02632	7.1843
PU.1 20513432 ChIP-Seq MACROPHAGES Mouse	47/1509	0.180017	0.761215	0	0	1.16633	1.99991		TET1 21490601 ChIP-Seq MESCs Mouse	15/1618	0.0293495	0.116741	0	0	1.82052	6.42368
SMAD1 26771354 ChIP-Seq mESC Mouse Stem	32/994	0.181551	0.763339	0	0	1.20395	2.0542		GATA2 19941826 ChIP-Seq K562 Human	15/1618	0.0293495	0.116741	0	0	1.82052	6.42368
DNAJC2 21179169 ChIP-ChIP NT2 Human	25/758	0.183812	0.768481	0	0	1.23283	2.08823		RUNX1 27457419 Chip-Seq LIVER Mouse	14/1475	0.0293927	0.116741	0	0	1.859	6.55671
AR 21572438 ChIP-Seq LNCaP Human	6/141	0.185555	0.771409	0	0	1.59917	2.69365		UTX 26944678 Chip-Seq JUKART Human	15/1621	0.0297718	0.117582	0	0	1.81682	6.38467
SALL4 18804426 ChIP-ChIP XEN Mouse	23/693	0.187882	0.771454	0	0	1.24024	2.07362		SOX2 21211035 ChIP-Seq LN229 Gbm	22/2673	0.0301104	0.118255	0	0	1.64449	5.76045
TDRD3 21172665 ChIP-Seq MCF-7 Human	17/493	0.187956	0.771454	0	0	1.28877	2.15424		BRD4 25478319 ChIP-Seq HGPS Human	16/1770	0.0302787	0.118255	0	0	1.77899	6.22167
POU5F1 18700969 ChIP-ChIP MESCs Mouse	12/330	0.188693	0.771454	0	0	1.36013	2.26819		ATF3 27146783 Chip-Seq COLON Human	15/1628	0.0307748	0.119529	0	0	1.80825	6.29461
SMAD1 18555785 Chip-Seq ESCs Mouse	46/1483	0.190687	0.77532	0	0	1.16065	1.92333		KLF4 18555785 Chip-Seq ESCs Mouse	14/1486	0.031043	0.119908	0	0	1.84401	6.4031
VDR 24787735 ChIP-Seq THP-1 Human	22/663	0.194538	0.786656	0	0	1.23952	2.02926		RING1B 27294783 Chip-Seq NPCs Mouse	15/1632	0.0313591	0.120467	0	0	1.80338	6.24375
GATA2 22383799 ChIP-Seq G1ME Mouse	47/1522	0.195996	0.788245	0	0	1.15521	1.88261		NR0B1 18358816 ChIP-ChIP MESCs Mouse	12/1210	0.0319883	0.12079	0	0	1.93033	6.64494
ATF3 27146783 Chip-Seq COLON Human	50/1628	0.197772	0.791089	0	0	1.1491	1.86228		CTNNB1 24651522 ChIP-Seq LGR5+ INTESTINAL STEM Human	3/127	0.0322671	0.12079	0	0	4.51164	15.4916
CRX 20693478 ChIP-Seq RETINA Mouse	46/1492	0.202144	0.804229	0	0	1.15285	1.84314		ESRRB 18555785 Chip-Seq ESCs Mouse	14/1496	0.0326017	0.12079	0	0	1.83057	6.26676
NUCKS1 24931609 ChIP-Seq HEPATOCYTES Mouse	19/570	0.210079	0.831329	0	0	1.24414	1.9412		POU5F1 18692474 ChIP-Seq MESCs Mouse	24/3012	0.0331427	0.12079	0	0	1.59726	5.44176
NOTCH1 21737748 ChIP-Seq TLL Human	8/211	0.216364	0.848392	0	0	1.41828	2.17109		SMARCA4 23332759 ChIP-Seq OLIGODENDROCYTES Mouse	18/2089	0.0333295	0.12079	0	0	1.702	5.78902
PU 27001747 Chip-Seq BMDM Mouse	48/1573	0.216684	0.848392	0	0	1.14024	1.74378		TRIM28 19339689 ChIP-ChIP MESCs Mouse	19/2241	0.0334637	0.12079	0	0	1.67872	5.70312
FOXO1 23066095 ChIP-Seq LIVER Mouse	10/276	0.219214	0.853782	0	0	1.3536	2.05436		E2F1 18555785 ChIP-Seq MESCs Mouse	24/3015	0.0334869	0.12079	0	0	1.59537	5.41885
TCF3 18692474 ChIP-Seq MEFs Mouse	20/611	0.225532	0.871493	0	0	1.22073	1.81803		EBF1 22473956 ChIP-Seq BONE MARROW Mouse	14/1502	0.0335642	0.12079	0	0	1.82259	6.18643
PU1 27457419 Chip-Seq LIVER Mouse	46/1510	0.226117	0.871493	0	0	1.13753	1.69117		CEBPB 26923725 Chip-Seq MESODERM Mouse	9/814	0.0337524	0.12079	0	0	2.13384	7.23095
KDM2B 26808549 Chip-Seq SIL-ALL Human	50/1652	0.228335	0.875482	0	0	1.13037	1.66949		MBD3 35695185 ChIP-Seq nicBasalRootGanglia Mouse Embryo	28/3656	0.0338054	0.12079	0	0	1.54955	5.24854
GATA2 19941826 ChIP-Seq K562 Human	49/1618	0.229846	0.876733	0	0	1.13086	1.66275		SOX6 21985497 ChIP-Seq MYOTUBES Mouse	14/1504	0.0338896	0.12079	0	0	1.81995	6.15989
P63 26484246 Chip-Seq KERATINOCYTES Human	49/1627	0.242042	0.91852	0	0	1.12384	1.59433		PPARG 20176806 ChIP-Seq MACROPHAGES Mouse	11/1083	0.033989	0.12079	0	0	1.97046	6.66355
CEBPD 21427703 ChIP-Seq 3T3-L1 Mouse	41/1349	0.246612	0.931084	0	0	1.13325	1.58648		FOXA1 25552417 ChIP-Seq VCAP Human	15/1650	0.0340909	0.12079	0	0	1.78177	6.0201
RING1B 27294783 Chip-Seq NPCs Mouse	49/1632	0.248948	0.935134	0	0	1.11998	1.55734		TP53 18474530 ChIP-ChIP U2OS Human	8/687	0.0341974	0.12079	0	0	2.24115	7.56525
NFIB 24661679 ChIP-Seq LUNG Mouse	15/453	0.251531	0.935683	0	0	1.23359	1.70259		PGR 26153859 ChIP-Seq MCF-7 Human BreastCancer	9/816	0.0342051	0.12079	0	0	2.12833	7.18392
ZNF263 19887448 ChIP-Seq K562 Human	1964-03-01	0.251623	0.935683	0	0	1.76648	2.43744		POU5F1 18700969 ChIP-ChIP MESCs Mouse	5/330	0.0345536	0.12079	0	0	2.89438	9.74029
TP53 22573176 ChIP-Seq HFKS Human	32/1039	0.254165	0.940409	0	0	1.14735	1.57161		PU.1 20513432 ChIP-Seq MACROPHAGES Mouse	14/1509	0.0347132	0.12079	0	0	1.81337	6.09408
CEBPB 24764292 ChIP-Seq MC3T3 Mouse	44/1461	0.256464	0.94066	0	0	1.12258	1.52757		JARID2 20064375 ChIP-Seq MESCs Mouse	10/951	0.0347277	0.12079	0	0	2.03416	6.83521
FLI1 21867929 ChIP-Seq CD8 Mouse	43/1426	0.256775	0.94066	0	0	1.12391	1.52801		NMYC 18555785 Chip-Seq ESCs Mouse	14/1510	0.0348796	0.12079	0	0	1.81206	6.08101
ESR1 30970003 ChIP-Seq MCF-7 Human BreastCancer	27/868	0.259405	0.943631	0	0	1.15826	1.56291		PU1 27457419 Chip-Seq LIVER Mouse	14/1510	0.0348796	0.12079	0	0	1.81206	6.08101
FLI1 20887958 ChIP-Seq HPC-7 Mouse	46/1534	0.260136	0.943631	0	0	1.11769	1.50503		NANOG 16518401 ChIP-PET MESCs Mouse	15/1657	0.0351994	0.120837	0	0	1.77349	5.9354
PPARG 19300518 ChIP-PET 3T3-L1 Mouse	7/191	0.2631	0.949725	0	0	1.36793	1.82649		TBX4 33478486 ChIP-Seq IMR90 Human Lung	4/226	0.035237	0.120837	0	0	3.3752	11.2923
ADNP 35650610 ChIP-Seq mESC Mouse Stem Autism	15/458	0.264741	0.950508	0	0	1.21935	1.62052		SREBP1 19666523 ChIP-Seq LIVER Mouse	7/567	0.0355504	0.12132	0	0	2.369	7.90487
FOXP2 23625967 ChIP-Seq PFSK-1 AND SK-N-MC Human	23/733	0.266508	0.950508	0	0	1.16788	1.54435		NUCKS1 24931609 ChIP-Seq HEPATOCYTES Mouse	7/570	0.0364172	0.123622	0	0	2.35601	7.80478
NFE2L2 22581777 ChIP-Seq LYMPHOBLASTOID Human	14/425	0.26717	0.950508	0	0	1.22641	1.6187		PRDM14 21183938 ChIP-Seq MESCs Mouse	14/1520	0.0365765	0.123622	0	0	1.79905	5.95188
GATA1 26923725 Chip-Seq HPCs Mouse	6/160	0.268677	0.951296	0	0	1.40049	1.84059		NANOG 18555785 Chip-Seq ESCs Mouse	14/1522	0.036923	0.124024	0	0	1.79647	5.92641
ZFP322A 24550733 ChIP-Seq MESCs Mouse	1967-03-01	0.273698	0.961033	0	0	1.68342	2.18126		ENL 26711339 ChIP-Seq SEM Human Blood Leukemia	14/1523	0.0370971	0.124024	0	0	1.79518	5.91371
SPI1 26923725 Chip-Seq HPCs Mouse	44/1473	0.274572	0.961033	0	0	1.11242	1.43784		E2F1 17053090 ChIP-ChIP MCF-7 Human	13/1380	0.0372249	0.124024	0	0	1.83501	6.03861
MYC 20876797 ChIP-ChIP MEDULLOBLASTOMA Human	33/1086	0.275323	0.961033	0	0	1.13091	1.45866		FOXO3 23340844 ChIP-Seq DLD1 Human	7/576	0.0381927	0.126648	0	0	2.33044	7.60914
SMC3 22415368 ChIP-Seq MEFs Mouse	46/1546	0.27795	0.965649	0	0	1.10801	1.4186		ELK3 25401928 ChIP-Seq HUVEC Human	15/1689	0.0406058	0.133562	0	0	1.73654	5.5636
AUTS2 25519132 ChIP-Seq 293T-REX Human	25/809	0.28032	0.96933	0	0	1.1495	1.46196		SMC4 20622854 ChIP-Seq HELA Human	14/1544	0.0408928	0.133562	0	0	1.76852	5.6536
CDX2 21402776 ChIP-Seq INTESTINAL-VILLUS Mouse	45/1514	0.283159	0.971837	0	0	1.10648	1.3961		ASH2L 23239880 ChIP-Seq MESCs Mouse	21/2603	0.041008	0.133562	0	0	1.59975	5.10958
STAT3 19079543 ChIP-ChIP MESCs Mouse	21/672	0.284531	0.971837	0	0	1.16216	1.46073		TET1 21451524 ChIP-Seq MESCs Mouse	13/1400	0.0410374	0.133562	0	0	1.8066	5.76895
RUNX1 30185409 ChIP-Seq K562 Mouse BoneMarrow Leukemia	10/296	0.285293	0.971837	0	0	1.25763	1.57736		RXR 22158963 ChIP-Seq LIVER Mouse	14/1546	0.0412684	0.13369	0	0	1.76602	5.62946
JUN 26020271 ChIP-Seq SMOOTH MUSCLE Human	47/1587	0.286298	0.971837	0	0	1.10245	1.37886		MYC 27129775 Chip-Seq CORNEA Mouse	14/1547	0.0414571	0.13369	0	0	1.76477	5.61743
SMAD 19615063 ChIP-ChIP OVARY Human	4/100	0.288154	0.973669	0	0	1.49668	1.86226		SMAD3 21741376 ChIP-Seq HESCs Human	10/984	0.0422245	0.135519	0	0	1.96182	6.20866
NR3C1 34362910 ChIP-Seq WistarRat Hippocampus Stress	22/709	0.289696	0.974432	0	0	1.1537	1.42934		SMAD3 21741376 ChIP-Seq ESCs Human	14/1552	0.0424099	0.135519	0	0	1.75855	5.55768
SPI1 20517297 ChIP-Seq HL60 Human	30/990	0.292411	0.97478	0	0	1.12677	1.38547		POU3F1 26484290 ChIP-Seq ESCss Mouse	14/1557	0.0433783	0.137986	0	0	1.75238	5.4986
MITF 21258399 ChIP-Seq MELANOMA Human	131/4614	0.292434	0.97478	0	0	1.06205	1.3058		EZH2 27304074 Chip-Seq ESCs Mouse	8/722	0.0437223	0.138454	0	0	2.12741	6.65857
SOX9 26525672 Chip-Seq Limbbuds Mouse	30/993	0.298145	0.985298	0	0	1.12307	1.35912		SOX9 26525672 Chip-Seq Limbbuds Mouse	10/993	0.0444489	0.13985	0	0	1.94293	6.04914
GATA1 21571218 ChIP-Seq MEGAKARYOCYTES Human	62/2132	0.300592	0.985298	0	0	1.08268	1.30138		BCL6 27268052 Chip-Seq Bcells Human	14/1563	0.0445611	0.13985	0	0	1.74502	5.42856
ESR1 20079471 ChIP-ChIP T-47D Human	6/167	0.301417	0.985298	0	0	1.33912	1.60595		TAL1 26923725 Chip-Seq HPCs Mouse	13/1420	0.0451209	0.140978	0	0	1.77899	5.51205
STAT1 17558387 ChIP-Seq HELA Human	40/1349	0.302797	0.985298	0	0	1.10251	1.31716		TAL1 22897851 ChIP-Seq JUKARTE6-1 Human	14/1569	0.0457668	0.142363	0	0	1.73772	5.35945
SETDB1 19884257 ChIP-Seq MESCs Mouse	48/1634	0.303647	0.985298	0	0	1.09265	1.30232		NR3C1 23031785 ChIP-Seq PC12 Mouse	8/730	0.046124	0.142842	0	0	2.10296	6.46959
FOXO3 23340844 ChIP-Seq DLD1 Human	18/576	0.303712	0.985298	0	0	1.16123	1.38381		GF1B 26923725 Chip-Seq HPCs Mouse	12/1284	0.0468804	0.144064	0	0	1.81083	5.54144
EZH2 27294783 Chip-Seq NPCs Mouse	31/1032	0.305352	0.985298	0	0	1.11634	1.3243		SUZ12 18555785 ChIP-Seq MESCs Mouse	9/866	0.0469283	0.144064	0	0	1.9989	6.11491
AHR 22903824 ChIP-Seq MCF-7 Human	18/577	0.306241	0.985298	0	0	1.15909	1.37165		ESR1 30970003 ChIP-Seq MCF-7 Human BreastCancer	9/868	0.0474952	0.144625	0	0	1.99404	6.07609
PU.1 20176806 ChIP-Seq MACROPHAGES Mouse	43/1469	0.32475	0.999996	0	0	1.08742	1.22302		AR 19668381 ChIP-Seq PC3 Human	22/2803	0.0475225	0.144625	0	0	1.5558	4.73981
SMARCA4 20176728 ChIP-ChIP TSCs Mouse	25/830	0.324782	0.999996	0	0	1.11825	1.25759		SMRT 22465074 ChIP-Seq MACROPHAGES Mouse	14/1580	0.0480372	0.145561	0	0	1.72447	5.23512
EGR1 23403033 ChIP-Seq LIVER Mouse	16/516	0.328857	0.999996	0	0	1.15109	1.28016		ZFP57 27257070 Chip-Seq ESCs Mouse	8/744	0.0505336	0.152468	0	0	2.06145	6.15367
GATA2 21666600 ChIP-Seq HMVEC Human	18/588	0.334459	0.999996	0	0	1.13606	1.24426		ZFP322A 24550733 ChIP-Seq MESCs Mouse	1967-02-01	0.051746	0.155459	0	0	5.70122	16.8836
RUNX1 27457419 Chip-Seq LIVER Mouse	43/1475	0.33469	0.999996	0	0	1.08251	1.18486		FOXM1 32153563 ChIP-Seq SKOV3 Human Ovary OvarianCancer	3/154	0.0520713	0.155771	0	0	3.69986	10.9336
GLI1 17442700 ChIP-ChIP MESCs Mouse	1944-02-01	0.336443	0.999996	0	0	1.70892	1.86157		E2A 27217539 Chip-Seq RAMOS-Cell Line Human	14/1603	0.0530392	0.157994	0	0	1.69738	4.98474
TP63 22573176 ChIP-Seq HFKS Human	94/3315	0.337443	0.999996	0	0	1.05529	1.14642		GATA1 22383799 ChIP-Seq G1ME Mouse	14/1606	0.0537175	0.159339	0	0	1.6939	4.953
BMI1 19503595 ChIP-Seq MEFsC Mouse	16/521	0.342688	0.999996	0	0	1.13939	1.22021		TFAP2C 20629094 ChIP-Seq MCF-7 Human	10/1034	0.0555974	0.164223	0	0	1.86109	5.37784
ZNF274 21170338 ChIP-Seq K562 Hela	8/245	0.348476	0.999996	0	0	1.21267	1.27837		JARID1B-DAIN 22020125 ChIP-Seq ESCs Mouse	13/1470	0.0565671	0.166388	0	0	1.7133	4.92115
POU5F1 18347094 ChIP-ChIP MESCs Mouse	45/1555	0.34853	0.999996	0	0	1.07398	1.13201		CLOCK 20551151 ChIP-Seq 293T Human	5/382	0.0580294	0.169484	0	0	2.48852	7.08434
CTCF 26484167 Chip-Seq Bcells Mouse	44/1521	0.351656	0.999996	0	0	1.0734	1.12181		RUNX 20019798 ChIP-Seq JUKART Human	6/505	0.0581017	0.169484	0	0	2.26379	6.44175
MYB 26560356 Chip-Seq TH2 Human	47/1629	0.352103	0.999996	0	0	1.07067	1.1176		TCF21 26020271 ChIP-Seq SMOOTH MUSCLE Human	14/1629	0.0591194	0.17094	0	0	1.66768	4.71653
SOX11 23321250 ChIP-ChIP Z138-A519-JVM2 Human	23/773	0.355552	0.999996	0	0	1.10323	1.14084		CEBPB 20176806 ChIP-Seq THIOMACROPHAGE Mouse	11/1189	0.0593102	0.17094	0	0	1.78305	5.03709
VDR 23401126 ChIP-Seq LCL-AND-THP1 Human	7/213	0.358173	0.999996	0	0	1.22045	1.25308		NEUROD2 26341353 ChIP-Seq CORTEX Mouse	13/1481	0.0593305	0.17094	0	0	1.69944	4.8003
RUNX1 22412390 ChIP-Seq EML Mouse	45/1561	0.358454	0.999996	0	0	1.06938	1.09713		SETDB1 19884257 ChIP-Seq MESCs Mouse	14/1634	0.0603414	0.173143	0	0	1.66208	4.66668
ARNT 22903824 ChIP-Seq MCF-7 Human	25/846	0.359942	0.999996	0	0	1.09552	1.11941		GATA6 25053715 ChIP-Seq YYC3 Human	14/1639	0.0615807	0.175981	0	0	1.65651	4.61737
SALL4 28974232 ChIP-Seq Mouse BoneMarrow Leukemia	11/352	0.360397	0.999996	0	0	1.15911	1.18293		AR 35650195 ChIP-Seq DSRCT Human Mesenchymal Sarcoma	9/916	0.062497	0.177876	0	0	1.88375	5.22295
MECOM 23826213 ChIP-Seq KASUMI Mouse	44/1527	0.361712	0.999996	0	0	1.0687	1.08677		TRIM28 21343339 ChIP-Seq HEK293 Human	1975-02-01	0.0631679	0.178508	0	0	5.07438	14.0152
SUZ12 18974828 ChIP-Seq MESCs Mouse	45/1564	0.363444	0.999996	0	0	1.06709	1.08003		CEBPD 21427703 ChIP-Seq 3T3-L1 Mouse	12/1349	0.0634647	0.178508	0	0	1.71678	4.73364
KDM2B 26808549 Chip-Seq HPB-ALL Human	47/1636	0.363479	0.999996	0	0	1.06554	1.07836		FOXA1 33576154 ChIP-Seq Human HilarLN ProstateCancer	8/781	0.0634806	0.178508	0	0	1.95899	5.40097
EP300 21415370 ChIP-Seq HL-1 Mouse	18/600	0.365924	0.999996	0	0	1.11193	1.11786		KDM2B 26808549 Chip-Seq SIL-ALL Human	14/1652	0.0648842	0.181727	0	0	1.6422	4.49165
GATA4 25053715 ChIP-Seq YYC3 Human	46/1602	0.366773	0.999996	0	0	1.0648	1.06801		SPI1 20176806 ChIP-Seq THIOMACROPHAGE Mouse	11/1209	0.0652103	0.181773	0	0	1.75141	4.7816
TAL1 30185409 ChIP-Seq K562 Mouse BoneMarrow Leukemia	28/957	0.368636	0.999996	0	0	1.08434	1.08211		OCT4 18692474 ChIP-Seq MEFs Mouse	14/1655	0.0656633	0.181773	0	0	1.63892	4.46314
FOXA1 33576154 ChIP-Seq Human HilarLN ProstateCancer	23/781	0.374179	0.999996	0	0	1.09112	1.0726		EBF1 22473956 ChIP-Seq LYMPHODE Mouse	13/1505	0.0656763	0.181773	0	0	1.66993	4.54724
LYL1 30185409 ChIP-Seq K562 Mouse BoneMarrow Leukemia	28/960	0.374982	0.999996	0	0	1.08067	1.06001		P53 22387025 ChIP-Seq ESCs Mouse	13/1511	0.0673313	0.185623	0	0	1.6627	4.48617
GATA3 21867929 ChIP-Seq CD8 Mouse	40/1397	0.386048	0.999996	0	0	1.0607	1.00956		POU5F1 18358816 ChIP-ChIP MESCs Mouse	6/526	0.0679353	0.186557	0	0	2.17001	5.8356
SMAD3 30307970 ChIP-Seq HCASMC Human CoronaryArtery	50/1759	0.387349	0.999996	0	0	1.05325	0.99893		SREBP2 21459322 ChIP-Seq LIVER Mouse	8/801	0.0712751	0.194967	0	0	1.90758	5.03832
CDX2 20551321 ChIP-Seq CACO-2 Human	11/360	0.388014	0.999996	0	0	1.13206	1.07174		RACK7 27058665 Chip-Seq MCF-7 Human	14/1679	0.0721249	0.196526	0	0	1.61318	4.24161
ATF3 23680149 ChIP-Seq GBM1-GSC Human	47/1652	0.389808	0.999996	0	0	1.05397	0.992944		DROSHA 22980978 ChIP-Seq HELA Human	5/409	0.0731085	0.198437	0	0	2.319	6.06606
BP1 19119308 ChIP-ChIP Hs578T Human	2024-01-18	0.390837	0.999996	0	0	2.10983	1.98211		ESR1 26153859 ChIP-Seq MCF-7 Human BreastCancer	26/3597	0.0737165	0.198574	0	0	1.43161	3.73297
ETS2 20176728 ChIP-ChIP TROPHOBLAST STEM CELLS Mouse	5/151	0.390933	0.999996	0	0	1.22925	1.15453		TCF7L2 21901280 ChIP-Seq H4IIE Rat	8/807	0.0737236	0.198574	0	0	1.89266	4.93499
OLIG2 29049317 ChIP-Seq Mouse SpinalCord	42/1472	0.391022	0.999996	0	0	1.05682	0.992341		KDM2B 26808549 Chip-Seq REH Human	12/1389	0.0754145	0.202353	0	0	1.66332	4.29928
TCFAP2C 20176728 ChIP-ChIP TROPHOBLAST STEM CELLS Mouse	56/1980	0.393163	0.999996	0	0	1.04788	0.978224		ETS1 22383799 ChIP-Seq G1ME Mouse	12/1394	0.0770044	0.205833	0	0	1.65685	4.248
POU5F1 16153702 ChIP-ChIP HESCs Human	13/433	0.395402	0.999996	0	0	1.11177	1.03156		SMC3 22415368 ChIP-Seq MEFs Mouse	13/1546	0.0775418	0.206485	0	0	1.62164	4.14644
UTX 26944678 Chip-Seq JUKART Human	46/1621	0.398466	0.999996	0	0	1.05084	0.966914		NANOG 18347094 ChIP-ChIP MESCs Mouse	12/1399	0.0786159	0.207872	0	0	1.65044	4.19736
SA1 22415368 ChIP-Seq MEFs Mouse	44/1549	0.399145	0.999996	0	0	1.05179	0.965995		AF4 26711339 ChIP-Seq SEM Human Blood Leukemia	22/2966	0.0786543	0.207872	0	0	1.45565	3.70128
HSF1 23293686 ChIP-Seq STHDH STRIATAL Mouse	19/649	0.401123	0.999996	0	0	1.08358	0.989841		PPARA 22158963 ChIP-Seq LIVER Mouse	13/1552	0.0793885	0.209027	0	0	1.61479	4.09092
MYC 19915707 ChIP-ChIP AK7 Human	49/1732	0.402293	0.999996	0	0	1.04754	0.953863		CTNNB1 20460455 ChIP-Seq HCT116 Human	8/824	0.0809382	0.212312	0	0	1.85158	4.65501
SUZ12 18555785 ChIP-Seq MESCs Mouse	25/866	0.404945	0.999996	0	0	1.06832	0.965764		NFE2L2 22581777 ChIP-Seq LYMPHOBLASTOID Human	5/425	0.0829683	0.216741	0	0	2.22882	5.5482
TBX20 22080862 ChIP-Seq HEART Mouse	45/1589	0.405617	0.999996	0	0	1.04834	0.945969		RUNX1 27514584 ChIP-Seq MCF-7 Human BreastCancer	12/1413	0.0832432	0.216741	0	0	1.63271	4.05889
TBX20 22328084 ChIP-Seq HEART Mouse	45/1589	0.405617	0.999996	0	0	1.04834	0.945969		PU 27001747 Chip-Seq BMDM Mouse	13/1573	0.0860759	0.223289	0	0	1.59123	3.90254
MAF 26560356 Chip-Seq TH2 Human	46/1627	0.408577	0.999996	0	0	1.0465	0.936697		FOXA1 27270436 ChIP-Seq VCaP Human Prostate Carcinoma	24/3331	0.0873693	0.225811	0	0	1.41595	3.45153
TP63 30713093 ChIP-Seq Epithelial Human Tongue SCC	59/2100	0.409976	0.999996	0	0	1.04019	0.92749		NANOG 20526341 ChIP-Seq ESCs Human	13/1579	0.0880509	0.225913	0	0	1.58462	3.85037
ZFX 18555785 Chip-Seq ESCs Mouse	42/1485	0.413885	0.999996	0	0	1.04654	0.923224		PHC1 16625203 ChIP-ChIP MESCs Mouse	7/700	0.0880515	0.225913	0	0	1.90117	4.61952
GATA1 19941826 ChIP-Seq K562 Human	19/654	0.414177	0.999996	0	0	1.07477	0.947366		P53 21459846 ChIP-Seq SAOS-2 Human	13/1584	0.0897187	0.229354	0	0	1.57914	3.80743
RCOR2 21632747 ChIP-Seq MESCs Mouse	9/298	0.420341	0.999996	0	0	1.11784	0.96882		MYC 18358816 ChIP-ChIP MESCs Mouse	18/2369	0.0903637	0.230165	0	0	1.47573	3.54754
SUZ12 18692474 ChIP-Seq MEFs Mouse	29/1019	0.423767	0.999996	0	0	1.05244	0.903592		JUN 26020271 ChIP-Seq SMOOTH MUSCLE Human	13/1587	0.0907289	0.230262	0	0	1.57587	3.78191
MYC 19829295 ChIP-Seq ESCs Human	44/1572	0.438926	0.999996	0	0	1.03463	0.851939		NR3C1 34362910 ChIP-Seq WistarRat Hippocampus Stress	7/709	0.0926717	0.234346	0	0	1.87591	4.46222
NR1I2 20693526 ChIP-Seq LIVER Mouse	18/631	0.448975	0.999996	0	0	1.05396	0.844001		TP53 23651856 ChIP-Seq MEFs Mouse	19/2541	0.09359	0.23582	0	0	1.45392	3.4441
TRIM28 17542650 ChIP-ChIP NTERA2 Human	19/668	0.450838	0.999996	0	0	1.0508	0.837117		RBPJ 21746931 ChIP-Seq IB4 Human	13/1598	0.0944946	0.237249	0	0	1.564	3.6898
TCF21 23034159 ChIP-ChIP E13 GONADS Rat	2024-01-22	0.454406	0.999996	0	0	1.70761	1.3469		AHR 22903824 ChIP-Seq MCF-7 Human	6/577	0.095622	0.239225	0	0	1.97099	4.62661
NMYC 18555785 Chip-Seq ESCs Mouse	42/1510	0.458258	0.999996	0	0	1.02729	0.801617		ESR1 21235772 ChIP-Seq MCF-7 Human	3/200	0.0961583	0.239714	0	0	2.82933	6.6256
CHD7 19251738 ChIP-ChIP MESCs Mouse	4/128	0.459734	0.999996	0	0	1.15704	0.899144		NCOR 22465074 ChIP-Seq MACROPHAGES Mouse	13/1604	0.0965895	0.239938	0	0	1.55759	3.64053
P53 22387025 ChIP-Seq ESCs Mouse	42/1511	0.460038	0.999996	0	0	1.02653	0.797047		REST 21632747 ChIP-Seq MESCs Mouse	14/1765	0.0986967	0.242802	0	0	1.52671	3.5354
ESR1 22446102 ChIP-Seq UTERUS Mouse	33/1183	0.461792	0.999996	0	0	1.03006	0.795867		SPI1 23547873 ChIP-Seq NB4 Human	20/2723	0.0991907	0.242802	0	0	1.42896	3.30191
ZFP281 18358816 ChIP-ChIP MESCs Mouse	12/419	0.466558	0.999996	0	0	1.05776	0.806407		SMAD2/3 21741376 ChIP-Seq ESCs Human	13/1612	0.0994274	0.242802	0	0	1.54912	3.57588
CTCF 33576154 ChIP-Seq Human PerigastricLN ProstateCancer	64/2328	0.477512	0.999996	0	0	1.01466	0.75		KAP1 22055183 ChIP-Seq ESCs Mouse	9/1009	0.099462	0.242802	0	0	1.70019	3.924
TCFCP2L1 18555785 ChIP-Seq MESCs Mouse	41/1486	0.480843	0.999996	0	0	1.01806	0.74544		RUNX1 30185409 ChIP-Seq HPC Mouse BoneMarrow Leukemia	20/2724	0.0994692	0.242802	0	0	1.42835	3.29649
SPI1 23127762 ChIP-Seq K562 Human	32/1157	0.483105	0.999996	0	0	1.02044	0.74239		NANOG 18358816 ChIP-ChIP MESCs Mouse	8/865	0.100022	0.243306	0	0	1.75921	4.05035
PBX 27287812 Chip-Seq EMBYONIC-LIMB Mouse	41/1490	0.488033	0.999996	0	0	1.01503	0.728151		SOX9 25088423 ChIP-ChIP EMBRYONIC GONADS Mouse	13/1619	0.101953	0.246298	0	0	1.54178	3.52026
GATA3 20176728 ChIP-ChIP TSCs Mouse	17/609	0.488401	0.999996	0	0	1.02991	0.738052		AR 21915096 ChIP-Seq LNCaP-1F5 Human	13/1619	0.101953	0.246298	0	0	1.54178	3.52026
E2F1 18555785 Chip-Seq ESCs Mouse	42/1528	0.490279	0.999996	0	0	1.01383	0.722637		LMO2 20887958 ChIP-Seq HPC-7 Mouse	11/1317	0.103638	0.24835	0	0	1.5973	3.62084
SOX3 22085726 ChIP-Seq NPCs Mouse	43/1565	0.490718	0.999996	0	0	1.01341	0.721433		SOX2 18358816 ChIP-ChIP MESCs Mouse	6/591	0.104149	0.24835	0	0	1.92243	4.3484
CTCF 18555785 Chip-Seq ESCs Mouse	41/1492	0.491626	0.999996	0	0	1.01351	0.719633		GATA1 30185409 ChIP-Seq HPC Mouse BoneMarrow Leukemia	8/874	0.104528	0.24835	0	0	1.7401	3.92969
ERG 21242973 ChIP-ChIP JURKAT Human	8/283	0.504094	0.999996	0	0	1.04303	0.714469		CCND1 20090754 ChIP-ChIP RETINA Mouse	12/1472	0.104622	0.24835	0	0	1.56173	3.52545
P300 18555785 Chip-Seq ESCs Mouse	41/1499	0.504179	0.999996	0	0	1.00826	0.690477		WDR5 24793694 ChIP-Seq LNCAP Human	6/592	0.104773	0.24835	0	0	1.91905	4.32929
HOXB7 26014856 ChIP-Seq BT474 Human	43/1573	0.504752	0.999996	0	0	1.00766	0.688927		SPI1 26923725 Chip-Seq HPCs Mouse	12/1473	0.10501	0.24835	0	0	1.56057	3.51706
EGR1 19374776 ChIP-ChIP THP-1 Human	1962-02-01	0.504814	0.999996	0	0	1.19513	0.816952		ADNP 35650610 ChIP-Seq mESC Mouse Stem Autism	5/458	0.105412	0.24835	0	0	2.06296	4.64139
RNF2 27304074 Chip-Seq ESCs Mouse	33/1205	0.505586	0.999996	0	0	1.00951	0.688523		MYB 26560356 Chip-Seq TH2 Human	13/1629	0.105628	0.24835	0	0	1.5314	3.44232
EOMES 20176728 ChIP-ChIP TSCs Mouse	34/1243	0.507832	0.999996	0	0	1.00821	0.683167		SETDB1 19884255 ChIP-Seq MESCs Mouse	12/1478	0.106966	0.250186	0	0	1.55483	3.47542
LXR 22292898 ChIP-Seq THP-1 Human	44/1614	0.511955	0.999996	0	0	1.00459	0.672593		CTCF 27219007 Chip-Seq Bcells Human	13/1633	0.107121	0.250186	0	0	1.52728	3.41164
FOXP1 21924763 ChIP-Seq HESCs Human	89/3273	0.511998	0.999996	0	0	1.00191	0.670713		STAT4 19710469 ChIP-ChIP TH1 Mouse	9/1027	0.107836	0.251022	0	0	1.66854	3.71607
ETV2 25802403 ChIP-Seq MESCs Mouse	22/804	0.516179	0.999996	0	0	1.00841	0.666866		SMAD1 18555785 Chip-Seq ESCs Mouse	12/1483	0.108944	0.252765	0	0	1.54913	3.43429
HOXD13 18407260 ChIP-ChIP DEVELOPING-LIMBS Mouse	4/138	0.518198	0.999996	0	0	1.07014	0.703507		ZFX 18555785 Chip-Seq ESCs Mouse	12/1485	0.109741	0.253261	0	0	1.54685	3.41797
PHF8 20622854 ChIP-Seq HELA Human	43/1581	0.518736	0.999996	0	0	1.00197	0.657655		TCFCP2L1 18555785 ChIP-Seq MESCs Mouse	12/1486	0.110141	0.253261	0	0	1.54572	3.40985
PAX6 23342162 ChIP-ChIP BETA-FORBRAIN-LENS Mouse	18/658	0.521106	0.999996	0	0	1.00805	0.657052		FLI1 21571218 ChIP-Seq MEGAKARYOCYTES Human	32/4775	0.110239	0.253261	0	0	1.32728	2.92679
GATA1 22025678 ChIP-Seq K562 Human	2024-01-27	0.524636	0.999996	0	0	1.37887	0.88944		VDR 23401126 ChIP-Seq LCL-AND-THP1 Human	3/213	0.110692	0.253473	0	0	2.65243	5.83801
ZNF217 24962896 ChIP-Seq MCF-7 Human	35/1289	0.525372	0.999996	0	0	1.00011	0.643722		VDR 24763502 ChIP-Seq THP-1 Human	9/1034	0.111198	0.253807	0	0	1.65653	3.63846
SMAD2 18955504 ChIP-ChIP HaCaT Human	41/1513	0.529153	0.999996	0	0	0.99789	0.635134		SUZ12 18555785 Chip-Seq ESCs Mouse	12/1491	0.112154	0.255159	0	0	1.54008	3.36951
SMAD3 18955504 ChIP-ChIP HaCaT Human	41/1513	0.529153	0.999996	0	0	0.99789	0.635134		OCT4 18555785 Chip-Seq ESCs Mouse	12/1492	0.112559	0.255255	0	0	1.53895	3.3615
RCOR3 21632747 ChIP-Seq MESCs Mouse	58/2142	0.529825	0.999996	0	0	0.996927	0.633257		STAT3 18555785 Chip-Seq ESCs Mouse	12/1495	0.11378	0.257194	0	0	1.53559	3.33759
SOX2 19030024 ChIP-ChIP MESCs Mouse	17/625	0.532002	0.999996	0	0	1.00195	0.632342		CMYC 18555785 Chip-Seq ESCs Mouse	12/1499	0.11542	0.260064	0	0	1.53113	3.30598
RUNX1 26923725 Chip-Seq HPCs Mouse	17/629	0.542749	0.999996	0	0	0.995194	0.608172		FOXP3 17237761 ChIP-ChIP TREG Mouse	2/108	0.117422	0.26373	0	0	3.4888	7.47295
AR 35413990 ChIP-Seq Human ARposCRProstateCancer	16/594	0.549	0.999996	0	0	0.991655	0.594653		HOXA2 22223247 ChIP-Seq E11.5 EMBRYO Mouse	2024-01-23	0.118175	0.264577	0	0	8.36237	17.8586
SUZ12 18555785 Chip-Seq ESCs Mouse	40/1491	0.555917	0.999996	0	0	0.986829	0.579404		DNAJC2 21179169 ChIP-ChIP NT2 Human	7/758	0.120166	0.267422	0	0	1.74904	3.70601
STAT6 20620947 ChIP-Seq CD4 POS T Human	9/334	0.556372	0.999996	0	0	0.992152	0.581716		SOX9 24532713 ChIP-Seq HFSC Mouse	10/1203	0.120207	0.267422	0	0	1.58314	3.35395
FOXA1 21915096 ChIP-Seq LNCaP-1F5 Human	44/1641	0.558232	0.999996	0	0	0.986118	0.574887		PCGF2 27294783 Chip-Seq NPCs Mouse	4/346	0.120679	0.267626	0	0	2.17755	4.6047
SUZ12 18692474 ChIP-Seq MESCs Mouse	41/1531	0.560874	0.999996	0	0	0.984849	0.569498		KLF4 18555785 ChIP-Seq MESCs Mouse	14/1830	0.122391	0.270569	0	0	1.46679	3.08104
GATA2 26923725 Chip-Seq HEMANGIOBLAST Mouse	1969-02-01	0.562515	0.999996	0	0	1.06988	0.615542		GATA1 19941827 ChIP-Seq MEL86 Mouse	12/1519	0.123826	0.272427	0	0	1.50916	3.15246
STAT3 18555785 Chip-Seq ESCs Mouse	40/1495	0.562989	0.999996	0	0	0.983897	0.565244		PU.1 20513432 ChIP-Seq Bcells Mouse	12/1520	0.124256	0.272427	0	0	1.50808	3.14497
ESRRB 18555785 Chip-Seq ESCs Mouse	40/1496	0.564753	0.999996	0	0	0.983167	0.561749		ELK4 26923725 Chip-Seq MESODERM Mouse	4/350	0.124394	0.272427	0	0	2.15194	4.48529
CTCF 21964334 Chip-Seq Bcells Human	44/1646	0.566683	0.999996	0	0	0.982765	0.558166		OLIG2 23332759 ChIP-Seq OLIGODENDROCYTES Mouse	13/1679	0.125204	0.273348	0	0	1.48137	3.07802
JUND 26020271 ChIP-Seq SMOOTH MUSCLE Human	42/1573	0.569159	0.999996	0	0	0.981567	0.553207		ESET 19884257 ChIP-Seq ESCs Mouse	11/1369	0.126139	0.274537	0	0	1.53184	3.17148
GF1 26923725 Chip-Seq HPCs Mouse	29/1089	0.570781	0.999996	0	0	0.97921	0.549092		MECOM 23826213 ChIP-Seq KASUMI Mouse	12/1527	0.127285	0.276121	0	0	1.50054	3.0931
ERA 21632823 ChIP-Seq H3396 Human	42/1574	0.570877	0.999996	0	0	0.980871	0.549859		E2F1 18555785 Chip-Seq ESCs Mouse	12/1528	0.127722	0.276121	0	0	1.49947	3.08576
UBF1/2 26484160 Chip-Seq HMECs Human	43/1614	0.575542	0.999996	0	0	0.979119	0.540907		PAX3-FKHR 20663909 ChIP-Seq RHABDOMYOSARCOMA Human	8/918	0.128162	0.276121	0	0	1.65214	3.39425
FOXM1 26100407 CHIP-SEQ Hek293 Flp-In Human	42/1577	0.576018	0.999996	0	0	0.97879	0.539918		PRDM14 20953172 ChIP-Seq ESCs Human	11/1374	0.128437	0.276121	0	0	1.52581	3.13143
EWS-ERG 20517297 ChIP-Seq CADO-ES1 Human	22/830	0.577425	0.999996	0	0	0.974606	0.535231		SIN3A 21632747 ChIP-Seq MESCs Mouse	8/923	0.131014	0.280801	0	0	1.64268	3.33866
TBX4 33478486 ChIP-Seq IMR90 Human Lung	6/226	0.579351	0.999996	0	0	0.976993	0.533289		REST 18959480 ChIP-ChIP MESCs Mouse	13/1701	0.134444	0.287277	0	0	1.4603	2.93025
TBX2 35687133 ChIP-Seq MCF-7 Human BreastCancer	20/756	0.580045	0.999996	0	0	0.972701	0.529781		RAD21 21589869 ChIP-Seq MESCs Mouse	12/1546	0.13572	0.289125	0	0	1.48042	2.95664
TP53 20018659 ChIP-ChIP R1E Mouse	24/909	0.586217	0.999996	0	0	0.970419	0.518267		GRHL2 25758223 ChIP-Seq PLACENTA Mouse	7/788	0.138885	0.294974	0	0	1.67922	3.31496
FOXA1 26769127 Chip-Seq PDAC-Cell Line Human	44/1658	0.586771	0.999996	0	0	0.974802	0.519687		NR3C1 34362910 ChIP-Seq WistarRat Hippocampus	6/647	0.142042	0.300395	0	0	1.74939	3.41417
FOXA2 19822575 ChIP-Seq HepG2 Human	68/2553	0.587818	0.999996	0	0	0.977737	0.519509		TBX5 21415370 ChIP-Seq HL-1 Mouse	12/1561	0.142595	0.300395	0	0	1.46489	2.85323
RNF2 18974828 ChIP-Seq MESCs Mouse	28/1066	0.600165	0.999996	0	0	0.96476	0.492559		LMO2 26923725 Chip-Seq HEMANGIOBLAST Mouse	11/1404	0.142719	0.300395	0	0	1.49053	2.90187
EZH2 18974828 ChIP-Seq MESCs Mouse	28/1066	0.600165	0.999996	0	0	0.96476	0.492559		SOX2 16153702 ChIP-ChIP HESCs Human	7/797	0.144768	0.303797	0	0	1.65931	3.20681
TBX2 30127528 ChIP-Seq BE2C Human Brain Neuroblastoma	23/878	0.600855	0.999996	0	0	0.962317	0.490205		TCF4 18268006 ChIP-ChIP LS174T Human	4/372	0.145674	0.303948	0	0	2.02101	3.89325
NR3C1 27076634 ChIP-Seq BEAS2B Human Lung Inflammation	82/3084	0.601194	0.999996	0	0	0.97499	0.496111		AF4 28076791 ChIP-Seq SEM Human Blood Leukemia	6/652	0.145705	0.303948	0	0	1.7354	3.34268
PCGF2 27294783 Chip-Seq ESCs Mouse	10/385	0.601326	0.999996	0	0	0.954697	0.485576		BCOR 27268052 Chip-Seq Bcells Human	12/1573	0.14823	0.308301	0	0	1.45268	2.77315
AR 35650195 ChIP-Seq DSRCT Human Mesenchymal Sarcoma	24/916	0.601485	0.999996	0	0	0.962441	0.48926		TCF4 22108803 ChIP-Seq LS180 Human	12/1579	0.151092	0.313327	0	0	1.44664	2.73396
AF4 28076791 ChIP-Seq SEM Human Blood Leukemia	17/652	0.60288	0.999996	0	0	0.957977	0.484772		ETV1 20927104 ChIP-Seq GIST48 Human	12/1588	0.155441	0.321397	0	0	1.43767	2.67621
FOXA1 27197147 Chip-Seq ENDOMETRIOID-ADENOCARCINOMA Human	12/462	0.603178	0.999996	0	0	0.954526	0.482553		FOXH1 21741376 ChIP-Seq ESCs Human	12/1589	0.155928	0.321459	0	0	1.43668	2.66987
IRF8 22096565 ChIP-ChIP GC-B Mouse	12/463	0.606174	0.999996	0	0	0.952359	0.47674		KLF5 25053715 ChIP-Seq YYC3 Human	12/1591	0.156905	0.322528	0	0	1.43471	2.65724
SA1 27219007 Chip-Seq Bcells Human	43/1633	0.607311	0.999996	0	0	0.966391	0.481953		MYCN 27167114 Chip-Seq NEUROBLASTOMA Human	12/1594	0.158377	0.324603	0	0	1.43175	2.6384
EZH2 22144423 ChIP-Seq EOC Human	1934-01-01	0.608059	0.999996	0	0	1.08599	0.540261		PCGF2 27294783 Chip-Seq ESCs Mouse	4/385	0.158879	0.324685	0	0	1.95076	3.58864
PRDM14 20953172 ChIP-Seq ESCs Human	36/1374	0.613675	0.999996	0	0	0.961552	0.469517		RARA 24833708 ChIP-Seq LIVER Mouse	11/1437	0.159377	0.32476	0	0	1.45344	2.66921
DACH1 20351289 ChIP-Seq MDA-MB-231 Human	35/1338	0.616554	0.999996	0	0	0.959914	0.464224		CEBPA 26348894 ChIP-Seq LIVER Mouse	12/1597	0.159856	0.324793	0	0	1.42881	2.6197
CRX 20693478 ChIP-Seq ADULT RETINA Mouse	14/544	0.619228	0.999996	0	0	0.945101	0.45297		BCL11B 21912641 ChIP-Seq STHDH STRIUM Mouse	1932-01-01	0.160554	0.324808	0	0	5.9319	10.8502
SALL1 21062744 ChIP-ChIP HESCs Human	1977-02-01	0.622363	0.999996	0	0	0.955367	0.453066		STAT3 19079543 ChIP-ChIP MESCs Mouse	6/672	0.160787	0.324808	0	0	1.68154	3.0733
PPARG 20176806 ChIP-Seq MACROPHAGES Mouse	28/1083	0.633882	0.999996	0	0	0.948338	0.43234		TCF21 26020271 ChIP-Seq HCASMC Human CoronaryArtery	9/1129	0.162494	0.326919	0	0	1.50838	2.7409
FOXA1 25552417 ChIP-Seq VCAP Human	43/1650	0.634963	0.999996	0	0	0.955258	0.433868		TCF3 18692474 ChIP-Seq MESCs Mouse	8/976	0.163219	0.326919	0	0	1.5484	2.80673
IRF1 21803131 ChIP-Seq PrimaryMonocytes Human Connective	1979-02-01	0.6363	0.999996	0	0	0.930456	0.420645		CTCF 31629814 ChIP-Seq Hepatocytes Mouse Tyrosinemia	21/3086	0.163227	0.326919	0	0	1.31005	2.37461
EBF1 22473956 ChIP-Seq LYMPHODE Mouse	39/1505	0.644445	0.999996	0	0	0.949632	0.417236		BCL6 25482012 ChIP-Seq CML-JURL-MK1 Human	12/1605	0.163834	0.327203	0	0	1.42101	2.57047
WDR5 24793694 ChIP-Seq LNCAP Human	15/592	0.644722	0.999996	0	0	0.929573	0.408023		STAT1 19122651 ChIP-Seq HeLaS3 Human CervicalCancer	23/3434	0.166826	0.33045	0	0	1.29213	2.31395
BACH1 22875853 ChIP-PCR HELA AND SCP4 Human	29/1127	0.645514	0.999996	0	0	0.943369	0.412921		ISL1 27105846 Chip-Seq CPCs Mouse	10/1293	0.1669	0.33045	0	0	1.465	2.62288
TAL1 20887958 ChIP-Seq HPC-7 Mouse	41/1584	0.650082	0.999996	0	0	0.948215	0.408354		TCF3 18467660 ChIP-ChIP MESCs Mouse	8/982	0.167084	0.33045	0	0	1.53837	2.75255
SPI1 20176806 ChIP-Seq THIOMACROPHAGE Mouse	31/1209	0.656623	0.999996	0	0	0.939505	0.395198		SMARCA4 20176728 ChIP-ChIP TSCs Mouse	7/830	0.16734	0.33045	0	0	1.59002	2.84252
FOXH1 21741376 ChIP-Seq ESCs Human	41/1589	0.658075	0.999996	0	0	0.944888	0.395376		NELFA 20434984 ChIP-Seq ESCs Mouse	11/1454	0.168334	0.331482	0	0	1.43499	2.55687
POU5F1 18555785 ChIP-Seq MESCs Mouse	10/403	0.658201	0.999996	0	0	0.910111	0.380649		NR1H3 23393188 ChIP-Seq ATHEROSCLEROTIC-FOAM Human	5/537	0.169653	0.332296	0	0	1.74948	3.10358
TCF3 18467660 ChIP-ChIP MESCs Mouse	25/982	0.659671	0.999996	0	0	0.932975	0.388131		TP63 17297297 ChIP-ChIP HaCaT Human	1934-01-01	0.169693	0.332296	0	0	5.57183	9.8831
SUZ12 16625203 ChIP-ChIP MESCs Mouse	24/944	0.660115	0.999996	0	0	0.931742	0.386991		SOX9 26525672 Chip-Seq HEART Mouse	10/1299	0.170296	0.33237	0	0	1.45771	2.58046
KLF5 25053715 ChIP-Seq YYC3 Human	41/1591	0.661248	0.999996	0	0	0.943564	0.390282		CDX2 22108803 ChIP-Seq LS180 Human	12/1619	0.170919	0.33237	0	0	1.40755	2.48653
SMAD4 19686287 ChIP-ChIP HaCaT Human	8/326	0.663274	0.999996	0	0	0.899971	0.369499		SMRT 27268052 Chip-Seq Bcells Human	12/1621	0.171944	0.33237	0	0	1.40565	2.47477
POU5F1 18358816 ChIP-ChIP MESCs Mouse	13/526	0.674454	0.999996	0	0	0.905778	0.356742		CEBPB 24764292 ChIP-Seq MC3T3 Mouse	11/1461	0.172095	0.33237	0	0	1.42752	2.51203
KLF4 18555785 Chip-Seq ESCs Mouse	38/1486	0.67523	0.999996	0	0	0.935865	0.367515		KAP1 27257070 Chip-Seq ESCs Mouse	11/1461	0.172095	0.33237	0	0	1.42752	2.51203
IGF1R 20145208 ChIP-Seq DFB Human	1985-02-01	0.675689	0.999996	0	0	0.862927	0.338287		HOXD13 18407260 ChIP-ChIP DEVELOPING-LIMBS Mouse	2/138	0.173547	0.333402	0	0	2.71509	4.75496
MYCN 19997598 ChIP-ChIP NEUROBLASTOMA Human	4/169	0.677066	0.999996	0	0	0.86769	0.338388		RUNX1 22343733 ChIP-Seq Kasumi1 Human PeriphBlood AML	4/399	0.173578	0.333402	0	0	1.88027	3.29259
CEBPB 26923725 Chip-Seq MACROPHAGESS Mouse	37/1450	0.678488	0.999996	0	0	0.933774	0.3622		SMAD1 26771354 ChIP-Seq mESC Mouse Stem	8/994	0.174942	0.334294	0	0	1.51869	2.64753
GATA4 21415370 ChIP-Seq HL-1 Mouse	35/1374	0.678713	0.999996	0	0	0.932253	0.361301		RELB 30642670 ChIP-Seq CTB1 Human Placenta Inflammation	2/139	0.175489	0.334294	0	0	2.69514	4.69001
NR4A2 19515692 ChIP-ChIP MN9D Mouse	3/128	0.679213	0.999996	0	0	0.8592	0.332356		SPI1 26923725 Chip-Seq MACROPHAGESS Mouse	11/1469	0.176443	0.334294	0	0	1.41907	2.46175
SREBP1 19666523 ChIP-Seq LIVER Mouse	14/567	0.679525	0.999996	0	0	0.904692	0.349538		CHD4 35695185 ChIP-Seq nicBasalRootGanglia Mouse Embryo	15/2119	0.176483	0.334294	0	0	1.34903	2.33992
YY1 22570637 ChIP-Seq MALME-3M Human	21/839	0.680971	0.999996	0	0	0.916681	0.352221		NCOR1 26117541 ChIP-Seq K562 Human	12/1631	0.177114	0.334294	0	0	1.3962	2.41678
OCT4 18555785 Chip-Seq ESCs Mouse	38/1492	0.684784	0.999996	0	0	0.931693	0.352787		SALL4 18804426 ChIP-ChIP XEN Mouse	6/693	0.177327	0.334294	0	0	1.62835	2.81667
CEBPB 20176806 ChIP-Seq THIOMACROPHAGE Mouse	30/1189	0.688846	0.999996	0	0	0.92326	0.344134		SMAD3 22036565 ChIP-Seq ESCs Mouse	7/844	0.177371	0.334294	0	0	1.56228	2.70198
CHD1 26751641 Chip-Seq LNCaP Human	42/1647	0.689117	0.999996	0	0	0.932445	0.347191		MYC 18555785 ChIP-Seq MESCs Mouse	7/852	0.183218	0.343218	0	0	1.54684	2.62511
CEBPA 23403033 ChIP-Seq LIVER Mouse	11/454	0.691819	0.999996	0	0	0.887464	0.32697		MYCN 21190229 ChIP-Seq SHEP-21N Human	3/271	0.184125	0.343218	0	0	2.07227	3.50657
TBX3 20139965 ChIP-Seq ESCs Mouse	19/767	0.692236	0.999996	0	0	0.906925	0.333592		CREB1 26743006 Chip-Seq LNCaP Human	12/1645	0.184481	0.343218	0	0	1.38317	2.33785
CTNNB1 20615089 ChIP-ChIP FETAL BRAIN Human	9/376	0.695687	0.999996	0	0	0.87668	0.318108		SOX11 22085726 ChIP-Seq ESNs Mouse	11/1484	0.18474	0.343218	0	0	1.40348	2.37021
CMYC 18555785 Chip-Seq ESCs Mouse	38/1499	0.695747	0.999996	0	0	0.926868	0.33624		CTCF 21964334 Chip-Seq Bcells Human	12/1646	0.185012	0.343218	0	0	1.38225	2.33232
NR3C1 23031785 ChIP-Seq PC12 Mouse	18/730	0.696212	0.999996	0	0	0.902648	0.32685		STAT3 23295773 ChIP-Seq U87 Human	18/2637	0.185035	0.343218	0	0	1.30448	2.20094
TBX3 20139965 ChIP-Seq MESCs Mouse	19/770	0.698581	0.999996	0	0	0.903157	0.323967		TCFAP2C 20176728 ChIP-ChIP TROPHOBLAST STEM CELLS Mouse	14/1980	0.188665	0.34903	0	0	1.34363	2.24088
NANOG 21062744 ChIP-ChIP HESCs Human	16/654	0.700655	0.999996	0	0	0.89554	0.318579		CTCF 18555785 Chip-Seq ESCs Mouse	11/1492	0.18924	0.349175	0	0	1.39529	2.3228
TAL1 26923725 Chip-Seq MACROPHAGESS Mouse	1944-01-01	0.702528	0.999996	0	0	0.833004	0.294109		TAL1 30185409 ChIP-Seq HPC Mouse BoneMarrow Leukemia	15/2154	0.192915	0.355024	0	0	1.32434	2.17921
P53 21459846 ChIP-Seq SAOS-2 Human	40/1584	0.708853	0.999996	0	0	0.922599	0.317472		POU2F1 35413990 ChIP-Seq Human ARnegCRProstateCancer	4/418	0.194245	0.356539	0	0	1.79222	2.9368
SUZ12 27294783 Chip-Seq NPCs Mouse	16/658	0.709627	0.999996	0	0	0.889772	0.305206		ZFP281 18358816 ChIP-ChIP MESCs Mouse	4/419	0.195354	0.357641	0	0	1.78781	2.91939
IRF8 21731497 ChIP-ChIP J774 Mouse	5/219	0.712731	0.999996	0	0	0.835693	0.283008		SPI1 22096565 ChIP-ChIP GC-B Mouse	8/1032	0.200893	0.366826	0	0	1.45939	2.34229
TCFCP2L1 18555785 Chip-Seq ESCs Mouse	38/1513	0.717054	0.999996	0	0	0.917357	0.305117		DMRT1 23473982 ChIP-Seq TESTES Mouse	12/1678	0.20242	0.368656	0	0	1.35332	2.16182
TP53 23651856 ChIP-Seq MEFs Mouse	65/2541	0.717743	0.999996	0	0	0.932606	0.309293		RXR 22108803 ChIP-Seq LS180 Human	4/428	0.205423	0.373159	0	0	1.74906	2.7682
IRF1 19129219 ChIP-ChIP H3396 Human	3/136	0.718202	0.999996	0	0	0.807185	0.267182		GATA2 22383799 ChIP-Seq G1ME Mouse	11/1522	0.206566	0.374267	0	0	1.36536	2.15336
EOMES 21245162 ChIP-Seq HESCs Human	20/820	0.721002	0.999996	0	0	0.891826	0.291728		NR3C1 21868756 ChIP-Seq MCF10A Human	7/887	0.209725	0.379015	0	0	1.48259	2.31574
TRIM28 19339689 ChIP-ChIP MESCs Mouse	57/2241	0.721776	0.999996	0	0	0.927585	0.30243		GATA4 21415370 ChIP-Seq HL-1 Mouse	10/1374	0.215469	0.388396	0	0	1.372	2.10595
HTT 18923047 ChIP-ChIP STHdh Human	7/304	0.722121	0.999996	0	0	0.842505	0.274288		AR 22383394 ChIP-Seq PROSTATE CANCER Human	11/1540	0.217288	0.390674	0	0	1.34797	2.05771
RNF2 27304074 Chip-Seq NSC Mouse	19/782	0.723197	0.999996	0	0	0.888383	0.287901		PIAS1 25552417 ChIP-Seq VCAP Human	5/589	0.218636	0.392095	0	0	1.58942	2.41647
PCGF2 27294783 Chip-Seq NPCs Mouse	8/346	0.725914	0.999996	0	0	0.845833	0.270941		MITF 21258399 ChIP-Seq MELANOMA Human	29/4614	0.219766	0.393118	0	0	1.21013	1.83357
REST 19997604 ChIP-ChIP NEURONS Mouse	27/1095	0.726001	0.999996	0	0	0.90095	0.288487		RCOR2 21632747 ChIP-Seq MESCs Mouse	3/298	0.221865	0.395866	0	0	1.88001	2.83071
NEUROD2 26341353 ChIP-Seq CORTEX Mouse	37/1481	0.726509	0.999996	0	0	0.912158	0.291438		RUNX2 22187159 ChIP-Seq PCA Human	18/2722	0.223134	0.397123	0	0	1.25726	1.88586
NANOG 16153702 ChIP-ChIP HESCs Human	26/1057	0.727331	0.999996	0	0	0.898784	0.286149		PPARD 23176727 ChIP-Seq KERATINOCYTES Mouse	2/164	0.224971	0.39938	0	0	2.27634	3.3958
RXR 22108803 ChIP-Seq LS180 Human	10/428	0.729011	0.999996	0	0	0.854556	0.270096		TP63 19390658 ChIP-ChIP HaCaT Human	2/167	0.230993	0.409037	0	0	2.23461	3.27453
AR 27270436 ChIP-Seq LNCaP Human Prostate Carcinoma	4/182	0.731739	0.999996	0	0	0.803777	0.251045		SMAD2/3 21741376 ChIP-Seq EPCs Human	11/1567	0.233804	0.412976	0	0	1.32263	1.92214
KLF4 25985364 ChIP-Seq ATHEROSCLEROSIS LESION Mouse	21/865	0.732333	0.999996	0	0	0.887202	0.276381		RUNX1 26923725 Chip-Seq MACROPHAGESS Mouse	1949-01-01	0.235171	0.414348	0	0	3.82774	5.54044
RUNX1 26923725 Chip-Seq MACROPHAGESS Mouse	1949-01-01	0.740859	0.999996	0	0	0.746041	0.223771		CNOT3 19339689 ChIP-ChIP MESCs Mouse	8/1083	0.238028	0.416554	0	0	1.3864	1.98999
TFAP2A 35110662 ChIP-Seq HEPM Human Embryo	28/1144	0.742878	0.999996	0	0	0.893531	0.265579		GATA3 20176728 ChIP-ChIP TSCs Mouse	5/609	0.238569	0.416554	0	0	1.5352	2.20008
TAF15 26573619 Chip-Seq HEK293 Human	4/185	0.743319	0.999996	0	0	0.790332	0.234436		CBX2 27304074 Chip-Seq ESCs Mouse	5/609	0.238569	0.416554	0	0	1.5352	2.20008
LEF1 29337183 ChIP-Seq mESC Mouse Stem	59/2335	0.743442	0.999996	0	0	0.920201	0.272807		GATA6 21074721 ChIP-Seq CACO-2 Mouse	11/1575	0.238793	0.416554	0	0	1.31529	1.8837
GATA2 21571218 ChIP-Seq MEGAKARYOCYTES Human	22/911	0.744828	0.999996	0	0	0.881959	0.259827		TCF3 18692474 ChIP-Seq MEFs Mouse	5/611	0.240591	0.418652	0	0	1.52997	2.17969
SOX4 29892750 ChIP-Seq EML Mouse BoneMarrow	3/142	0.744959	0.999996	0	0	0.772102	0.227327		PHF8 20622854 ChIP-Seq HELA Human	11/1581	0.242561	0.421039	0	0	1.30983	1.85538
E2F1 17053090 ChIP-ChIP MCF-7 Human	34/1380	0.748053	0.999996	0	0	0.898791	0.260903		OCT4 19829295 ChIP-Seq ESCs Human	11/1583	0.243823	0.421773	0	0	1.30802	1.84603
IRF4 20064451 ChIP-Seq CD4+T Mouse	19/795	0.748449	0.999996	0	0	0.872892	0.252922		HNF4A 19761587 ChIP-ChIP CACO-2 Human	6/771	0.244185	0.421773	0	0	1.45639	2.05326
CBP 20019798 ChIP-Seq JUKART Human	19/795	0.748449	0.999996	0	0	0.872892	0.252922		POU2F1 27270436 ChIP-Seq VCaP Human Prostate Carcinoma	7/933	0.246611	0.424731	0	0	1.40553	1.96766
SPI1 22096565 ChIP-ChIP GC-B Mouse	25/1032	0.750946	0.999996	0	0	0.884254	0.253269		REST 19997604 ChIP-ChIP NEURONS Mouse	8/1095	0.247105	0.424731	0	0	1.37022	1.91548
TFAP2C 20629094 ChIP-Seq MCF-7 Human	25/1034	0.754253	0.999996	0	0	0.882406	0.248862		OCT1 27270436 Chip-Seq PROSTATE Human	11/1591	0.248893	0.42641	0	0	1.30083	1.80911
GATA3 26560356 Chip-Seq TH1 Human	38/1539	0.754322	0.999996	0	0	0.900163	0.253789		RARG 19884340 ChIP-ChIP MEFs Mouse	3/317	0.249295	0.42641	0	0	1.76454	2.45116
EBF1 22473956 ChIP-Seq BONE MARROW Mouse	37/1502	0.75657	0.999996	0	0	0.898035	0.250516		KLF5 20875108 ChIP-Seq MESCs Mouse	11/1593	0.250167	0.426863	0	0	1.29905	1.79999
VDR 21846776 ChIP-Seq THP-1 Human	15/641	0.757829	0.999996	0	0	0.854587	0.236974		PCGF4 22325352 ChIP-Seq 293T-Rex Human	11/1594	0.250805	0.426915	0	0	1.29816	1.79545
AR 21915096 ChIP-Seq LNCaP-1F5 Human	40/1619	0.758126	0.999996	0	0	0.900386	0.249322		CBX2 22325352 ChIP-Seq 293T-Rex Human	11/1595	0.251443	0.426968	0	0	1.29726	1.79092
SPI1 26923725 Chip-Seq MACROPHAGESS Mouse	36/1469	0.764421	0.999996	0	0	0.893099	0.23992		PPAR 26484153 Chip-Seq NCI-H1993 Human	7/945	0.256564	0.433629	0	0	1.38667	1.88639
SIN3A 21632747 ChIP-Seq MESCs Mouse	22/923	0.76566	0.999996	0	0	0.86965	0.232211		SMAD3 21741376 ChIP-Seq EPCs Human	9/1272	0.257081	0.433629	0	0	1.32741	1.80311
FOSL1 28411283 ChIP-Seq MDA231-LM2-4175 Human BreastCancer	30/1238	0.76767	0.999996	0	0	0.883438	0.233577		AR 20517297 ChIP-Seq VCAP Human	11/1604	0.257216	0.433629	0	0	1.2893	1.75066
CTCF 33576154 ChIP-Seq Human HilarLN ProstateCancer	93/3649	0.76884	0.999996	0	0	0.92413	0.242929		EED 16625203 ChIP-ChIP MESCs Mouse	5/628	0.257961	0.433843	0	0	1.48691	2.01469
FLI1 26923725 Chip-Seq MACROPHAGESS Mouse	36/1473	0.76986	0.999996	0	0	0.890415	0.232885		FLI1 26923725 Chip-Seq HEMOGENIC-ENDOTHELIUM Mouse	10/1446	0.262998	0.440562	0	0	1.29815	1.73382
CNOT3 19339689 ChIP-ChIP MESCs Mouse	26/1083	0.769945	0.999996	0	0	0.875438	0.228871		AR 27623747 ChIP-Seq 22Rv1 Mouse Prostate Carcinoma	18/2805	0.263547	0.440562	0	0	1.21392	1.6188
TCF7L2 21901280 ChIP-Seq H4IIE Rat	19/807	0.770415	0.999996	0	0	0.859047	0.224062		RUNX2 24655370 ChIP-Seq MC3T3E1 Mouse Bone	27/4374	0.263836	0.440562	0	0	1.1774	1.5688
MYBL1 21750041 ChIP-ChIP SPERMATOCYTES Mouse	2/103	0.773304	0.999996	0	0	0.708479	0.182138		TAL1 30185409 ChIP-Seq K562 Mouse BoneMarrow Leukemia	7/957	0.266638	0.444187	0	0	1.36829	1.80869
CTCF 31629814 ChIP-Seq Hepatocytes Mouse Tyrosinemia	78/3086	0.773777	0.999996	0	0	0.917283	0.235257		CTCF 18555785 ChIP-Seq MESCs Mouse	8/1123	0.268723	0.446297	0	0	1.33382	1.75274
GATA1 30185409 ChIP-Seq K562 Mouse BoneMarrow Leukemia	19/810	0.775702	0.999996	0	0	0.855652	0.217324		LYL1 30185409 ChIP-Seq K562 Mouse BoneMarrow Leukemia	7/960	0.269175	0.446297	0	0	1.36376	1.7898
CSB 26484114 Chip-Seq FIBROBLAST Human	39/1594	0.775993	0.999996	0	0	0.890851	0.22593		STAT5B 24692510 ChIP-Seq Epithelium Mouse Mammary	4/484	0.271022	0.448302	0	0	1.54056	2.01128
IRF8 22096565 ChIP-ChIP GC-B Human	3/150	0.777439	0.999996	0	0	0.729781	0.183723		ETV2 25802403 ChIP-Seq MESCs Mouse	6/804	0.274529	0.452447	0	0	1.39375	1.8017
GF1B 26923725 Chip-Seq HPCs Mouse	31/1284	0.777668	0.999996	0	0	0.879645	0.221192		MAF 26560356 Chip-Seq TH1 Human	11/1631	0.274815	0.452447	0	0	1.26594	1.63516
EVI1 22308434 ChIP-Seq SKOV3 Human Ovary OvarianCancer	24/1010	0.778828	0.999996	0	0	0.866278	0.21654		PPARG 20176806 ChIP-Seq THIOMACROPHAGE Mouse	5/645	0.27563	0.4525	0	0	1.44614	1.86363
CDH4 35650610 ChIP-Seq mESC Mouse Stem Autism	18/774	0.782521	0.999996	0	0	0.848118	0.207988		SA1 27219007 Chip-Seq Bcells Human	11/1633	0.276134	0.4525	0	0	1.26424	1.62691
NFE2 27457419 Chip-Seq LIVER Mouse	17/735	0.784384	0.999996	0	0	0.8435	0.204849		AUTS2 25519132 ChIP-Seq 293T-REX Human	6/809	0.279209	0.456475	0	0	1.38471	1.7666
ISL1 30127528 ChIP-Seq KELLY Human Brain Neuroblastoma	3/152	0.785007	0.999996	0	0	0.719911	0.174263		GATA1 30185409 ChIP-Seq K562 Mouse BoneMarrow Leukemia	6/810	0.280148	0.456946	0	0	1.38292	1.75967
EWS 26573619 Chip-Seq HEK293 Human	15/656	0.787148	0.999996	0	0	0.833924	0.19959		NR3C2 34362910 ChIP-Seq WistarRat Hippocampus Stress	7/974	0.281099	0.457437	0	0	1.34303	1.70436
EBNA2 21746931 ChIP-Seq IB4-LCL Human	27/1137	0.791807	0.999996	0	0	0.864881	0.201896		TFAP2A 35110662 ChIP-Seq HEPM Human Embryo	8/1144	0.285299	0.463199	0	0	1.3077	1.64014
RUNX1 30185409 ChIP-Seq HPC Mouse BoneMarrow Leukemia	68/2724	0.792249	0.999996	0	0	0.905571	0.210889		LUZP1 20508642 ChIP-Seq ESCs Mouse	10/1480	0.286601	0.464241	0	0	1.26579	1.58181
ILF3 29590119 ChIP-Seq K562 Human BoneMarrow Leukemia	16/700	0.793733	0.999996	0	0	0.833272	0.192493		AR 25329375 ChIP-Seq VCAP Human	10/1481	0.287305	0.464311	0	0	1.26486	1.57755
FOXP3 17237761 ChIP-ChIP TREG Mouse	2/108	0.795438	0.999996	0	0	0.674886	0.154456		FOXA1 27270436 ChIP-Seq LNCaP Human Prostate Carcinoma	12/1822	0.288912	0.465419	0	0	1.23581	1.53443
GATA3 30127528 ChIP-Seq BE2C Human Brain Neuroblastoma	18/782	0.79624	0.999996	0	0	0.838878	0.191142		PAX6 23342162 ChIP-ChIP BETA-FORBRAIN-LENS Mouse	5/658	0.289315	0.465419	0	0	1.41639	1.75667
SOX9 26525672 Chip-Seq HEART Mouse	31/1299	0.798132	0.999996	0	0	0.868523	0.195836		KDM2B 26808549 Chip-Seq DND41 Human	11/1657	0.292126	0.468868	0	0	1.24417	1.53104
CTNNB1 20460455 ChIP-Seq HCT116 Human	19/824	0.79929	0.999996	0	0	0.84014	0.188217		FOXA1 26769127 Chip-Seq PDAC-Cell Line Human	11/1658	0.292798	0.468877	0	0	1.24335	1.52717
TBX2 30127528 ChIP-Seq KELLY Human Brain Neuroblastoma	60/2425	0.799668	0.999996	0	0	0.897772	0.200704		ZNF263 19887448 ChIP-Seq K562 Human	1964-01-01	0.295528	0.471521	0	0	2.91417	3.55235
PPAR 26484153 Chip-Seq NCI-H1993 Human	22/945	0.800895	0.999996	0	0	0.847915	0.188259		CEBPA 20513432 ChIP-Seq MACROPHAGES Mouse	10/1493	0.29579	0.471521	0	0	1.25381	1.52727
GABPA 29892750 ChIP-Seq EML Mouse BoneMarrow	5/246	0.801198	0.999996	0	0	0.741026	0.164246		GATA2 21186366 ChIP-Seq BM-HSCs Mouse	10/1495	0.297212	0.47214	0	0	1.25198	1.51904
PPARG 20887899 ChIP-Seq 3T3-L1 Mouse	69/2774	0.803463	0.999996	0	0	0.901509	0.197272		FLI1 21867929 ChIP-Seq TH2 Mouse	10/1496	0.297923	0.47214	0	0	1.25107	1.51495
NANOG 20526341 ChIP-Seq ESCs Human	38/1579	0.805468	0.999996	0	0	0.874844	0.189256		KLF6 26769127 Chip-Seq PDAC-Cell Line Human	11/1666	0.298193	0.47214	0	0	1.2368	1.49654
GRHL2 25758223 ChIP-Seq PLACENTA Mouse	18/788	0.806126	0.999996	0	0	0.832074	0.179324		TRIM28 17542650 ChIP-ChIP NTERA2 Human	5/668	0.299929	0.47382	0	0	1.3943	1.67904
SMC4 20622854 ChIP-Seq HELA Human	37/1544	0.810296	0.999996	0	0	0.870968	0.183214		SRF 21415370 ChIP-Seq HL-1 Mouse	7/1001	0.304465	0.479907	0	0	1.30468	1.55153
SOX2 19829295 ChIP-Seq ESCs Human	38/1584	0.811321	0.999996	0	0	0.871771	0.18228		FOXA2 19822575 ChIP-Seq HepG2 Human	16/2553	0.314105	0.493302	0	0	1.17684	1.36281
NANOG 19829295 ChIP-Seq ESCs Human	38/1584	0.811321	0.999996	0	0	0.871771	0.18228		STAT1 17558387 ChIP-Seq HELA Human	9/1349	0.314366	0.493302	0	0	1.24596	1.44183
FLI1 27457419 Chip-Seq LIVER Mouse	6/294	0.812913	0.999996	0	0	0.743676	0.154038		BMI1 19503595 ChIP-Seq MEFsC Mouse	4/521	0.316245	0.495145	0	0	1.42758	1.64348
FOXH1 21741376 ChIP-Seq EPCs Human	38/1586	0.813628	0.999996	0	0	0.870548	0.179552		ERG 20517297 ChIP-Seq VCAP Human	6/853	0.321124	0.501667	0	0	1.30975	1.48778
SOX2 18555785 Chip-Seq ESCs Mouse	36/1508	0.814024	0.999996	0	0	0.867555	0.178513		MEF2A 21415370 ChIP-Seq HL-1 Mouse	5/691	0.324572	0.505912	0	0	1.34594	1.51452
SMAD3 21741376 ChIP-Seq EPCs Human	30/1272	0.814157	0.999996	0	0	0.857653	0.176335		FLI1 20887958 ChIP-Seq HPC-7 Mouse	10/1534	0.325281	0.505912	0	0	1.21736	1.36717
GATA3 22897851 ChIP-Seq JUKARTE6-1 Human	38/1587	0.814774	0.999996	0	0	0.869937	0.178201		ELF5 23300383 ChIP-Seq T47D Human	6/860	0.327891	0.508846	0	0	1.29854	1.44797
SOX2 21211035 ChIP-Seq LN229 Human	38/1590	0.818184	0.999996	0	0	0.86811	0.174201		ER 23166858 ChIP-Seq MCF-7 Human	5/695	0.328884	0.509264	0	0	1.33786	1.48777
PAX3-FKHR 20663909 ChIP-Seq RHABDOMYOSARCOMA Human	21/918	0.82015	0.999996	0	0	0.832404	0.165039		PPARG 20176806 ChIP-Seq 3T3-L1 Mouse	9/1369	0.32973	0.509451	0	0	1.22632	1.36058
KLF4 19829295 ChIP-Seq ESCs Human	38/1593	0.821551	0.999996	0	0	0.86629	0.170279		ILF3 29590119 ChIP-Seq K562 Human BoneMarrow Leukemia	5/700	0.334284	0.515354	0	0	1.32789	1.45506
EWS-FLI1 20517297 ChIP-Seq SK-N-MC Human	10/470	0.824595	0.999996	0	0	0.774819	0.149434		NFI 21473784 ChIP-Seq ESCs Mouse	10/1549	0.336236	0.517229	0	0	1.20451	1.31285
RBPJ 21746931 ChIP-Seq IB4 Human	38/1598	0.827066	0.999996	0	0	0.863272	0.16391		PRDM5 23873026 ChIP-Seq MEFs Mouse	6/873	0.340511	0.522661	0	0	1.27819	1.37701
GATA6 25053715 ChIP-Seq YYC3 Human	39/1639	0.828959	0.999996	0	0	0.86362	0.162002		SOX3 22085726 ChIP-Seq NPCs Mouse	10/1565	0.348002	0.532996	0	0	1.19107	1.25724
PBX1 22567123 ChIP-ChIP OVCAR3 Human	39/1640	0.830028	0.999996	0	0	0.863032	0.160779		FOXM1 23109430 ChIP-Seq U2OS Human	2/226	0.349487	0.534107	0	0	1.6411	1.72528
EZH2 27304074 Chip-Seq ESCs Mouse	16/722	0.830285	0.999996	0	0	0.80636	0.149972		IRF1 21803131 ChIP-Seq PrimaryMonocytes Human Connective	1979-01-01	0.351163	0.535504	0	0	2.35197	2.46135
RBPJ 21746931 ChIP-Seq IB4-LCL Human	36/1523	0.831054	0.999996	0	0	0.858088	0.158798		CTBP1 25329375 ChIP-Seq LNCAP Human	6/885	0.35221	0.535939	0	0	1.25995	1.31479
TP63 19390658 ChIP-ChIP HaCaT Human	3/167	0.835204	0.999996	0	0	0.653557	0.117692		MYC 19829295 ChIP-Seq ESCs Human	10/1572	0.353173	0.536243	0	0	1.18528	1.23364
PPARG 20176806 ChIP-Seq 3T3-L1 Mouse	32/1369	0.835538	0.999996	0	0	0.848703	0.152494		NANOG 16153702 ChIP-ChIP HESCs Human	7/1057	0.354088	0.536474	0	0	1.23144	1.27849
RUNX1 27514584 Chip-Seq MCF-7 Human	37/1568	0.837092	0.999996	0	0	0.856169	0.152245		P68 20966046 ChIP-Seq HELA Human	10/1576	0.356134	0.538338	0	0	1.182	1.22035
PPARG 20176806 ChIP-Seq THIOMACROPHAGE Mouse	14/645	0.838666	0.999996	0	0	0.789589	0.138923		FOXA1 21572438 ChIP-Seq LNCaP Human	10/1578	0.357615	0.538338	0	0	1.18036	1.21376
GATA3 21867929 ChIP-Seq TH1 Mouse	32/1372	0.838905	0.999996	0	0	0.846663	0.148723		HNFA 21074721 ChIP-Seq CACO-2 Human	10/1578	0.357615	0.538338	0	0	1.18036	1.21376
ESR1 26153859 ChIP-Seq T47D Human Breast Carcinoma	34/1452	0.839731	0.999996	0	0	0.849762	0.148431		BCL3 23251550 ChIP-Seq MUSCLE Mouse	5/725	0.361392	0.542248	0	0	1.28011	1.30289
MYB 26560356 Chip-Seq TH1 Human	38/1610	0.839813	0.999996	0	0	0.856108	0.149456		SOX2 21211035 ChIP-Seq GBM Human Brain Glioblastoma	1982-01-01	0.361755	0.542248	0	0	2.26452	2.30253
GATA3 21878914 ChIP-Seq MCF-7 Human	37/1574	0.84335	0.999996	0	0	0.852541	0.14525		CDX2 21074721 ChIP-Seq CACO-2 Mouse	10/1587	0.364296	0.544894	0	0	1.17305	1.18453
RNF2 16625203 ChIP-ChIP MESCs Mouse	19/854	0.843863	0.999996	0	0	0.808653	0.137281		POU2F1 35413990 ChIP-Seq Human ARposCRProstateCancer	5/732	0.369003	0.548512	0	0	1.26733	1.26346
TBP 23326641 ChIP-Seq C3H10T1-2 Mouse	13/607	0.844317	0.999996	0	0	0.778918	0.131814		FOXA1 33576154 ChIP-Seq Human Liver ProstateCancer	1944-12-01	0.369686	0.548512	0	0	1.14996	1.14433
NR3C2 34362910 ChIP-Seq WistarRat Hippocampus	35/1496	0.844439	0.999996	0	0	0.848653	0.143493		FOXP2 23625967 ChIP-Seq PFSK-1 AND SK-N-MC Human	5/733	0.370091	0.548512	0	0	1.26552	1.25793
MYBL2 22936984 ChIP-ChIP MESCs Mouse	33/1419	0.84685	0.999996	0	0	0.843651	0.140242		TAF2 19829295 ChIP-Seq ESCs Human	10/1595	0.370249	0.548512	0	0	1.16662	1.15913
FOXA1 21572438 ChIP-Seq LNCaP Human	37/1578	0.847425	0.999996	0	0	0.850138	0.140743		KLF5 18264089 ChIP-ChIP MESCs Mouse	1985-01-01	0.372177	0.548512	0	0	2.18331	2.15795
TAL1 26923725 Chip-Seq HPCs Mouse	33/1420	0.847908	0.999996	0	0	0.842996	0.139081		KLF2 18264089 ChIP-ChIP MESCs Mouse	1985-01-01	0.372177	0.548512	0	0	2.18331	2.15795
NKX2-5 21415370 ChIP-Seq HL-1 Mouse	22/980	0.84907	0.999996	0	0	0.815394	0.13341		KLF4 18264089 ChIP-ChIP MESCs Mouse	1985-01-01	0.372177	0.548512	0	0	2.18331	2.15795
ISL1 30127528 ChIP-Seq BE2C Human Brain Neuroblastoma	17/776	0.849209	0.999996	0	0	0.79619	0.130137		AR 21909140 ChIP-Seq LNCAP Human	2/238	0.373055	0.548656	0	0	1.55671	1.53496
ELF5 23300383 ChIP-Seq T47D Human	19/860	0.851822	0.999996	0	0	0.802625	0.128724		LDB1 21186366 ChIP-Seq BM-HSCs Mouse	9/1435	0.381335	0.557429	0	0	1.16539	1.12353
RUNX1 22343733 ChIP-Seq Kasumi1 Human PeriphBlood AML	8/399	0.851903	0.999996	0	0	0.729154	0.116871		POU5F1 26923725 Chip-Seq MESODERM Mouse	3/406	0.381409	0.557429	0	0	1.3686	1.31917
GATA3 26560356 Chip-Seq TH2 Human	37/1583	0.852411	0.999996	0	0	0.847152	0.135279		TEAD4 26923725 Chip-Seq HEMANGIOBLAST Mouse	3/406	0.381409	0.557429	0	0	1.3686	1.31917
SFPI1 20887958 ChIP-Seq HPC-7 Mouse	44/1861	0.854305	0.999996	0	0	0.856043	0.134799		RARB 27405468 Chip-Seq BRAIN Mouse	10/1611	0.382192	0.557429	0	0	1.15395	1.10991
PPARD 23208498 ChIP-Seq MDA-MB-231 Human	7/357	0.855183	0.999996	0	0	0.712948	0.111533		LXR 22292898 ChIP-Seq THP-1 Human	10/1614	0.384436	0.559541	0	0	1.1516	1.10091
STAT3 29892750 ChIP-Seq EML Mouse BoneMarrow	7/358	0.857091	0.999996	0	0	0.710879	0.109625		MEIS1 20887958 ChIP-Seq HPC-7 Mouse	7/1092	0.385578	0.560045	0	0	1.1895	1.13361
KLF5 20875108 ChIP-Seq MESCs Mouse	37/1593	0.862025	0.999996	0	0	0.841238	0.1249		RCOR1 19997604 ChIP-ChIP NEURONS Mouse	7/1095	0.388286	0.562814	0	0	1.18603	1.122
MYCN 21190229 ChIP-Seq SHEP-21N Human	5/271	0.862547	0.999996	0	0	0.670508	0.0991451		TTF2 22483619 ChIP-Seq HELA Human	8/1272	0.390767	0.565246	0	0	1.16725	1.0968
LDB1 21186366 ChIP-Seq BM-HSCs Mouse	33/1435	0.863143	0.999996	0	0	0.833284	0.122639		CEBPB 26923725 Chip-Seq MACROPHAGESS Mouse	9/1450	0.393188	0.56758	0	0	1.15232	1.07566
KLF4 19030024 ChIP-ChIP MESCs Mouse	26/1157	0.866302	0.999996	0	0	0.814869	0.116951		ELK1 22589737 ChIP-Seq MCF10A Human	5/755	0.394021	0.567616	0	0	1.22699	1.14276
NANOG 18555785 Chip-Seq ESCs Mouse	35/1522	0.869967	0.999996	0	0	0.83261	0.115983		MYC 18940864 ChIP-ChIP HL60 Human	4/587	0.398044	0.571072	0	0	1.26165	1.16222
NRF2 31884422 ChIP-Seq A549 Human Lung Carcinoma	36/1563	0.871003	0.999996	0	0	0.83375	0.115149		LYL1 20887958 ChIP-Seq HPC-7 Mouse	4/587	0.398044	0.571072	0	0	1.26165	1.16222
LMO2 26923725 Chip-Seq HEMANGIOBLAST Mouse	32/1404	0.871771	0.999996	0	0	0.825455	0.113276		GATA2 21666600 ChIP-Seq HMVEC Human	4/588	0.39928	0.571678	0	0	1.25943	1.15627
POU2F1 27270436 ChIP-Seq LNCaP Human Prostate Carcinoma	10/498	0.872496	0.999996	0	0	0.729285	0.0994726		SALL4 18804426 ChIP-ChIP MESCs Mouse	5/761	0.400541	0.571706	0	0	1.21687	1.11336
JUN 26020271 ChIP-Seq HCASMC Human CoronaryArtery	10/498	0.872496	0.999996	0	0	0.729285	0.0994726		KDM2B 26808549 Chip-Seq HPB-ALL Human	10/1636	0.400926	0.571706	0	0	1.13466	1.03705
STAT3 18555785 ChIP-Seq MESCs Mouse	34/1485	0.872648	0.999996	0	0	0.828917	0.112918		AR 35413990 ChIP-Seq Human ARposCRProstateCancer	4/594	0.406685	0.578744	0	0	1.24623	1.12126
HNF1A 26855178 ChIP-Seq Caco2 Human Colon Adenocarcinoma	8/411	0.872821	0.999996	0	0	0.706997	0.0961688		CDKN2AIP 20523734 ChIP-Seq CORTICAL Neurons	1996-01-01	0.408967	0.579959	0	0	1.92943	1.72515
CTCF 18555785 ChIP-Seq MESCs Mouse	25/1123	0.873132	0.999996	0	0	0.806969	0.10948		CHD1 26751641 Chip-Seq LNCaP Human	10/1647	0.409188	0.579959	0	0	1.12635	1.00649
ERG 20887958 ChIP-Seq HPC-7 Mouse	34/1486	0.87356	0.999996	0	0	0.8283	0.111969		OLIG2 29049317 ChIP-Seq Mouse SpinalCord	9/1472	0.410611	0.580804	0	0	1.13364	1.00907
ESR1 26153859 ChIP-Seq MCF-7 Human BreastCancer	88/3597	0.875938	0.999996	0	0	0.879011	0.116433		GFI1B 20887958 ChIP-Seq HPC-7 Mouse	9/1475	0.412989	0.581469	0	0	1.13114	1.00031
CEBPD 23245923 ChIP-Seq MEFs Mouse	8/413	0.876062	0.999996	0	0	0.703431	0.0930772		ZIC3 20872845 ChIP-ChIP MESCs Mouse	2/259	0.413447	0.581469	0	0	1.42798	1.26123
JUND 26020271 ChIP-Seq HCASMC Human CoronaryArtery	13/629	0.876182	0.999996	0	0	0.750224	0.099166		SOX11 23321250 ChIP-ChIP Z138-A519-JVM2 Human	5/773	0.413563	0.581469	0	0	1.1971	1.05698
TAL1 22897851 ChIP-Seq JUKARTE6-1 Human	36/1569	0.876329	0.999996	0	0	0.830209	0.109599		CDH4 35650610 ChIP-Seq mESC Mouse Stem Autism	5/774	0.414646	0.581829	0	0	1.19548	1.05242
SMAD2/3 21741376 ChIP-Seq ESCs Human	37/1612	0.879002	0.999996	0	0	0.830208	0.10707		TRP63 18441228 ChIP-ChIP KERATINOCYTES Mouse	1999-01-01	0.418624	0.586241	0	0	1.87009	1.62844
BCOR 27268052 Chip-Seq Bcells Human	36/1573	0.879787	0.999996	0	0	0.827863	0.106029		POU5F1 16153702 ChIP-ChIP HESCs Human	3/433	0.421044	0.588457	0	0	1.28089	1.10799
TCF4 18268006 ChIP-ChIP LS174T Human	7/372	0.881718	0.999996	0	0	0.683112	0.0859923		GATA3 30127528 ChIP-Seq BE2C Human Brain Neuroblastoma	5/782	0.423305	0.590171	0	0	1.18268	1.01671
JUN 27471255 ChIP-Seq Chondrocytes Mouse Rib	102/4145	0.882786	0.999996	0	0	0.881806	0.109937		STAT3 1855785 ChIP-Seq MESCs Mouse	3/435	0.423949	0.590171	0	0	1.27483	1.09398
GATA3 27048872 Chip-Seq THYMUS Human	37/1617	0.883196	0.999996	0	0	0.827349	0.102763		CUX1 19635798 ChIP-ChIP MULTIPLE CANCER TYPES Human	10/1669	0.425728	0.591476	0	0	1.11008	0.947953
ASXL1 24218140 ChIP-Seq BMDM Mouse	12/593	0.884869	0.999996	0	0	0.73421	0.0898055		FOXA1 33576154 ChIP-Seq Human Lung ProstateCancer	22/3825	0.427071	0.592172	0	0	1.06974	0.910141
REST 18959480 ChIP-ChIP MESCs Mouse	39/1701	0.886578	0.999996	0	0	0.828516	0.0997423		MYC 30127528 ChIP-Seq KELLY Human Brain Neuroblastoma	24/4188	0.428019	0.592318	0	0	1.06642	0.904948
HOXB4 20404135 ChIP-ChIP EML Mouse	26/1180	0.888993	0.999996	0	0	0.797626	0.0938538		CTCF 33576154 ChIP-Seq Human HilarLN ProstateCancer	21/3649	0.429428	0.5931	0	0	1.06972	0.904236
FOXP2 21765815 ChIP-ChIP NEURO2A Mouse	15/726	0.89111	0.999996	0	0	0.749025	0.0863534		MYBL1 21750041 ChIP-ChIP SPERMATOCYTES Mouse	1/103	0.431258	0.593837	0	0	1.79639	1.51085
ERG 20517297 ChIP-Seq VCAP Human	18/853	0.89199	0.999996	0	0	0.764633	0.0873981		TP53 16413492 ChIP-PET HCT116 Human	2/269	0.432236	0.593837	0	0	1.3738	1.15232
ETV1 20927104 ChIP-Seq GIST48 Human	36/1588	0.892102	0.999996	0	0	0.819176	0.093529		KLF4 26769127 Chip-Seq PDAC-Cell Line Human	10/1678	0.432496	0.593837	0	0	1.10354	0.92497
KLF4 18555785 ChIP-Seq MESCs Mouse	42/1830	0.893764	0.999996	0	0	0.82843	0.093044		SMARCD1 25818293 ChIP-Seq ESCs Mouse	10/1683	0.436254	0.59783	0	0	1.09994	0.912435
EBNA1 20929547 Chip-Seq RAJI-cells Human	35/1553	0.896142	0.999996	0	0	0.814199	0.0892824		TP63 22573176 ChIP-Seq HFKS Human	19/3315	0.44431	0.606625	0	0	1.06292	0.862277
MEIS1 26923725 Chip-Seq HEMOGENIC-ENDOTHELIUM Mouse	19/899	0.896262	0.999996	0	0	0.765447	0.0838339		SOX2 19030024 ChIP-ChIP MESCs Mouse	4/625	0.444638	0.606625	0	0	1.18212	0.9581
E2F1 18555785 ChIP-Seq MESCs Mouse	72/3015	0.897616	0.999996	0	0	0.857775	0.0926511		NKX2-5 21415370 ChIP-Seq HL-1 Mouse	6/980	0.445261	0.606625	0	0	1.13138	0.915391
FUS 26573619 Chip-Seq HEK293 Human	8/428	0.89826	0.999996	0	0	0.677775	0.072722		RUNX1 26923725 Chip-Seq HPCs Mouse	4/629	0.449488	0.608194	0	0	1.17431	0.93903
TCF4 32651957 ChIP-Seq PLC/PRF/5 Human Liver Heptoma	11/561	0.898839	0.999996	0	0	0.710789	0.0758067		JUND 26020271 ChIP-Seq HCASMC Human CoronaryArtery	4/629	0.449488	0.608194	0	0	1.17431	0.93903
POU3F1 26484290 ChIP-Seq ESCss Mouse	35/1557	0.899198	0.999996	0	0	0.811879	0.0862638		PITX1 30713093 ChIP-Seq Epithelial Human Tongue SCC	1/109	0.4497	0.608194	0	0	1.69607	1.35546
KLF5 18264089 ChIP-ChIP MESCs Mouse	1985-01-01	0.904118	0.999996	0	0	0.425518	0.0428903		NFIB 24661679 ChIP-Seq LUNG Mouse	3/453	0.449873	0.608194	0	0	1.2227	0.976684
KLF2 18264089 ChIP-ChIP MESCs Mouse	1985-01-01	0.904118	0.999996	0	0	0.425518	0.0428903		RBPJ 21746931 ChIP-Seq IB4-LCL Human	9/1523	0.451001	0.608548	0	0	1.09242	0.869882
KLF4 18264089 ChIP-ChIP MESCs Mouse	1985-01-01	0.904118	0.999996	0	0	0.425518	0.0428903		FOXA1 27197147 Chip-Seq ENDOMETRIOID-ADENOCARCINOMA Human	3/462	0.462664	0.62309	0	0	1.19817	0.923498
CJUN 26792858 Chip-Seq BT549 Human	35/1564	0.904377	0.999996	0	0	0.807846	0.0811962		GATA3 26560356 Chip-Seq TH1 Human	9/1539	0.463623	0.623187	0	0	1.08006	0.830223
BCL6 25482012 ChIP-Seq CML-JURL-MK1 Human	36/1605	0.904855	0.999996	0	0	0.809531	0.0809372		ERA 27197147 Chip-Seq ENDOMETRIOID-ADENOCARCINOMA Human	5/822	0.466218	0.62548	0	0	1.12242	0.856523
STAT1 20625510 ChIP-Seq HELA Human	10/523	0.90581	0.999996	0	0	0.692831	0.0685387		SOX17 20123909 ChIP-Seq XEN Mouse	8/1363	0.467195	0.625597	0	0	1.08354	0.824583
JARID2 20064375 ChIP-Seq MESCs Mouse	20/951	0.905855	0.999996	0	0	0.760957	0.0752409		SA1 22415368 ChIP-Seq MEFs Mouse	9/1549	0.47149	0.630148	0	0	1.07246	0.806337
SMAD2/3 21741376 ChIP-Seq EPCs Human	35/1567	0.906531	0.999996	0	0	0.806129	0.0791057		MYC 19079543 ChIP-ChIP MESCs Mouse	6/1013	0.477185	0.63341	0	0	1.09239	0.808208
PHC1 16625203 ChIP-ChIP MESCs Mouse	14/700	0.908836	0.999996	0	0	0.724162	0.0692234		ZFP42 18358816 ChIP-ChIP MESCs Mouse	6/1013	0.477185	0.63341	0	0	1.09239	0.808208
LMO2 26923725 Chip-Seq MACROPHAGESS Mouse	6/346	0.911165	0.999996	0	0	0.628229	0.0584452		FLI1 27457419 Chip-Seq LIVER Mouse	2/294	0.477773	0.63341	0	0	1.25458	0.926656
DMRT1 21621532 ChIP-ChIP FETAL Ovary	1988-01-01	0.911749	0.999996	0	0	0.410782	0.0379522		RUNX2 22187159 ChIP-Seq C42B Human ProstateCancer	1/119	0.479129	0.63341	0	0	1.55155	1.14161
CDX2 19796622 ChIP-Seq MESCs Mouse	4/252	0.91395	0.999996	0	0	0.57481	0.0517213		ARID1A 32646524 ChIP-Seq H9 Human BoneMarrow Lymphoma	1/119	0.479129	0.63341	0	0	1.55155	1.14161
TCF4 22108803 ChIP-Seq LS180 Human	35/1579	0.914767	0.999996	0	0	0.799329	0.0712088		RAC3 21632823 ChIP-Seq H3396 Human	9/1559	0.479337	0.63341	0	0	1.06496	0.78312
SMAD4 21741376 ChIP-Seq HESCs Human	42/1862	0.915253	0.999996	0	0	0.812391	0.071941		RUNX1 30185409 ChIP-Seq K562 Mouse BoneMarrow Leukemia	2/296	0.481321	0.634838	0	0	1.24592	0.911039
ELK4 26923725 Chip-Seq MESODERM Mouse	6/350	0.916424	0.999996	0	0	0.620794	0.0541807		TEAD4 22529382 ChIP-Seq TROPHECTODERM Mouse	10/1748	0.484901	0.638362	0	0	1.05503	0.763639
CEBPB 26923725 Chip-Seq HEMOGENIC-ENDOTHELIUM Mouse	32/1461	0.91741	0.999996	0	0	0.790031	0.0681011		PHF8 20622853 ChIP-Seq HELA Human	9/1574	0.491064	0.645267	0	0	1.05389	0.749507
CEBPB 23403033 ChIP-Seq LIVER Mouse	5/304	0.918515	0.999996	0	0	0.595479	0.0506142		HTT 18923047 ChIP-ChIP STHdh Human	2/304	0.495367	0.648525	0	0	1.21242	0.851669
SOX2 16153702 ChIP-ChIP HESCs Human	16/797	0.919184	0.999996	0	0	0.726009	0.0611804		GATA3 21867929 ChIP-Seq CD8 Mouse	8/1397	0.495388	0.648525	0	0	1.05508	0.741102
ELF1 17652178 ChIP-ChIP JURKAT Human	1992-01-01	0.920989	0.999996	0	0	0.392644	0.0323173		CHD7 19251738 ChIP-ChIP MESCs Mouse	1/128	0.50428	0.658304	0	0	1.44094	0.986506
BRD4 28847988 ChIP-Seq BCBL1 Human Blood Lymphoma	3/206	0.921106	0.999996	0	0	0.526929	0.043303		TDRD3 21172665 ChIP-Seq MCF-7 Human	3/493	0.505706	0.658304	0	0	1.12058	0.764013
EKLF 21900194 ChIP-Seq ERYTHROCYTE Mouse	22/1055	0.922316	0.999996	0	0	0.753128	0.0609036		BMI1 23680149 ChIP-Seq NPCS Mouse	5/860	0.506115	0.658304	0	0	1.0704	0.728933
RUNX1 22897851 ChIP-Seq JUKARTE6-1 Human	35/1594	0.924236	0.999996	0	0	0.790975	0.0623194		NFYB 21822215 ChIP-Seq K562 Human	9/1594	0.506604	0.658304	0	0	1.03946	0.706859
NR3C2 34362910 ChIP-Seq WistarRat Hippocampus Stress	20/974	0.92466	0.999996	0	0	0.741689	0.0580961		KLF4 25985364 ChIP-Seq ATHEROSCLEROSIS LESION Mouse	5/865	0.511284	0.661445	0	0	1.0639	0.713695
FOXM1 26456572 ChIP-Seq MCF-7 Human	35/1595	0.924835	0.999996	0	0	0.790424	0.0617633		POU2F1 27270436 ChIP-Seq LNCaP Human Prostate Carcinoma	3/498	0.512486	0.661445	0	0	1.10898	0.741331
CBX2 22325352 ChIP-Seq 293T-Rex Human	35/1595	0.924835	0.999996	0	0	0.790424	0.0617633		JUN 26020271 ChIP-Seq HCASMC Human CoronaryArtery	3/498	0.512486	0.661445	0	0	1.10898	0.741331
LMO2 26923725 Chip-Seq HEMOGENIC-ENDOTHELIUM Mouse	33/1517	0.926989	0.999996	0	0	0.783665	0.0594124		GATA4 25053715 ChIP-Seq YYC3 Human	9/1602	0.512784	0.661445	0	0	1.03379	0.690465
RAC3 21632823 ChIP-Seq H3396 Human	34/1559	0.92766	0.999996	0	0	0.785453	0.0589798		EKLF 21900194 ChIP-Seq ERYTHROCYTE Mouse	6/1055	0.517052	0.665728	0	0	1.04632	0.690167
SPI1 23547873 ChIP-Seq NB4 Human	63/2723	0.928911	0.999996	0	0	0.828799	0.061118		FLI1 21867929 ChIP-Seq CD8 Mouse	8/1426	0.519124	0.667174	0	0	1.03188	0.676515
STAT3 24763339 ChIP-Seq IMN-ESCs Mouse	30/1398	0.929468	0.999996	0	0	0.773272	0.056559		E2F1 26619117 ChIP-Seq Hepatocytes Mouse Liver	15/2717	0.520877	0.668206	0	0	1.01515	0.66212
DROSHA 22980978 ChIP-Seq HELA Human	7/409	0.930306	0.999996	0	0	0.619036	0.0447204		FOXA1 26743006 Chip-Seq LNCaP-abl Human	9/1620	0.526609	0.674329	0	0	1.02123	0.65491
RUNX1 17652178 ChIP-ChIP JURKAT Human	14/724	0.930381	0.999996	0	0	0.698789	0.0504251		TAL1 26923725 Chip-Seq HEMANGIOBLAST Mouse	6/1070	0.531026	0.677726	0	0	1.03075	0.652408
CREB1 20920259 ChIP-Seq GC1-SPG Mouse	56/2451	0.9313	0.999996	0	0	0.819188	0.0583052		CREB1 26743006 Chip-Seq LNCaP-abl Human	9/1626	0.531191	0.677726	0	0	1.01711	0.643456
GTF3C2 35216376 ChIP-Seq H9 Human BoneMarrow Lymphoma	27/1277	0.931342	0.999996	0	0	0.762153	0.054211		AR 21572438 ChIP-Seq LNCaP Human	1/141	0.538497	0.685804	0	0	1.30628	0.808554
E2F1 20622854 ChIP-Seq HELA Human	34/1567	0.932226	0.999996	0	0	0.781005	0.054811		ESR1 26153859 ChIP-Seq T47D Human Breast Carcinoma	8/1452	0.540097	0.686309	0	0	1.01188	0.623321
HNF4A 19761587 ChIP-ChIP CACO-2 Human	15/771	0.933032	0.999996	0	0	0.702749	0.0487118		SOX4 29892750 ChIP-Seq EML Mouse BoneMarrow	1/142	0.54103	0.686309	0	0	1.29695	0.796692
BMI1 23680149 ChIP-Seq NPCS Mouse	17/860	0.934787	0.999996	0	0	0.713634	0.0481252		PBX1 22567123 ChIP-ChIP OVCAR3 Human	9/1640	0.541823	0.686309	0	0	1.0076	0.617475
PRDM16 22522345 ChIP-ChIP PALATE MESENCHYMAL Mouse	1999-01-01	0.934897	0.999996	0	0	0.364466	0.0245356		STAT1 20625510 ChIP-Seq HELA Human	3/523	0.545645	0.688723	0	0	1.0543	0.638681
FOXI1 33610681 ChIP-Seq GES1 Human Gastric Carcinoma	3/216	0.935261	0.999996	0	0	0.50193	0.0335941		SOX3 22085726 ChIP-Seq MUSCLE Mouse	8/1459	0.545688	0.688723	0	0	1.00661	0.609713
TP53 18474530 ChIP-ChIP U2OS Human	13/687	0.935796	0.999996	0	0	0.683554	0.045359		MEIS1 26253404 ChIP-Seq OPTIC CUPS Mouse	8/1461	0.547281	0.689495	0	0	1.00512	0.605878
TP63 23658742 ChIP-Seq EP156T Human	68/2937	0.936184	0.999996	0	0	0.827711	0.054582		THRA 23701648 ChIP-Seq CEREBELLUM Mouse	1/146	0.551025	0.692971	0	0	1.26092	0.751476
TP53 16413492 ChIP-PET HCT116 Human	4/269	0.936536	0.999996	0	0	0.537459	0.0352397		FOXO1 32281255 ChIP-Seq Chondrocytes Human Osteoarthritis	3/531	0.555982	0.697956	0	0	1.0379	0.609266
CDX2 22108803 ChIP-Seq LS180 Human	35/1619	0.93811	0.999996	0	0	0.777404	0.0496668		RUNX1 17652178 ChIP-ChIP JURKAT Human	4/724	0.559827	0.700429	0	0	1.01434	0.588445
ERA 27197147 Chip-Seq ENDOMETRIOID-ADENOCARCINOMA Human	16/822	0.938442	0.999996	0	0	0.702549	0.0446363		TAL1 21186366 ChIP-Seq BM-HSCs Mouse	8/1477	0.559945	0.700429	0	0	0.993307	0.576036
MEF2A 21415370 ChIP-Seq HL-1 Mouse	13/691	0.938804	0.999996	0	0	0.679376	0.0429018		FOXP2 21765815 ChIP-ChIP NEURO2A Mouse	4/726	0.562027	0.701786	0	0	1.01142	0.582787
NFI 21473784 ChIP-Seq ESCs Mouse	33/1549	0.944161	0.999996	0	0	0.765757	0.0439996		E2F4 21247883 ChIP-Seq LYMPHOBLASTOID Human	13/2422	0.567504	0.707368	0	0	0.982712	0.556713
PCGF4 22325352 ChIP-Seq 293T-Rex Human	34/1594	0.945922	0.999996	0	0	0.766332	0.042604		SRY 25088423 ChIP-ChIP EMBRYONIC GONADS Mouse	14/2614	0.570945	0.71016	0	0	0.980057	0.549285
CTBP2 25329375 ChIP-Seq LNCAP Human	15/790	0.946112	0.999996	0	0	0.684824	0.0379356		CRX 20693478 ChIP-Seq ADULT RETINA Mouse	3/544	0.572483	0.71016	0	0	1.01228	0.56462
P300 27268052 Chip-Seq Bcells Human	34/1596	0.946838	0.999996	0	0	0.765265	0.0418045		P53 22127205 ChIP-Seq FIBROBLAST Human	3/545	0.573737	0.71016	0	0	1.01036	0.561339
OLIG2 23332759 ChIP-Seq OLIGODENDROCYTES Mouse	36/1679	0.947129	0.999996	0	0	0.769872	0.0418197		SALL4 28974232 ChIP-Seq Mouse BoneMarrow Leukemia	2/352	0.574453	0.71016	0	0	1.04358	0.578494
CEBPA 26348894 ChIP-Seq LIVER Mouse	34/1597	0.947291	0.999996	0	0	0.764733	0.0414098		NR3C2 34362910 ChIP-Seq WistarRat Hippocampus	8/1496	0.574795	0.71016	0	0	0.979612	0.542452
RUNX1 22343733 ChIP-Seq PBMC Human BoneMarrow	14/748	0.947456	0.999996	0	0	0.675075	0.0364374		ESR1 17901129 ChIP-ChIP LIVER Mouse	2/354	0.577549	0.71231	0	0	1.03754	0.569572
RCOR1 19997604 ChIP-ChIP NEURONS Mouse	22/1095	0.947487	0.999996	0	0	0.723478	0.0390261		GATA1 26923725 Chip-Seq HPCs Mouse	1/160	0.58434	0.717624	0	0	1.14908	0.617369
PDX1 19855005 ChIP-ChIP MIN6 Mouse	8/476	0.948129	0.999996	0	0	0.606726	0.032317		POU3F2 20337985 ChIP-ChIP 501MEL Human	7/1319	0.584343	0.717624	0	0	0.971821	0.522128
VDR 20736230 ChIP-Seq LYMPHOBLASTOID Human	6/381	0.948746	0.999996	0	0	0.568551	0.0299139		TAF7L 23326641 ChIP-Seq C3H10T1-2 Mouse	3/554	0.58492	0.717624	0	0	0.993391	0.532736
E2A 27217539 Chip-Seq RAMOS-Cell Line Human	34/1603	0.94994	0.999996	0	0	0.761553	0.0391107		MYC 19030024 ChIP-ChIP MESCs Mouse	15/2842	0.595307	0.729095	0	0	0.963204	0.499594
BCL6 27268052 Chip-Seq Bcells Human	33/1563	0.950537	0.999996	0	0	0.758158	0.0384604		ESR1 20079471 ChIP-ChIP T-47D Human	1/167	0.600066	0.733646	0	0	1.10023	0.561906
PITX1 30713093 ChIP-Seq Epithelial Human Tongue SCC	1/109	0.950633	0.999996	0	0	0.330549	0.0167347		MYC 22102868 ChIP-Seq BL Human	3/569	0.603147	0.735558	0	0	0.966314	0.488564
WT1 19549856 ChIP-ChIP CCG9911 Human	2/173	0.950841	0.999996	0	0	0.416945	0.0210177		MYCN 19997598 ChIP-ChIP NEUROBLASTOMA Human	1/169	0.60445	0.735558	0	0	1.08703	0.547248
BRD4 25478319 ChIP-Seq HGPS Human	38/1770	0.950891	0.999996	0	0	0.770071	0.0387774		TP53 22127205 ChIP-Seq IMR90 Human	4/766	0.604769	0.735558	0	0	0.95633	0.480948
ELK1 22589737 ChIP-Seq MCF10A Human	14/755	0.951699	0.999996	0	0	0.668447	0.0330925		FOXP1 21924763 ChIP-Seq HESCs Human	17/3273	0.626009	0.758825	0	0	0.94406	0.442188
ETS1 21867929 ChIP-Seq TH2 Mouse	31/1483	0.951869	0.999996	0	0	0.75079	0.037035		CEBPB 22108803 ChIP-Seq LS180 Human	8/1565	0.626779	0.758825	0	0	0.93269	0.435717
GATA3 30127528 ChIP-Seq KELLY Human Brain Neuroblastoma	26/1277	0.953494	0.999996	0	0	0.73188	0.0348538		NANOG 18555785 ChIP-Seq MESCs Mouse	2/388	0.62768	0.758825	0	0	0.944506	0.43988
TAL1 26923725 Chip-Seq HEMANGIOBLAST Mouse	21/1070	0.956325	0.999996	0	0	0.70596	0.0315261		SMAD3 30307970 ChIP-Seq HCASMC Human CoronaryArtery	9/1759	0.628217	0.758825	0	0	0.932966	0.433708
SMAD3 21741376 ChIP-Seq HESCs Human	19/984	0.956581	0.999996	0	0	0.694831	0.0308437		AR 27270436 ChIP-Seq LNCaP Human Prostate Carcinoma	1/182	0.631808	0.760619	0	0	1.00829	0.462975
EED 16625203 ChIP-ChIP MESCs Mouse	11/628	0.956598	0.999996	0	0	0.63136	0.0280148		SPI1 22790984 ChIP-Seq ERYTHROLEUKEMIA Mouse	8/1572	0.631866	0.760619	0	0	0.928161	0.426099
NFKB1 27076634 ChIP-Seq BEAS2B Human Lung Inflammation	89/3823	0.956755	0.999996	0	0	0.825459	0.0364918		NFYA 21822215 ChIP-Seq K562 Human	8/1579	0.636916	0.765388	0	0	0.923672	0.416685
ESET 19884257 ChIP-Seq ESCs Mouse	28/1369	0.956773	0.999996	0	0	0.734487	0.0324562		GATA6 21074721 ChIP-Seq CACO-2 Human	8/1585	0.641215	0.768784	0	0	0.919857	0.408775
FOXA1 26743006 Chip-Seq LNCaP-abl Human	34/1620	0.956845	0.999996	0	0	0.752674	0.0332033		FOXH1 21741376 ChIP-Seq EPCs Human	8/1586	0.641929	0.768784	0	0	0.919223	0.407471
YAP1 20516196 ChIP-Seq MESCs Mouse	40/1868	0.956969	0.999996	0	0	0.766908	0.0337322		CTCF 20526341 ChIP-Seq ESCs Human	8/1591	0.645487	0.771647	0	0	0.91607	0.40101
AR 21909140 ChIP-Seq LNCAP Human	3/238	0.958542	0.999996	0	0	0.454421	0.019241		TBP 23326641 ChIP-Seq C3H10T1-2 Mouse	3/607	0.646952	0.771647	0	0	0.903739	0.393564
VDR 24763502 ChIP-Seq THP-1 Human	20/1034	0.959583	0.999996	0	0	0.69554	0.0286953		RUNX1 22897851 ChIP-Seq JUKARTE6-1 Human	8/1594	0.647613	0.771647	0	0	0.914187	0.39718
PGR 26153859 ChIP-Seq MCF-7 Human BreastCancer	15/816	0.960412	0.999996	0	0	0.661673	0.0267267		PPARG 19300518 ChIP-PET 3T3-L1 Mouse	1/191	0.649641	0.772754	0	0	0.960088	0.414119
P53 22127205 ChIP-Seq FIBROBLAST Human	9/545	0.962292	0.999996	0	0	0.59495	0.0228685		HNF1A 26855178 ChIP-Seq Caco2 Human Colon Adenocarcinoma	2/411	0.658931	0.782481	0	0	0.890341	0.371394
RUNX2 22187159 ChIP-Seq C42B Human ProstateCancer	1/119	0.962571	0.999996	0	0	0.30238	0.0115351		CEBPD 23245923 ChIP-Seq MEFs Mouse	2/413	0.661548	0.784264	0	0	0.885918	0.366037
ARID1A 32646524 ChIP-Seq H9 Human BoneMarrow Lymphoma	1/119	0.962571	0.999996	0	0	0.30238	0.0115351		CHD1 19587682 ChIP-ChIP MESCs Mouse	3/626	0.667553	0.789786	0	0	0.875314	0.353747
TAF2 19829295 ChIP-Seq ESCs Human	33/1595	0.962839	0.999996	0	0	0.741301	0.0280724		SCL 19346495 ChIP-Seq HPC-7 Human	1/201	0.668454	0.789786	0	0	0.91162	0.36719
POU2F1 35413990 ChIP-Seq Human ARposCRProstateCancer	13/732	0.963268	0.999996	0	0	0.639237	0.0239225		MAF 26560356 Chip-Seq TH2 Human	8/1627	0.670522	0.790901	0	0	0.893939	0.357306
SRF 21415370 ChIP-Seq HL-1 Mouse	19/1001	0.964048	0.999996	0	0	0.682174	0.024977		FOSL1 28411283 ChIP-Seq MDA231-LM2-4175 Human BreastCancer	6/1238	0.674138	0.793834	0	0	0.88225	0.347889
KDM2B 26808549 Chip-Seq REH Human	28/1389	0.964343	0.999996	0	0	0.722895	0.0262474		YY1 22570637 ChIP-Seq MALME-3M Human	4/839	0.676046	0.79475	0	0	0.869393	0.340362
SMAD4 21741376 ChIP-Seq EPCs Human	33/1603	0.965469	0.999996	0	0	0.737194	0.0259063		BRD4 28847988 ChIP-Seq BCBL1 Human Blood Lymphoma	1/206	0.677481	0.795107	0	0	0.88916	0.346216
PPARD 21283829 ChIP-Seq MYOFIBROBLAST Human	61/2749	0.965721	0.999996	0	0	0.789516	0.0275383		FOXA1 21915096 ChIP-Seq LNCaP-1F5 Human	8/1641	0.679975	0.796704	0	0	0.885596	0.341574
AR 20517297 ChIP-Seq VCAP Human	33/1604	0.965786	0.999996	0	0	0.736683	0.0256464		VDR 21846776 ChIP-Seq THP-1 Human	3/641	0.683199	0.797953	0	0	0.854069	0.325375
JARID2 20075857 ChIP-Seq MESCs Mouse	20/1055	0.967937	0.999996	0	0	0.680651	0.0221812		SA1 27219007 Chip-Seq ERYTHROID Human	8/1646	0.683311	0.797953	0	0	0.882651	0.336117
MYC 19079543 ChIP-ChIP MESCs Mouse	19/1013	0.96862	0.999996	0	0	0.673501	0.0214734		EGR1 19032775 ChIP-ChIP M12 Human	1/210	0.684527	0.798047	0	0	0.871965	0.330498
NCOR 22424771 ChIP-Seq 293T Human	32/1572	0.968838	0.999996	0	0	0.728574	0.0230651		HSF1 23293686 ChIP-Seq STHDH STRIATAL Mouse	3/649	0.69132	0.804337	0	0	0.843142	0.311248
TAL1 30185409 ChIP-Seq HPC Mouse BoneMarrow Leukemia	46/2154	0.969082	0.999996	0	0	0.761737	0.023923		PADI4 21655091 ChIP-ChIP MCF-7 Human	4/857	0.692211	0.804337	0	0	0.850243	0.312775
POU3F2 20337985 ChIP-ChIP 501MEL Human	26/1319	0.969371	0.999996	0	0	0.706473	0.0219767		FOXI1 33610681 ChIP-Seq GES1 Human Gastric Carcinoma	1/216	0.694811	0.806027	0	0	0.847373	0.308541
PKCTHETA 26484144 Chip-Seq BREAST Human	6/412	0.969375	0.999996	0	0	0.524287	0.0163074		EWS 26573619 Chip-Seq HEK293 Human	3/656	0.698299	0.808738	0	0	0.8338	0.299424
NELFA 20434984 ChIP-Seq ESCs Mouse	29/1454	0.97143	0.999996	0	0	0.713944	0.0206943		TBX2 30127528 ChIP-Seq BE2C Human Brain Neuroblastoma	4/878	0.710349	0.821341	0	0	0.828898	0.283482
OCT4 19829295 ChIP-Seq ESCs Human	32/1583	0.971937	0.999996	0	0	0.722963	0.020579		MYC 20876797 ChIP-ChIP MEDULLOBLASTOMA Human	5/1086	0.711993	0.82189	0	0	0.836565	0.284171
MYCN 18555785 ChIP-Seq MESCs Mouse	34/1668	0.97213	0.999996	0	0	0.728601	0.0205942		IRF8 22096565 ChIP-ChIP GC-B Mouse	2/463	0.721899	0.831959	0	0	0.787804	0.256722
POU2F1 35413990 ChIP-Seq Human ARnegCRProstateCancer	6/418	0.972356	0.999996	0	0	0.516489	0.0144788		HNF1A 27111144 ChIP-Seq CD8+TCells Mouse Blood Lymphoma	15/3109	0.735592	0.844715	0	0	0.866313	0.266027
CREB1 23762244 ChIP-Seq HIPPOCAMPUS Rat	42/2006	0.973201	0.999996	0	0	0.74668	0.020283		PDX1 19855005 ChIP-ChIP MIN6 Mouse	2/476	0.736043	0.844715	0	0	0.765685	0.234657
SMARCA4 23332759 ChIP-Seq OLIGODENDROCYTES Mouse	44/2089	0.973276	0.999996	0	0	0.750771	0.0203364		CTCF 33576154 ChIP-Seq Human PerigastricLN ProstateCancer	2328-11-01	0.736572	0.844715	0	0	0.851356	0.2603
MEIS1 26253404 ChIP-Seq OPTIC CUPS Mouse	29/1461	0.973354	0.999996	0	0	0.710178	0.0191804		ZNF274 21170338 ChIP-Seq K562 Hela	1/245	0.740021	0.847288	0	0	0.74556	0.224471
OCT1 27270436 Chip-Seq PROSTATE Human	32/1591	0.974018	0.999996	0	0	0.718931	0.0189263		BCAT 22108803 ChIP-Seq LS180 Human	2/482	0.742364	0.848588	0	0	0.75588	0.225189
TFEB 21752829 ChIP-Seq HELA Human	11/668	0.974995	0.999996	0	0	0.591662	0.0149823		CEBPB 26923725 Chip-Seq HEMANGIOBLAST Mouse	2/486	0.746506	0.851938	0	0	0.749479	0.219111
SMAD4 21741376 ChIP-Seq ESCs Human	32/1595	0.975007	0.999996	0	0	0.716931	0.018146		CDX2 19796622 ChIP-Seq MESCs Mouse	1/252	0.749899	0.854423	0	0	0.724509	0.208526
CHD1 19587682 ChIP-ChIP MESCs Mouse	10/626	0.976901	0.999996	0	0	0.573847	0.0134107		EBNA1 20929547 Chip-Seq RAJI-cells Human	7/1553	0.751387	0.854733	0	0	0.814341	0.232767
CEBPB 26923725 Chip-Seq MESODERM Mouse	14/814	0.977096	0.999996	0	0	0.617198	0.014301		SOX2 30713093 ChIP-Seq Epithelial Human Tongue SCC	4/945	0.763052	0.862995	0	0	0.767168	0.207465
BCAT 22108803 ChIP-Seq LS180 Human	7/482	0.977952	0.999996	0	0	0.521893	0.0116356		HOXB7 26014856 ChIP-Seq BT474 Human	7/1573	0.763203	0.862995	0	0	0.803064	0.217013
TP53 32428506 ChIP-Seq Human Liver Heptoma	9/584	0.978989	0.999996	0	0	0.553454	0.0117527		MYCN 28898695 ChIP-Seq NB1643 Human Nerve Neuroblastoma	2184-10-01	0.764741	0.862995	0	0	0.823181	0.220792
CEBPB 26923725 Chip-Seq HEMANGIOBLAST Mouse	7/486	0.979374	0.999996	0	0	0.517426	0.0107842		OCT4 20526341 ChIP-Seq ESCs Human	7/1578	0.766094	0.862995	0	0	0.80029	0.213238
SPI1 22790984 ChIP-Seq ERYTHROLEUKEMIA Mouse	31/1572	0.9794	0.999996	0	0	0.703931	0.0146521		TBL1 22424771 ChIP-Seq 293T Human	7/1579	0.766669	0.862995	0	0	0.799737	0.21249
PHF8 20622853 ChIP-Seq HELA Human	31/1574	0.979812	0.999996	0	0	0.70294	0.0143365		FOXA1 25329375 ChIP-Seq VCAP Human	7/1580	0.767243	0.862995	0	0	0.799185	0.211745
TTF2 22483619 ChIP-Seq HELA Human	24/1272	0.979893	0.999996	0	0	0.674707	0.0137046		FOXA1 27270436 Chip-Seq PROSTATE Human	7/1580	0.767243	0.862995	0	0	0.799185	0.211745
SMRT 27268052 Chip-Seq Bcells Human	32/1621	0.980667	0.999996	0	0	0.704176	0.0137471		HOXB4 20404135 ChIP-ChIP EML Mouse	5/1180	0.777718	0.87338	0	0	0.765794	0.192513
IRF1 21803131 ChIP-Seq MONOCYTES Human	3/276	0.981361	0.999996	0	0	0.390395	0.00734522		IRF1 21803131 ChIP-Seq MONOCYTES Human	1/276	0.781026	0.875696	0	0	0.660471	0.163233
UBF1/2 26484160 Chip-Seq FIBROBLAST Human	31/1583	0.981573	0.999996	0	0	0.698513	0.0129918		TBX2 35687133 ChIP-Seq MCF-7 Human BreastCancer	3/756	0.785382	0.878662	0	0	0.719311	0.173775
CTCF 33576154 ChIP-Seq Human Liver ProstateCancer	82/3679	0.982349	0.999996	0	0	0.784288	0.0139671		UBF1/2 26484160 Chip-Seq HMECs Human	7/1614	0.786171	0.878662	0	0	0.780824	0.187851
YY1 21170310 ChIP-Seq MESCs Mouse	4/337	0.982698	0.999996	0	0	0.426192	0.00743852		JUN 21703547 ChIP-Seq K562 Human	5/1206	0.793753	0.885727	0	0	0.748175	0.172816
SALL4 22934838 ChIP-ChIP CD34+ Human	19/1067	0.983443	0.999996	0	0	0.636929	0.0106339		EVI1 22308434 ChIP-Seq SKOV3 Human Ovary OvarianCancer	4/1010	0.806868	0.898936	0	0	0.715138	0.153465
CTBP1 25329375 ChIP-Seq LNCAP Human	15/885	0.983521	0.999996	0	0	0.606942	0.0100852		CTBP2 25329375 ChIP-Seq LNCAP Human	3/790	0.809889	0.900873	0	0	0.687013	0.144862
REST 21632747 ChIP-Seq MESCs Mouse	35/1765	0.983555	0.999996	0	0	0.705982	0.0117065		TP53 22573176 ChIP-Seq HFKS Human	4/1039	0.824212	0.915357	0	0	0.694033	0.134176
AR 19668381 ChIP-Seq PC3 Human	60/2803	0.983575	0.999996	0	0	0.756935	0.0125357		ELF1 20517297 ChIP-Seq JURKAT Human	3/821	0.83016	0.920509	0	0	0.659905	0.122832
TBX2 33478486 ChIP-Seq IMR90 Human Lung	49/2354	0.983918	0.999996	0	0	0.738096	0.0119664		ASXL1 24218140 ChIP-Seq BMDM Mouse	2/593	0.837933	0.927664	0	0	0.610402	0.10793
POU2F1 27270436 ChIP-Seq VCaP Human Prostate Carcinoma	16/933	0.983933	0.999996	0	0	0.613832	0.00994233		STAT6 20620947 ChIP-Seq CD4 POS T Human	1/334	0.84129	0.929724	0	0	0.543822	0.0939823
NR3C1 21868756 ChIP-Seq MCF10A Human	15/887	0.983953	0.999996	0	0	0.605485	0.00979481		XRN2 22483619 ChIP-Seq HELA Human	5/1296	0.842438	0.929724	0	0	0.692665	0.118761
PHOX2B 30127528 ChIP-Seq BE2C Human Brain Neuroblastoma	13/794	0.984019	0.999996	0	0	0.586544	0.0094491		ZFX 18555785 ChIP-Seq MESCs Mouse	2372-10-01	0.846548	0.931557	0	0	0.749622	0.124878
SMARCD1 25818293 ChIP-Seq ESCs Mouse	33/1683	0.984083	0.999996	0	0	0.698314	0.0112045		SMAD4 21799915 ChIP-Seq A2780 Human	2167-09-01	0.847862	0.931557	0	0	0.73956	0.122055
ASH2L 23239880 ChIP-Seq MESCs Mouse	55/2603	0.984167	0.999996	0	0	0.747931	0.011937		E2F4 17652178 ChIP-ChIP JURKAT Human	2/608	0.848075	0.931557	0	0	0.594831	0.09802
CREM 20920259 ChIP-Seq GC1-SPG Mouse	106/4643	0.984289	0.999996	0	0	0.797672	0.0126315		LMO2 26923725 Chip-Seq MACROPHAGESS Mouse	1/346	0.851533	0.93288	0	0	0.524584	0.0843095
CEBPB 22108803 ChIP-Seq LS180 Human	30/1565	0.985797	0.999996	0	0	0.682782	0.00976728		E2F1 21310950 ChIP-Seq MCF-7 Human	3/858	0.851933	0.93288	0	0	0.630122	0.100976
MYC 18555785 ChIP-Seq MESCs Mouse	14/852	0.986286	0.999996	0	0	0.58801	0.00811963		STAT3 29892750 ChIP-Seq EML Mouse BoneMarrow	1/358	0.86112	0.932917	0	0	0.50664	0.0757532
E2F1 21310950 ChIP-Seq MCF-7 Human	14/858	0.987381	0.999996	0	0	0.583642	0.00741204		DACH1 20351289 ChIP-Seq MDA-MB-231 Human	5/1338	0.861752	0.932917	0	0	0.669326	0.0995874
HNFA 21074721 ChIP-Seq CACO-2 Human	30/1578	0.987638	0.999996	0	0	0.676557	0.00841603		CDX2 20551321 ChIP-Seq CACO-2 Human	1/360	0.862658	0.932917	0	0	0.503766	0.0744251
MYC 22102868 ChIP-Seq BL Human	8/569	0.987968	0.999996	0	0	0.503667	0.00609667		E2F1 20622854 ChIP-Seq HELA Human	6/1567	0.864619	0.932917	0	0	0.684028	0.0995033
SIN3B 21632747 ChIP-Seq MESCs Mouse	72/3329	0.988046	0.999996	0	0	0.760342	0.00914398		TBX2 30127528 ChIP-Seq KELLY Human Brain Neuroblastoma	2425-10-01	0.865181	0.932917	0	0	0.730953	0.105854
SOX17 20123909 ChIP-Seq XEN Mouse	25/1363	0.988171	0.999996	0	0	0.653564	0.00777732		DCP1A 22483619 ChIP-Seq HELA Human	2/636	0.86549	0.932917	0	0	0.567735	0.0820148
RUNX1 21571218 ChIP-Seq MEGAKARYOCYTES Human	93/4172	0.988303	0.999996	0	0	0.779142	0.00916735		SOX2 18555785 ChIP-Seq MESCs Mouse	1/365	0.866427	0.932917	0	0	0.496719	0.0712182
AR 22383394 ChIP-Seq PROSTATE CANCER Human	29/1540	0.988354	0.999996	0	0	0.670098	0.00785007		NCOR 22424771 ChIP-Seq 293T Human	6/1572	0.866613	0.932917	0	0	0.681658	0.0975881
GATA6 21074721 ChIP-Seq CACO-2 Human	30/1585	0.988537	0.999996	0	0	0.673248	0.00776199		GATA3 21878914 ChIP-Seq MCF-7 Human	6/1574	0.867404	0.932917	0	0	0.680714	0.096832
TCF4 23295773 ChIP-Seq U87 Human	68/3177	0.988978	0.999996	0	0	0.752765	0.00834316		SOX2 19829295 ChIP-Seq ESCs Human	6/1584	0.871301	0.932917	0	0	0.676031	0.093135
BCL3 23251550 ChIP-Seq MUSCLE Mouse	11/725	0.989191	0.999996	0	0	0.542778	0.00589893		NANOG 19829295 ChIP-Seq ESCs Human	6/1584	0.871301	0.932917	0	0	0.676031	0.093135
NFYB 21822215 ChIP-Seq K562 Human	30/1594	0.989606	0.999996	0	0	0.669037	0.00699004		TAL1 20887958 ChIP-Seq HPC-7 Mouse	6/1584	0.871301	0.932917	0	0	0.676031	0.093135
ZFP42 18358816 ChIP-ChIP MESCs Mouse	17/1013	0.989709	0.999996	0	0	0.599044	0.00619689		CTCF 33576154 ChIP-Seq Human Liver ProstateCancer	16/3679	0.872239	0.932917	0	0	0.762193	0.104185
TBX5 21415370 ChIP-Seq HL-1 Mouse	29/1561	0.990768	0.999996	0	0	0.660139	0.0061228		YY1 26981420 ChIP-Seq C2C12 Mouse Muscle	7/1811	0.874087	0.932917	0	0	0.688062	0.0925961
DCP1A 22483619 ChIP-Seq HELA Human	9/636	0.990809	0.999996	0	0	0.506156	0.0046734		CTNNB1 20615089 ChIP-ChIP FETAL BRAIN Human	1/376	0.874363	0.932917	0	0	0.481877	0.0646967
PPARG 23326641 ChIP-Seq C3H10T1-2 Mouse	7/534	0.990966	0.999996	0	0	0.469108	0.0042571		CBP 21632823 ChIP-Seq H3396 Human	6/1593	0.874729	0.932917	0	0	0.671867	0.0899237
PIAS1 25552417 ChIP-Seq VCAP Human	8/589	0.991412	0.999996	0	0	0.485814	0.00419019		P300 19829295 ChIP-Seq ESCs Human	6/1594	0.875105	0.932917	0	0	0.671407	0.0895735
ZFP57 27257070 Chip-Seq ESCs Mouse	11/744	0.99193	0.999996	0	0	0.528172	0.00427974		P300 27268052 Chip-Seq Bcells Human	6/1596	0.875854	0.932917	0	0	0.670489	0.0888771
TEAD4 22529382 ChIP-Seq TROPHECTODERM Mouse	33/1748	0.991949	0.999996	0	0	0.669395	0.00541132		VDR 20736230 ChIP-Seq LYMPHOBLASTOID Human	1/381	0.877814	0.93359	0	0	0.475414	0.0619564
GATA6 21074721 ChIP-Seq CACO-2 Mouse	29/1575	0.992114	0.999996	0	0	0.65365	0.00517488		VDR 33458620 ChIP-Seq PrimaryEpithelial Human Prostate	4/1154	0.880887	0.935444	0	0	0.62082	0.078736
TOP2B 26459242 ChIP-Seq MCF-7 Human	29/1575	0.992114	0.999996	0	0	0.65365	0.00517488		TFEB 21752829 ChIP-Seq HELA Human	2/668	0.883161	0.936444	0	0	0.539558	0.0670389
OCT4 20526341 ChIP-Seq ESCs Human	29/1578	0.992378	0.999996	0	0	0.652275	0.00499037		JUN 27471255 ChIP-Seq Chondrocytes Mouse Rib	18/4145	0.888533	0.940721	0	0	0.75555	0.0892936
FOXA1 25329375 ChIP-Seq VCAP Human	29/1580	0.99255	0.999996	0	0	0.651361	0.00487078		SFPI1 20887958 ChIP-Seq HPC-7 Mouse	7/1861	0.890996	0.941466	0	0	0.667656	0.077058
FOXA1 27270436 Chip-Seq PROSTATE Human	29/1580	0.99255	0.999996	0	0	0.651361	0.00487078		POU5F1 18555785 ChIP-Seq MESCs Mouse	1/403	0.891915	0.941466	0	0	0.44889	0.0513458
CUX1 19635798 ChIP-ChIP MULTIPLE CANCER TYPES Human	31/1669	0.992645	0.999996	0	0	0.65866	0.00486246		MYBL2 22936984 ChIP-ChIP MESCs Mouse	5/1419	0.893493	0.941717	0	0	0.62823	0.0707493
CDX2 21074721 ChIP-Seq CACO-2 Mouse	29/1587	0.993123	0.999996	0	0	0.648181	0.00447291		HOXB13 26457646 ChIP-Seq LNCaP Human Prostate Carcinoma	5/1424	0.895232	0.942138	0	0	0.625847	0.0692641
P300 19829295 ChIP-Seq ESCs Human	29/1594	0.993655	0.999996	0	0	0.645029	0.00410549		PKCTHETA 26484144 Chip-Seq BREAST Human	1/412	0.897208	0.942806	0	0	0.438857	0.0476017
FOXA1 33576154 ChIP-Seq Human Liver ProstateCancer	37/1944	0.993694	0.999996	0	0	0.672942	0.00425671		MYCN 18555785 ChIP-Seq MESCs Mouse	6/1668	0.900463	0.944814	0	0	0.638919	0.0669886
CBX2 27304074 Chip-Seq ESCs Mouse	8/609	0.993914	0.999996	0	0	0.46915	0.00286416		CREB1 15753290 ChIP-ChIP HEK293T Human	1/440	0.912086	0.955584	0	0	0.410276	0.0377539
CIITA 25753668 ChIP-Seq RAJI Human	4/392	0.994394	0.999996	0	0	0.364727	0.00205054		CEBPA 23403033 ChIP-Seq LIVER Mouse	1/454	0.918704	0.961085	0	0	0.39731	0.0336885
STAT3 23295773 ChIP-Seq U87 Human	53/2637	0.994485	0.999996	0	0	0.706284	0.00390621		GTF3C2 35216376 ChIP-Seq H9 Human BoneMarrow Lymphoma	4/1277	0.923451	0.963184	0	0	0.557154	0.0443705
PHOX2B 30127528 ChIP-Seq KELLY Human BrainNeuroblastoma	35/1877	0.994912	0.999996	0	0	0.658866	0.00336102		GATA3 30127528 ChIP-Seq KELLY Human Brain Neuroblastoma	4/1277	0.923451	0.963184	0	0	0.557154	0.0443705
GBX2 23144817 ChIP-Seq PC3 Human	1/191	0.994919	0.999996	0	0	0.187095	0.000952961		MYC 28411283 ChIP-Seq MDA231-LM2-4175 Human BreastCancer	2441-09-01	0.927271	0.963727	0	0	0.646098	0.0487861
JUN 21703547 ChIP-Seq K562 Human	20/1206	0.994974	0.999996	0	0	0.589123	0.00296836		ISL1 30127528 ChIP-Seq BE2C Human Brain Neuroblastoma	2/776	0.928235	0.963727	0	0	0.461663	0.0343804
AR 25329375 ChIP-Seq VCAP Human	26/1481	0.995046	0.999996	0	0	0.622215	0.00309008		FOXM1 26456572 ChIP-Seq MCF-7 Human BreastCancer	1/478	0.92892	0.963727	0	0	0.376854	0.0277865
NFYA 21822215 ChIP-Seq K562 Human	28/1579	0.995517	0.999996	0	0	0.627679	0.00282023		CREB1 23762244 ChIP-Seq HIPPOCAMPUS Rat	2006-07-01	0.929724	0.963727	0	0	0.614248	0.0447586
TBL1 22424771 ChIP-Seq 293T Human	28/1579	0.995517	0.999996	0	0	0.627679	0.00282023		FOXM1 25889361 ChIP-Seq OE33 AND U2OS Human	2/784	0.930826	0.963727	0	0	0.456749	0.032741
FOXA1 26457646 ChIP-Seq LHSAR Human ProstateCancer	38/2020	0.995566	0.999996	0	0	0.663446	0.00294856		FOXA1 26457646 ChIP-Seq LHSAR Human ProstateCancer	2020-07-01	0.932746	0.964114	0	0	0.609499	0.0424345
FOXM1 25889361 ChIP-Seq OE33 AND U2OS Human	11/784	0.99572	0.999996	0	0	0.499771	0.00214362		PHOX2B 30127528 ChIP-Seq BE2C Human Brain Neuroblastoma	2/794	0.933943	0.964114	0	0	0.450746	0.0308041
MYC 18358816 ChIP-ChIP MESCs Mouse	46/2369	0.995804	0.999996	0	0	0.68267	0.00287057		EOMES 21245162 ChIP-Seq HESCs Human	2/820	0.94144	0.969304	0	0	0.435825	0.0262996
THAP11 20581084 ChIP-Seq MESCs Mouse	7/577	0.995842	0.999996	0	0	0.432734	0.00180318		EGR1 23403033 ChIP-Seq LIVER Mouse	1/516	0.942554	0.969304	0	0	0.348364	0.02061
CTCF 20526341 ChIP-Seq ESCs Human	28/1591	0.996121	0.999996	0	0	0.622443	0.00241884		CREM 20920259 ChIP-Seq GC1-SPG Mouse	19/4643	0.943107	0.969304	0	0	0.697023	0.0408285
TCF3/E2A 22897851 ChIP-Seq JUKARTE6-1 Human	26/1501	0.996128	0.999996	0	0	0.613096	0.00237845		MYC 22102868 ChIP-Seq CA46 Human Blood BurkittsLymphoma	2314-08-01	0.945436	0.970279	0	0	0.604021	0.0338913
CBP 21632823 ChIP-Seq H3396 Human	28/1593	0.996215	0.999996	0	0	0.621578	0.0023574		FOXO3 22982991 ChIP-Seq MACROPHAGES Mouse	5/1639	0.950229	0.973484	0	0	0.537173	0.0274237
TCF12/HEB 22897851 ChIP-Seq JUKARTE6-1 Human	28/1593	0.996215	0.999996	0	0	0.621578	0.0023574		EBNA2 21746931 ChIP-Seq IB4-LCL Human	3/1137	0.951328	0.973484	0	0	0.468129	0.0233579
FOXM1 26456572 ChIP-Seq MCF-7 Human BreastCancer	5/478	0.996789	0.999996	0	0	0.373005	0.00119951		TCF4 32651957 ChIP-Seq PLC/PRF/5 Human Liver Heptoma	1/561	0.955383	0.976212	0	0	0.319626	0.0145888
PADI4 21655091 ChIP-ChIP MCF-7 Human	12/857	0.997026	0.999996	0	0	0.497764	0.00148273		YY1 23942234 ChIP-Seq MYOBLASTS AND MYOTUBES Mouse	3/1173	0.9582	0.977295	0	0	0.452854	0.0193362
P68 20966046 ChIP-Seq HELA Human	27/1576	0.997329	0.999996	0	0	0.604936	0.00161814		THAP11 20581084 ChIP-Seq MESCs Mouse	1/577	0.959223	0.977295	0	0	0.310491	0.0129263
PRDM5 23873026 ChIP-Seq MEFs Mouse	12/873	0.997704	0.999996	0	0	0.488094	0.00112183		TP53 32428506 ChIP-Seq Human Liver Heptoma	1/584	0.960798	0.977484	0	0	0.306651	0.0122633
SMAD4 21799915 ChIP-Seq A2780 Human	40/2167	0.997714	0.999996	0	0	0.647923	0.00148274		EST1 17652178 ChIP-ChIP JURKAT Human	1/597	0.963565	0.978882	0	0	0.299761	0.0111256
SMAD3 21741376 ChIP-Seq ESCs Human	26/1552	0.997975	0.999996	0	0	0.590926	0.00119801		ERG 20887958 ChIP-Seq HPC-7 Mouse	4/1486	0.965749	0.979685	0	0	0.473209	0.0164919
P63 20808887 ChIP-Seq KERATINOCYTES Human	27/1598	0.99798	0.999996	0	0	0.595732	0.0012044		VDR 23849224 ChIP-Seq CD4+ Human	5/1811	0.973811	0.98644	0	0	0.481435	0.0127762
MYC 30127528 ChIP-Seq KELLY Human Brain Neuroblastoma	88/4188	0.997995	0.999996	0	0	0.724426	0.00145422		ERA 21632823 ChIP-Seq H3396 Human	4/1574	0.976013	0.987248	0	0	0.44455	0.0107932
FOXM1 23109430 ChIP-Seq U2OS Human	1/226	0.998079	0.999996	0	0	0.157704	0.00030319		ELK1 19687146 ChIP-ChIP HELA Human	1/691	0.978571	0.988413	0	0	0.257662	0.00558141
MYC 22102868 ChIP-Seq CA46 Human Blood BurkittsLymphoma	43/2314	0.998096	0.999996	0	0	0.650813	0.00124007		HOXC9 25013753 ChIP-Seq NEUROBLASTOMA BE2-C Human	4/1639	0.981674	0.990125	0	0	0.425362	0.00786741
KDM6A 18722178 ChIP-ChIP U937 AND SAOS2 Human	3/384	0.998344	0.999996	0	0	0.278157	0.000461083		RUNX1 22343733 ChIP-Seq PBMC Human BoneMarrow	1/748	0.984488	0.99154	0	0	0.237295	0.00370982
MYC 19030024 ChIP-ChIP MESCs Mouse	55/2842	0.998344	0.999996	0	0	0.674127	0.00111717		KDM5B 21448134 ChIP-Seq MESCs Mouse	3030-09-01	0.989151	0.994811	0	0	0.502582	0.00548255
ENL 26711339 ChIP-Seq SEM Human Blood Leukemia	25/1523	0.998382	0.999996	0	0	0.578603	0.000936761		FOXP3 21729870 ChIP-Seq TREG Human	2/1210	0.991211	0.994892	0	0	0.289085	0.00255201
E2F4 21247883 ChIP-Seq LYMPHOBLASTOID Human	45/2422	0.998495	0.999996	0	0	0.649295	0.000977613		PHOX2B 30127528 ChIP-Seq KELLY Human BrainNeuroblastoma	4/1877	0.993429	0.994892	0	0	0.366471	0.00241596
ER 23166858 ChIP-Seq MCF-7 Human	8/695	0.998712	0.999996	0	0	0.408549	0.000526711		GABP 19822575 ChIP-Seq HepG2 Human	2155-05-01	0.993476	0.994892	0	0	0.396713	0.00259648
MYCN 28898695 ChIP-Seq NB1643 Human Nerve Neuroblastoma	39/2184	0.998867	0.999996	0	0	0.624531	0.000707706		YY1 33199912 ChIP-Seq 293T Human KidneyEmbryo	3612-04-01	0.999995	0.999995	0	0	0.171925	8.41465e-07
RUNX2 24655370 ChIP-Seq MC3T3E1 Mouse Bone	91/4374	0.998878	0.999996	0	0	0.713272	0.000801087
SOX2 21211035 ChIP-Seq LN229 Gbm	50/2673	0.998975	0.999996	0	0	0.650897	0.000667338
ZFX 18555785 ChIP-Seq MESCs Mouse	43/2372	0.999013	0.999996	0	0	0.632464	0.000624242
YY1 26981420 ChIP-Seq C2C12 Mouse Muscle	30/1811	0.999242	0.999996	0	0	0.580395	0.00044024
XRN2 22483619 ChIP-Seq HELA Human	19/1296	0.999288	0.999996	0	0	0.516209	0.000367588
RUNX2 22187159 ChIP-Seq PCA Human	50/2722	0.999407	0.999996	0	0	0.637101	0.000377679
RUNX1 27514584 ChIP-Seq MCF-7 Human BreastCancer	21/1413	0.999469	0.999996	0	0	0.522093	0.000277055
CREB1 15753290 ChIP-ChIP HEK293T Human	3/440	0.999555	0.999996	0	0	0.2418	0.000107708
AR 27270436 ChIP-Seq VCaP Human Prostate Carcinoma	69/3565	0.999578	0.999996	0	0	0.664599	0.00028052
FLI1 21571218 ChIP-Seq MEGAKARYOCYTES Human	98/4775	0.999624	0.999996	0	0	0.695942	0.00026176
FOXA1 27270436 ChIP-Seq LNCaP Human Prostate Carcinoma	29/1822	0.999648	0.999996	0	0	0.555832	0.00019581
VDR 33458620 ChIP-Seq PrimaryEpithelial Human Prostate	15/1154	0.999718	0.999996	0	0	0.45689	0.000128744
SOX2 30713093 ChIP-Seq Epithelial Human Tongue SCC	11/945	0.999731	0.999996	0	0	0.410058	0.000110208
FOXA1 33576154 ChIP-Seq Human Lung ProstateCancer	74/3825	0.999749	0.999996	0	0	0.660659	0.000165553
VDR 23849224 ChIP-Seq CD4+ Human	28/1811	0.999786	0.999996	0	0	0.538932	0.000115461
FOXA1 27270436 ChIP-Seq VCaP Human Prostate Carcinoma	62/3331	0.999787	0.999996	0	0	0.6383	0.00013611
STAT1 19122651 ChIP-Seq HeLaS3 Human CervicalCancer	64/3434	0.999824	0.999996	0	0	0.637807	0.000112359
E2F1 26619117 ChIP-Seq Hepatocytes Mouse Liver	47/2717	0.999867	0.999996	0	0	0.595769	7.94074e-05
FOXP3 21729870 ChIP-Seq TREG Human	15/1210	0.999889	0.999996	0	0	0.434148	4.81214e-05
HOXB13 26457646 ChIP-Seq LNCaP Human Prostate Carcinoma	19/1424	0.999902	0.999996	0	0	0.465877	4.57795e-05
HNF1A 27111144 ChIP-Seq CD8+TCells Mouse Blood Lymphoma	55/3109	0.999915	0.999996	0	0	0.605337	5.1363e-05
EST1 17652178 ChIP-ChIP JURKAT Human	4/597	0.999939	0.999996	0	0	0.236075	1.4337e-05
AF4 26711339 ChIP-Seq SEM Human Blood Leukemia	50/2966	0.999965	0.999996	0	0	0.575304	2.00735e-05
HOXC9 25013753 ChIP-Seq NEUROBLASTOMA BE2-C Human	21/1639	0.999981	0.999996	0	0	0.443548	8.56917e-06
MYC 28411283 ChIP-Seq MDA231-LM2-4175 Human BreastCancer	36/2441	0.999989	0.999996	0	0	0.503448	5.53725e-06
FOXO3 22982991 ChIP-Seq MACROPHAGES Mouse	19/1639	0.999993	0.999996	0	0	0.399235	2.99192e-06
YY1 33199912 ChIP-Seq 293T Human KidneyEmbryo	46/3612	0.999994	0.999996	0	0	0.41245	2.64439e-06
ETS1 20019798 ChIP-Seq JURKAT Human	13/1332	0.999994	0.999996	0	0	0.337297	2.13793e-06
KDM5B 21448134 ChIP-Seq MESCs Mouse	41/3030	0.999994	0.999996	0	0	0.449982	2.78524e-06
GABP 19822575 ChIP-Seq HepG2 Human	23/2155	0.999994	0.999996	0	0	0.359427	2.04836e-06
JARID1A 20064375 ChIP-Seq MESCs Mouse	14/1695	0.999995	0.999996	0	0	0.279859	1.49777e-06
ELK1 19687146 ChIP-ChIP HELA Human	3/691	0.999995	0.999996	0	0	0.151558	7.53066e-07
YY1 23942234 ChIP-Seq MYOBLASTS AND MYOTUBES Mouse	7/1173	0.999995	0.999996	0	0	0.204867	9.91456e-07
E2F4 17652178 ChIP-ChIP JURKAT Human	2/608	0.999995	0.999996	0	0	0.114999	5.41473e-07
KDM5A 27292631 Chip-Seq BREAST Human	4/830	0.999995	0.999996	0	0	0.167389	7.61265e-07
GABP 17652178 ChIP-ChIP JURKAT Human	1/617	0.999996	0.999996	0	0	0.0564318	2.25277e-07
ZBTB16 27035670 ChIP-Seq hESC Human Endometrial	1/563	0.999996	0.999996	0	0	0.0620314	2.47483e-07
