# Supplementary material for: A PI3Kδ-Foxo1-FasL signaling amplification loop rewires CD4+ T cell signaling and differentiation
Source: J Exp Med. 2026 Feb 20;223(4):e20252154. doi: 10.1084/jem.20252154 (PMC12922663; doi:10.1084/jem.20252154)
Supplement: Table S4 — contains all raw Fas-BioID data corresponding to Fig. 8, D–G. [file jem_20252154_tables4.xlsx]

## Sheet: Sheet1
Supplementary Table 4
Fas-BioID Mass Spectrometry Data
Accession	Description	# AAs	GenSymbol	Protein names	Cross-reference (KEGG)	Cross-reference (UniPathway)	Cross-reference (Reactome)	Cross-reference (PANTHER)	Function [CC]	Gene ontology (biological process)	Gene ontology (cellular component)	Gene ontology (GO)	Gene ontology (molecular function)	Subcellular location [CC]	Transmembrane	sum PSM#	1.BioID1.# PSMs	2BioID2.# PSMs	3BioID3.# PSMs	4FasBioID1.# PSMs	5FasBioID2.# PSMs	6FasBioID3.# PSMs	7BIOFASL1.# PSMs	8BIOFASL2.# PSMs	9BIOFASL3.# PSMs	1.BioID1.normalized spectral abundance (%)	2BioID2.normalized spectral abundance (%)	3BioID3.normalized spectral abundance (%)	4FasBioID1.normalized spectral abundance (%)	5FasBioID2.normalized spectral abundance (%)	6FasBioID3.normalized spectral abundance (%)	7BIOFASL1.normalized spectral abundance (%)	8BIOFASL2.normalized spectral abundance (%)	9BIOFASL3.normalized spectral abundance (%)	BIOID (Ave)	FasBioID (Ave)	BIOFASL(Ave)	ratio(FasBioID/BioID)	ttest-ratio(FasBioID/BioID)	log2-ratio(FasBioID/BioID)	log10-ttest-ratio(FasBioID/BioID)	ratio(BioFASL/BioID)	ttest-ratio(BioFASL/BioID)	log2-ratio(BioFASL/BioID)	log10-ttest-ratio(BioFASL/BioID)	1.BioID1.Abundance: F1: Sample	2BioID2.Abundance: F2: Sample	3BioID3.Abundance: F3: Sample	4FasBioID1.Abundance: F4: Sample
P25445	Tumor necrosis factor receptor superfamily member 6 OS=Homo sapiens OX=9606 GN=FAS PE=1 SV=1	335	TNR6	Tumor necrosis factor receptor superfamily member 6 (Apo-1 antigen) (Apoptosis-mediating surface antigen FAS) (FASLG receptor) (CD antigen CD95)	hsa:355;		R-HSA-140534;R-HSA-3371378;R-HSA-5213460;R-HSA-5218900;R-HSA-6803211;R-HSA-69416;R-HSA-75157;	PTHR46874;	FUNCTION: Receptor for TNFSF6/FASLG. The adapter molecule FADD recruits caspase-8 to the activated receptor. The resulting death-inducing signaling complex (DISC) performs caspase-8 proteolytic activation which initiates the subsequent cascade of caspases (aspartate-specific cysteine proteases) mediating apoptosis. FAS-mediated apoptosis may have a role in the induction of peripheral tolerance, i…	activation of cysteine-type endopeptidase activity involved in apoptotic process [GO:0006919]; apoptotic process [GO:0006915]; apoptotic signaling pathway [GO:0097190]; cellular response to amino acid starvation [GO:0034198]; cellular response to hyperoxia [GO:0071455]; cellular response to mechanical stimulus [GO:0071260]; extrinsic apoptotic signaling pathway [GO:0097191]; Fas signaling pathway…	CD95 death-inducing signaling complex [GO:0031265]; cell surface [GO:0009986]; cytosol [GO:0005829]; death-inducing signaling complex [GO:0031264]; extracellular exosome [GO:0070062]; integral component of membrane [GO:0016021]; membrane raft [GO:0045121]; nuclear body [GO:0016604]; plasma membrane [GO:0005886]	CD95 death-inducing signaling complex [GO:0031265]; cell surface [GO:0009986]; cytosol [GO:0005829]; death-inducing signaling complex [GO:0031264]; extracellular exosome [GO:0070062]; integral component of membrane [GO:0016021]; membrane raft [GO:0045121]; nuclear body [GO:0016604]; plasma membrane [GO:0005886]; calmodulin binding [GO:0005516]; identical protein binding [GO:0042802]; kinase bindi…	calmodulin binding [GO:0005516]; identical protein binding [GO:0042802]; kinase binding [GO:0019900]; signaling receptor activity [GO:0038023]; transmembrane signaling receptor activity [GO:0004888]	SUBCELLULAR LOCATION: [Isoform 1]: Cell membrane {ECO:0000269|PubMed:1713127}; Single-pass type I membrane protein {ECO:0000305}.; SUBCELLULAR LOCATION: [Isoform 2]: Secreted.; SUBCELLULAR LOCATION: [Isoform 3]: Secreted.; SUBCELLULAR LOCATION: [Isoform 4]: Secreted.; SUBCELLULAR LOCATION: [Isoform 5]: Secreted.; SUBCELLULAR LOCATION: [Isoform 6]: Secreted.	TRANSMEM 174..190; /note="Helical"; /evidence="ECO:0000255"	306				66	49	60	51	43	37	0	0	0	0.262396	0.170771	0.258303	0.205286	0.168962	0.141384	0	0.23049	0.171877	100	0.00152078	6.64386	2.81793	100	0.00074737	6.64386	3.12646				7.50957e+08
Q8IZ21	Phosphatase and actin regulator 4 OS=Homo sapiens OX=9606 GN=PHACTR4 PE=1 SV=1	702	PHAR4	Phosphatase and actin regulator 4	hsa:65979;			PTHR12751:SF4;	FUNCTION: Regulator of protein phosphatase 1 (PP1) required for neural tube and optic fissure closure, and enteric neural crest cell (ENCCs) migration during development. Acts as an activator of PP1 by interacting with PPP1CA and preventing phosphorylation of PPP1CA at 'Thr-320'. During neural tube closure, localizes to the ventral neural tube and activates PP1, leading to down-regulate cell prol…	actin cytoskeleton organization [GO:0030036]; closure of optic fissure [GO:0061386]; enteric nervous system development [GO:0048484]; negative regulation of integrin-mediated signaling pathway [GO:2001045]; neural crest cell migration [GO:0001755]; neural tube closure [GO:0001843]; positive regulation of catalytic activity [GO:0043085]; regulation of cell cycle [GO:0051726]; Rho protein signal tr…	cytoplasm [GO:0005737]; lamellipodium [GO:0030027]	cytoplasm [GO:0005737]; lamellipodium [GO:0030027]; actin binding [GO:0003779]; protein phosphatase 1 binding [GO:0008157]; protein phosphatase activator activity [GO:0072542]; actin cytoskeleton organization [GO:0030036]; closure of optic fissure [GO:0061386]; enteric nervous system development [GO:0048484]; negative regulation of integrin-mediated signaling pathway [GO:2001045]; neural crest ce…	actin binding [GO:0003779]; protein phosphatase 1 binding [GO:0008157]; protein phosphatase activator activity [GO:0072542]	SUBCELLULAR LOCATION: Cytoplasm {ECO:0000250}. Cell projection, lamellipodium {ECO:0000250}.		42				7	4	8	14	5	4	0	0	0	0.0132807	0.00665252	0.0164352	0.0268921	0.00937556	0.00729401	0	0.0121228	0.0145205	100	0.0136378	6.64386	1.86526	100	0.0796901	6.64386	1.0986				4.76798e+06
O15498	Synaptobrevin homolog YKT6 OS=Homo sapiens OX=9606 GN=YKT6 PE=1 SV=1	198	YKT6	Synaptobrevin homolog YKT6 (EC 2.3.1.-)	hsa:10652;		R-HSA-204005;R-HSA-6807878;R-HSA-6811438;		FUNCTION: Vesicular soluble NSF attachment protein receptor (v-SNARE) mediating vesicle docking and fusion to a specific acceptor cellular compartment. Functions in endoplasmic reticulum to Golgi transport; as part of a SNARE complex composed of GOSR1, GOSR2 and STX5. Functions in early/recycling endosome to TGN transport; as part of a SNARE complex composed of BET1L, GOSR1 and STX5. Has a S-palm…	endoplasmic reticulum to Golgi vesicle-mediated transport [GO:0006888]; protein transport [GO:0015031]; retrograde transport, endosome to Golgi [GO:0042147]; vesicle docking involved in exocytosis [GO:0006904]; vesicle targeting [GO:0006903]	apical dendrite [GO:0097440]; basal dendrite [GO:0097441]; cell [GO:0005623]; cytoplasm [GO:0005737]; cytoplasmic vesicle membrane [GO:0030659]; cytosol [GO:0005829]; endoplasmic reticulum [GO:0005783]; endoplasmic reticulum-Golgi intermediate compartment membrane [GO:0033116]; endosome [GO:0005768]; Golgi apparatus [GO:0005794]; Golgi membrane [GO:0000139]; integral component of plasma membrane …	apical dendrite [GO:0097440]; basal dendrite [GO:0097441]; cell [GO:0005623]; cytoplasm [GO:0005737]; cytoplasmic vesicle membrane [GO:0030659]; cytosol [GO:0005829]; endoplasmic reticulum [GO:0005783]; endoplasmic reticulum-Golgi intermediate compartment membrane [GO:0033116]; endosome [GO:0005768]; Golgi apparatus [GO:0005794]; Golgi membrane [GO:0000139]; integral component of plasma membrane …	cadherin binding [GO:0045296]; protein-cysteine S-palmitoyltransferase activity [GO:0019706]; SNAP receptor activity [GO:0005484]	SUBCELLULAR LOCATION: Cytoplasm, cytosol. Cytoplasmic vesicle membrane; Lipid-anchor; Cytoplasmic side. Golgi apparatus membrane; Lipid-anchor; Cytoplasmic side. Note=Probably cycles through vesicles between Golgi and endosomes.		35				7	8	5	10	2	3	0	0	0	0.047086	0.0471724	0.036419	0.0681033	0.0132963	0.0193954	0	0.0435591	0.0335983	100	0.000259045	6.64386	3.58662	100	0.124751	6.64386	0.903954				5.63782e+06
Q7Z2K8	G protein-regulated inducer of neurite outgrowth 1 OS=Homo sapiens OX=9606 GN=GPRIN1 PE=1 SV=2	1008	GRIN1	G protein-regulated inducer of neurite outgrowth 1 (GRIN1)	hsa:114787;		R-HSA-9022699;	PTHR15718;	FUNCTION: May be involved in neurite outgrowth. {ECO:0000250}.	neuron projection development [GO:0031175]	growth cone [GO:0030426]; plasma membrane [GO:0005886]	growth cone [GO:0030426]; plasma membrane [GO:0005886]; phosphoprotein binding [GO:0051219]; neuron projection development [GO:0031175]	phosphoprotein binding [GO:0051219]	SUBCELLULAR LOCATION: Cell membrane {ECO:0000250}; Lipid-anchor {ECO:0000250}. Cell projection, growth cone {ECO:0000250}. Note=Highly enriched in growth cone. {ECO:0000250}.		24				4	5	6	5	1	3	0	0	0	0.00528516	0.00579126	0.00858448	0.00668871	0.00130588	0.00380982	0	0.00655363	0.0039348	100	0.00308176	6.64386	2.5112	100	0.064652	6.64386	1.18942				1.10836e+06
Q9BPZ7	Target of rapamycin complex 2 subunit MAPKAP1 OS=Homo sapiens OX=9606 GN=MAPKAP1 PE=1 SV=2	522	SIN1	Target of rapamycin complex 2 subunit MAPKAP1 (TORC2 subunit MAPKAP1) (Mitogen-activated protein kinase 2-associated protein 1) (Stress-activated map kinase-interacting protein 1) (SAPK-interacting protein 1) (mSIN1)	hsa:79109;		R-HSA-1257604;R-HSA-389357;R-HSA-5218920;R-HSA-5674400;R-HSA-6804757;		FUNCTION: Subunit of mTORC2, which regulates cell growth and survival in response to hormonal signals. mTORC2 is activated by growth factors, but, in contrast to mTORC1, seems to be nutrient-insensitive. mTORC2 seems to function upstream of Rho GTPases to regulate the actin cytoskeleton, probably by activating one or more Rho-type guanine nucleotide exchange factors. mTORC2 promotes the serum-ind…	activation of protein kinase B activity [GO:0032148]; establishment or maintenance of actin cytoskeleton polarity [GO:0030950]; negative regulation of Ras protein signal transduction [GO:0046580]; positive regulation of peptidyl-serine phosphorylation [GO:0033138]; regulation of cellular response to oxidative stress [GO:1900407]; substantia nigra development [GO:0021762]; TORC2 signaling [GO:0038…	cytoplasm [GO:0005737]; cytoplasmic vesicle [GO:0031410]; cytosol [GO:0005829]; Golgi apparatus [GO:0005794]; nucleoplasm [GO:0005654]; plasma membrane [GO:0005886]; TORC2 complex [GO:0031932]	cytoplasm [GO:0005737]; cytoplasmic vesicle [GO:0031410]; cytosol [GO:0005829]; Golgi apparatus [GO:0005794]; nucleoplasm [GO:0005654]; plasma membrane [GO:0005886]; TORC2 complex [GO:0031932]; phosphatidic acid binding [GO:0070300]; phosphatidylinositol-3,4,5-trisphosphate binding [GO:0005547]; phosphatidylinositol-3,4-bisphosphate binding [GO:0043325]; phosphatidylinositol-3,5-bisphosphate bind…	phosphatidic acid binding [GO:0070300]; phosphatidylinositol-3,4,5-trisphosphate binding [GO:0005547]; phosphatidylinositol-3,4-bisphosphate binding [GO:0043325]; phosphatidylinositol-3,5-bisphosphate binding [GO:0080025]; phosphatidylinositol-4,5-bisphosphate binding [GO:0005546]; protein kinase binding [GO:0019901]; Ras GTPase binding [GO:0017016]	SUBCELLULAR LOCATION: Cell membrane; Peripheral membrane protein. Cytoplasmic vesicle. Nucleus.		24				9	3	5	4	1	2	0	0	0	0.0229631	0.00670987	0.0138141	0.0103329	0.0025217	0.00490459	0	0.0144957	0.00591973	100	0.0368815	6.64386	1.43319	100	0.0625592	6.64386	1.20371				3.28432e+06
Q9UBW5	Bridging integrator 2 OS=Homo sapiens OX=9606 GN=BIN2 PE=1 SV=3	565	BIN2	Bridging integrator 2 (Breast cancer-associated protein 1)	hsa:51411;		R-HSA-6798695;		FUNCTION: Promotes cell motility and migration, probably via its interaction with the cell membrane and with podosome proteins that mediate interaction with the cytoskeleton. Modulates membrane curvature and mediates membrane tubulation. Plays a role in podosome formation. Inhibits phagocytosis. {ECO:0000269|PubMed:23285027}.	cell chemotaxis [GO:0060326]; neutrophil degranulation [GO:0043312]; phagocytosis, engulfment [GO:0006911]; plasma membrane tubulation [GO:0097320]; podosome assembly [GO:0071800]	cell cortex [GO:0005938]; cell junction [GO:0030054]; cell projection [GO:0042995]; extracellular region [GO:0005576]; ficolin-1-rich granule lumen [GO:1904813]; phagocytic cup [GO:0001891]; plasma membrane [GO:0005886]; podosome [GO:0002102]; secretory granule lumen [GO:0034774]	cell cortex [GO:0005938]; cell junction [GO:0030054]; cell projection [GO:0042995]; extracellular region [GO:0005576]; ficolin-1-rich granule lumen [GO:1904813]; phagocytic cup [GO:0001891]; plasma membrane [GO:0005886]; podosome [GO:0002102]; secretory granule lumen [GO:0034774]; phospholipid binding [GO:0005543]; cell chemotaxis [GO:0060326]; neutrophil degranulation [GO:0043312]; phagocytosis,…	phospholipid binding [GO:0005543]	SUBCELLULAR LOCATION: Cytoplasm {ECO:0000269|PubMed:23285027}. Cell projection, podosome membrane {ECO:0000269|PubMed:23285027}; Peripheral membrane protein {ECO:0000269|PubMed:23285027}; Cytoplasmic side {ECO:0000269|PubMed:23285027}. Cytoplasm, cell cortex {ECO:0000269|PubMed:23285027}. Cell projection, phagocytic cup {ECO:0000269|PubMed:23285027}. Note=Associates with membranes enriched in pho…		21				4	1	6	5	4	1	0	0	0	0.0094291	0.0020664	0.0153153	0.0119331	0.00931914	0.00226566	0	0.00893694	0.00783931	100	0.080089	6.64386	1.09643	100	0.0532495	6.64386	1.27368				1.18249e+06
Q9HDC5	Junctophilin-1 OS=Homo sapiens OX=9606 GN=JPH1 PE=1 SV=2	661	JPH1	Junctophilin-1 (JP-1) (Junctophilin type 1)	hsa:56704;			PTHR23085;	FUNCTION: Junctophilins contribute to the formation of junctional membrane complexes (JMCs) which link the plasma membrane with the endoplasmic or sarcoplasmic reticulum in excitable cells. Provides a structural foundation for functional cross-talk between the cell surface and intracellular calcium release channels. JPH1 contributes to the construction of the skeletal muscle triad by linking the …	calcium ion transport into cytosol [GO:0060402]; muscle organ development [GO:0007517]; regulation of ryanodine-sensitive calcium-release channel activity [GO:0060314]	cell [GO:0005623]; endoplasmic reticulum [GO:0005783]; endoplasmic reticulum membrane [GO:0005789]; integral component of membrane [GO:0016021]; junctional membrane complex [GO:0030314]; junctional sarcoplasmic reticulum membrane [GO:0014701]; nucleoplasm [GO:0005654]; plasma membrane [GO:0005886]; sarcoplasmic reticulum [GO:0016529]; Z disc [GO:0030018]	cell [GO:0005623]; endoplasmic reticulum [GO:0005783]; endoplasmic reticulum membrane [GO:0005789]; integral component of membrane [GO:0016021]; junctional membrane complex [GO:0030314]; junctional sarcoplasmic reticulum membrane [GO:0014701]; nucleoplasm [GO:0005654]; plasma membrane [GO:0005886]; sarcoplasmic reticulum [GO:0016529]; Z disc [GO:0030018]; structural constituent of muscle [GO:0008…	structural constituent of muscle [GO:0008307]	SUBCELLULAR LOCATION: Cell membrane {ECO:0000250}; Peripheral membrane protein {ECO:0000250}. Endoplasmic reticulum membrane {ECO:0000250}; Single-pass type IV membrane protein {ECO:0000250}. Sarcoplasmic reticulum membrane {ECO:0000250}; Single-pass type IV membrane protein {ECO:0000250}. Note=Localized predominantly on the plasma membrane. The transmembrane domain is anchored in endoplasmic/sar…	TRANSMEM 640..660; /note="Helical; Anchor for type IV membrane protein"; /evidence="ECO:0000255"	18				5	2	3	2	3	3	0	0	0	0.0100746	0.00353258	0.0065455	0.00408001	0.00597426	0.00580983	0	0.00671756	0.00528803	100	0.0237266	6.64386	1.62476	100	0.000949328	6.64386	3.02258				2.83477e+06
O95183	Vesicle-associated membrane protein 5 OS=Homo sapiens OX=9606 GN=VAMP5 PE=1 SV=1	116	VAMP5	Vesicle-associated membrane protein 5 (VAMP-5) (Myobrevin)	hsa:10791;			PTHR47462;	FUNCTION: May participate in trafficking events that are associated with myogenesis, such as myoblast fusion and/or GLUT4 trafficking.	cell differentiation [GO:0030154]; Golgi to plasma membrane protein transport [GO:0043001]; muscle organ development [GO:0007517]; skeletal muscle tissue development [GO:0007519]	cell surface [GO:0009986]; cytoplasmic vesicle membrane [GO:0030659]; extracellular exosome [GO:0070062]; Golgi apparatus [GO:0005794]; integral component of organelle membrane [GO:0031301]; integral component of plasma membrane [GO:0005887]; intercalated disc [GO:0014704]; late endosome [GO:0005770]; perinuclear region of cytoplasm [GO:0048471]; plasma membrane [GO:0005886]	cell surface [GO:0009986]; cytoplasmic vesicle membrane [GO:0030659]; extracellular exosome [GO:0070062]; Golgi apparatus [GO:0005794]; integral component of organelle membrane [GO:0031301]; integral component of plasma membrane [GO:0005887]; intercalated disc [GO:0014704]; late endosome [GO:0005770]; perinuclear region of cytoplasm [GO:0048471]; plasma membrane [GO:0005886]; cell differentiation…		SUBCELLULAR LOCATION: Cell membrane {ECO:0000305}; Single-pass type IV membrane protein {ECO:0000305}. Endomembrane system {ECO:0000305}; Single-pass type IV membrane protein {ECO:0000305}. Golgi apparatus, trans-Golgi network membrane {ECO:0000305}; Single-pass type IV membrane protein {ECO:0000305}. Note=Associated with the plasma membrane as well as intracellular perinuclear and peripheral ves…	TRANSMEM 73..93; /note="Helical; Anchor for type IV membrane protein"; /evidence="ECO:0000255"	16				1	4	5	3	2	1	0	0	0	0.0114816	0.0402592	0.0621635	0.0348736	0.0226953	0.0110353	0	0.0379681	0.0228681	100	0.0608637	6.64386	1.21564	100	0.0293002	6.64386	1.53313				2345303
Q96TA1	Protein Niban 2 OS=Homo sapiens OX=9606 GN=NIBAN2 PE=1 SV=3	746	NIBA2	Protein Niban 2 (Meg-3) (Melanoma invasion by ERK) (MINERVA) (Niban-like protein 1) (Protein FAM129B)	hsa:64855;			PTHR14392;	FUNCTION: May play a role in apoptosis suppression. May promote melanoma cell invasion in vitro. {ECO:0000269|PubMed:19362540, ECO:0000269|PubMed:21148485}.	axon guidance [GO:0007411]; cell differentiation [GO:0030154]; gonadotropin secretion [GO:0032274]; hypomethylation of CpG island [GO:0044029]; negative regulation of angiogenesis [GO:0016525]; negative regulation of apoptotic process [GO:0043066]; negative regulation of cell population proliferation [GO:0008285]; negative regulation of DNA biosynthetic process [GO:2000279]; negative regulation o…	adherens junction [GO:0005912]; cytoplasm [GO:0005737]; cytosol [GO:0005829]; extracellular exosome [GO:0070062]; nucleoplasm [GO:0005654]; nucleus [GO:0005634]; plasma membrane [GO:0005886]	adherens junction [GO:0005912]; cytoplasm [GO:0005737]; cytosol [GO:0005829]; extracellular exosome [GO:0070062]; nucleoplasm [GO:0005654]; nucleus [GO:0005634]; plasma membrane [GO:0005886]; cadherin binding [GO:0045296]; transcription coactivator activity [GO:0003713]; axon guidance [GO:0007411]; cell differentiation [GO:0030154]; gonadotropin secretion [GO:0032274]; hypomethylation of CpG isla…	cadherin binding [GO:0045296]; transcription coactivator activity [GO:0003713]	SUBCELLULAR LOCATION: Cytoplasm, cytosol. Cell junction, adherens junction. Membrane {ECO:0000305}; Lipid-anchor {ECO:0000305}. Note=In exponentially growing cells, exclusively cytoplasmic. Cell membrane localization is observed when cells reach confluency and during telophase. In melanoma cells, targeting to the plasma membrane may be impaired by C-terminal phosphorylation.		15				2	2	5	3	2	1	0	0	0	0.00357067	0.00313007	0.00966617	0.0054227	0.00352903	0.00171595	0	0.00545564	0.00355589	100	0.0608949	6.64386	1.21542	100	0.0293002	6.64386	1.53313				788951
Q9BZF9	Uveal autoantigen with coiled-coil domains and ankyrin repeats OS=Homo sapiens OX=9606 GN=UACA PE=1 SV=2	1416	UACA	Uveal autoantigen with coiled-coil domains and ankyrin repeats	hsa:55075;		R-HSA-9627069;	PTHR24173:SF23;	FUNCTION: Regulates APAF1 expression and plays an important role in the regulation of stress-induced apoptosis. Promotes apoptosis by regulating three pathways, apoptosome up-regulation, LGALS3/galectin-3 down-regulation and NF-kappa-B inactivation. Regulates the redistribution of APAF1 into the nucleus after proapoptotic stress. Down-regulates the expression of LGALS3 by inhibiting NFKB1 (By sim…	apoptotic signaling pathway [GO:0097190]; regulation of NIK/NF-kappaB signaling [GO:1901222]	cytoskeleton [GO:0005856]; cytosol [GO:0005829]; extracellular exosome [GO:0070062]; extracellular region [GO:0005576]; nucleoplasm [GO:0005654]	cytoskeleton [GO:0005856]; cytosol [GO:0005829]; extracellular exosome [GO:0070062]; extracellular region [GO:0005576]; nucleoplasm [GO:0005654]; apoptotic signaling pathway [GO:0097190]; regulation of NIK/NF-kappaB signaling [GO:1901222]		SUBCELLULAR LOCATION: Nucleus {ECO:0000269|PubMed:15358194}. Cytoplasm {ECO:0000269|PubMed:15358194}. Cytoplasm, cytoskeleton {ECO:0000269|PubMed:15358194}. Note=Expressed diffusely in cytoplasm.		15				2	1	4	4	3	1	0	0	0	0.00188116	0.000824518	0.00407399	0.00380917	0.00278883	0.000904024	0	0.00225989	0.00250067	100	0.0775346	6.64386	1.1105	100	0.0424415	6.64386	1.37221				989874
P08243	Asparagine synthetase [glutamine-hydrolyzing] OS=Homo sapiens OX=9606 GN=ASNS PE=1 SV=4	561	ASNS	Asparagine synthetase [glutamine-hydrolyzing] (EC 6.3.5.4) (Cell cycle control protein TS11) (Glutamine-dependent asparagine synthetase)	hsa:440;	UPA00134;UER00195	R-HSA-380994;R-HSA-8963693;R-HSA-9633012;R-HSA-9648895;			asparagine biosynthetic process [GO:0006529]; cellular amino acid biosynthetic process [GO:0008652]; cellular response to glucose starvation [GO:0042149]; cellular response to hormone stimulus [GO:0032870]; glutamine metabolic process [GO:0006541]; L-asparagine biosynthetic process [GO:0070981]; liver development [GO:0001889]; negative regulation of apoptotic process [GO:0043066]; PERK-mediated u…	cytosol [GO:0005829]	cytosol [GO:0005829]; asparagine synthase (glutamine-hydrolyzing) activity [GO:0004066]; ATP binding [GO:0005524]; cofactor binding [GO:0048037]; identical protein binding [GO:0042802]; asparagine biosynthetic process [GO:0006529]; cellular amino acid biosynthetic process [GO:0008652]; cellular response to glucose starvation [GO:0042149]; cellular response to hormone stimulus [GO:0032870]; glutam…	asparagine synthase (glutamine-hydrolyzing) activity [GO:0004066]; ATP binding [GO:0005524]; cofactor binding [GO:0048037]; identical protein binding [GO:0042802]			14				1	3	2	3	3	2	0	0	0	0.00237408	0.00624341	0.00514151	0.00721093	0.00703919	0.00456363	0	0.00458633	0.00627125	100	0.0163355	6.64386	1.78687	100	0.00184114	6.64386	2.73491
Q969F2	Protein naked cuticle homolog 2 OS=Homo sapiens OX=9606 GN=NKD2 PE=1 SV=1	451	NKD2	Protein naked cuticle homolog 2 (Naked-2) (hNkd2)	hsa:85409;			PTHR22611;	FUNCTION: Cell autonomous antagonist of the canonical Wnt signaling pathway. May activate a second Wnt signaling pathway that controls planar cell polarity (By similarity). Required for processing of TGFA and for targeting of TGFA to the basolateral membrane of polarized epithelial cells. {ECO:0000250, ECO:0000269|PubMed:15064403, ECO:0000269|PubMed:17553928}.	exocytosis [GO:0006887]; Golgi vesicle fusion to target membrane [GO:0048210]; negative regulation of canonical Wnt signaling pathway [GO:0090090]; negative regulation of Wnt signaling pathway [GO:0030178]; positive regulation of proteasomal ubiquitin-dependent protein catabolic process [GO:0032436]; positive regulation of protein localization to plasma membrane [GO:1903078]; positive regulation …	basolateral plasma membrane [GO:0016323]; cell periphery [GO:0071944]; cytoplasm [GO:0005737]; cytoplasmic vesicle [GO:0031410]; exocytic vesicle [GO:0070382]; lateral plasma membrane [GO:0016328]; plasma membrane [GO:0005886]	basolateral plasma membrane [GO:0016323]; cell periphery [GO:0071944]; cytoplasm [GO:0005737]; cytoplasmic vesicle [GO:0031410]; exocytic vesicle [GO:0070382]; lateral plasma membrane [GO:0016328]; plasma membrane [GO:0005886]; ATPase binding [GO:0051117]; calcium ion binding [GO:0005509]; growth factor binding [GO:0019838]; myosin heavy chain binding [GO:0032036]; ubiquitin protein ligase bindin…	ATPase binding [GO:0051117]; calcium ion binding [GO:0005509]; growth factor binding [GO:0019838]; myosin heavy chain binding [GO:0032036]; ubiquitin protein ligase binding [GO:0031625]	SUBCELLULAR LOCATION: Cell membrane {ECO:0000269|PubMed:15064403, ECO:0000269|PubMed:17553928}. Cytoplasm {ECO:0000269|PubMed:15064403, ECO:0000269|PubMed:17553928}. Cytoplasmic vesicle {ECO:0000269|PubMed:15064403, ECO:0000269|PubMed:17553928}.		14				3	2	3	2	2	2	0	0	0	0.00885938	0.00517746	0.0095933	0.0059798	0.00583738	0.00567671	0	0.00787671	0.0058313	100	0.00449089	6.64386	2.34767	100	3.04364e-07	6.64386	6.51661				678447
Q9BSW2	EF-hand calcium-binding domain-containing protein 4B OS=Homo sapiens OX=9606 GN=CRACR2A PE=1 SV=1	395	EFC4B	EF-hand calcium-binding domain-containing protein 4B (Calcium release-activated calcium channel regulator 2A) (CRAC channel regulator 2A) (Calcium release-activated channel regulator 2A)	hsa:84766;		R-HSA-6798695;		FUNCTION: Ca(2+)-binding protein that plays a key role in store-operated Ca(2+) entry (SOCE) in T-cells by regulating CRAC channel activation. Acts as a cytoplasmic calcium-sensor that facilitates the clustering of ORAI1 and STIM1 at the junctional regions between the plasma membrane and the endoplasmic reticulum upon low Ca(2+) concentration. It thereby regulates CRAC channel activation, includi…	activation of store-operated calcium channel activity [GO:0032237]; adaptive immune response [GO:0002250]; neutrophil degranulation [GO:0043312]; positive regulation of calcium ion transport [GO:0051928]; store-operated calcium entry [GO:0002115]	cytoplasm [GO:0005737]; extracellular region [GO:0005576]; membrane [GO:0016020]; specific granule lumen [GO:0035580]	cytoplasm [GO:0005737]; extracellular region [GO:0005576]; membrane [GO:0016020]; specific granule lumen [GO:0035580]; calcium ion binding [GO:0005509]; activation of store-operated calcium channel activity [GO:0032237]; adaptive immune response [GO:0002250]; neutrophil degranulation [GO:0043312]; positive regulation of calcium ion transport [GO:0051928]; store-operated calcium entry [GO:0002115]	calcium ion binding [GO:0005509]	SUBCELLULAR LOCATION: Cytoplasm {ECO:0000269|PubMed:20418871}.		13				3	2	3	1	3	1	0	0	0	0.0101154	0.00591148	0.0109534	0.00341378	0.00999743	0.00324076	0	0.00899341	0.00555066	100	0.00449089	6.64386	2.34767	100	0.0670629	6.64386	1.17352				1.68227e+06
P49757	Protein numb homolog OS=Homo sapiens OX=9606 GN=NUMB PE=1 SV=2	651	NUMB	Protein numb homolog (h-Numb) (Protein S171)	hsa:8650;		R-HSA-2122948;R-HSA-437239;R-HSA-5610780;R-HSA-5632684;		FUNCTION: Plays a role in the process of neurogenesis. Required throughout embryonic neurogenesis to maintain neural progenitor cells, also called radial glial cells (RGCs), by allowing their daughter cells to choose progenitor over neuronal cell fate. Not required for the proliferation of neural progenitor cells before the onset of neurogenesis. Also involved postnatally in the subventricular zo…	adherens junction organization [GO:0034332]; axonogenesis [GO:0007409]; lateral ventricle development [GO:0021670]; negative regulation of protein localization to plasma membrane [GO:1903077]; neuroblast division in subventricular zone [GO:0021849]; positive regulation of cell migration [GO:0030335]; positive regulation of neurogenesis [GO:0050769]; regulation of postsynaptic neurotransmitter rec…	apical part of cell [GO:0045177]; basolateral plasma membrane [GO:0016323]; clathrin-coated pit [GO:0005905]; clathrin-coated vesicle [GO:0030136]; cytoplasm [GO:0005737]; early endosome [GO:0005769]; extrinsic component of plasma membrane [GO:0019897]; focal adhesion [GO:0005925]; glutamatergic synapse [GO:0098978]; nucleus [GO:0005634]; plasma membrane [GO:0005886]	apical part of cell [GO:0045177]; basolateral plasma membrane [GO:0016323]; clathrin-coated pit [GO:0005905]; clathrin-coated vesicle [GO:0030136]; cytoplasm [GO:0005737]; early endosome [GO:0005769]; extrinsic component of plasma membrane [GO:0019897]; focal adhesion [GO:0005925]; glutamatergic synapse [GO:0098978]; nucleus [GO:0005634]; plasma membrane [GO:0005886]; alpha-catenin binding [GO:00…	alpha-catenin binding [GO:0045294]; beta-catenin binding [GO:0008013]; cadherin binding [GO:0045296]	SUBCELLULAR LOCATION: Membrane; Peripheral membrane protein.		13				3	2	4	2	1	1	0	0	0	0.0061376	0.00358684	0.0088614	0.00414269	0.00202201	0.00196636	0	0.00619528	0.00271035	100	0.0152472	6.64386	1.81681	100	0.019376	6.64386	1.71274				1.35582e+06
P62877	E3 ubiquitin-protein ligase RBX1 OS=Homo sapiens OX=9606 GN=RBX1 PE=1 SV=1	108	RBX1	E3 ubiquitin-protein ligase RBX1 (EC 2.3.2.27) (EC 2.3.2.32) (E3 ubiquitin-protein transferase RBX1) (Protein ZYP) (RING finger protein 75) (RING-box protein 1) (Rbx1) (Regulator of cullins 1) (ROC1) [Cleaved into: E3 ubiquitin-protein ligase RBX1, N-terminally processed (E3 ubiquitin-protein transferase RBX1, N-terminally processed)]	hsa:9978;	UPA00143	R-HSA-110314;R-HSA-1170546;R-HSA-1234176;R-HSA-180585;R-HSA-195253;R-HSA-2122947;R-HSA-2644606;R-HSA-2644607;R-HSA-2894862;R-HSA-4641258;R-HSA-5610780;R-HSA-5610783;R-HSA-5610785;R-HSA-5632684;R-HSA-5658442;R-HSA-5696394;R-HSA-5696395;R-HSA-5696400;R-HSA-6781823;R-HSA-6781827;R-HSA-6782135;R-HSA-6782210;R-HSA-68949;R-HSA-8854050;R-HSA-8939902;R-HSA-8951664;R-HSA-9010553;R-HSA-9020702;R-HSA-960432…		FUNCTION: E3 ubiquitin ligase component of multiple cullin-RING-based E3 ubiquitin-protein ligase (CRLs) complexes which mediate the ubiquitination and subsequent proteasomal degradation of target proteins, including proteins involved in cell cycle progression, signal transduction, transcription and transcription-coupled nucleotide excision repair (PubMed:10230407, PubMed:10579999, PubMed:1598304…	DNA damage response, detection of DNA damage [GO:0042769]; global genome nucleotide-excision repair [GO:0070911]; interleukin-1-mediated signaling pathway [GO:0070498]; MAPK cascade [GO:0000165]; negative regulation of canonical Wnt signaling pathway [GO:0090090]; negative regulation of G2/M transition of mitotic cell cycle [GO:0010972]; nucleotide-excision repair, DNA damage recognition [GO:0000…	Cul2-RING ubiquitin ligase complex [GO:0031462]; Cul3-RING ubiquitin ligase complex [GO:0031463]; Cul4A-RING E3 ubiquitin ligase complex [GO:0031464]; Cul4B-RING E3 ubiquitin ligase complex [GO:0031465]; Cul4-RING E3 ubiquitin ligase complex [GO:0080008]; Cul5-RING ubiquitin ligase complex [GO:0031466]; Cul7-RING ubiquitin ligase complex [GO:0031467]; cullin-RING ubiquitin ligase complex [GO:0031…	Cul2-RING ubiquitin ligase complex [GO:0031462]; Cul3-RING ubiquitin ligase complex [GO:0031463]; Cul4-RING E3 ubiquitin ligase complex [GO:0080008]; Cul4A-RING E3 ubiquitin ligase complex [GO:0031464]; Cul4B-RING E3 ubiquitin ligase complex [GO:0031465]; Cul5-RING ubiquitin ligase complex [GO:0031466]; Cul7-RING ubiquitin ligase complex [GO:0031467]; cullin-RING ubiquitin ligase complex [GO:0031…	cullin family protein binding [GO:0097602]; NEDD8 ligase activity [GO:0061663]; NEDD8 transferase activity [GO:0019788]; protein-containing complex binding [GO:0044877]; transcription factor binding [GO:0008134]; ubiquitin protein ligase activity [GO:0061630]; ubiquitin protein ligase binding [GO:0031625]; ubiquitin-ubiquitin ligase activity [GO:0034450]; zinc ion binding [GO:0008270]	SUBCELLULAR LOCATION: Cytoplasm {ECO:0000269|PubMed:11027288}. Nucleus {ECO:0000269|PubMed:11027288}.		12				1	2	2	2	3	2	0	0	0	0.012332	0.0216207	0.0267073	0.0249712	0.0365647	0.0237055	0	0.02022	0.0284138	100	0.00861911	6.64386	2.06454	100	0.00225896	6.64386	2.64609				393577
Q6WKZ4	Rab11 family-interacting protein 1 OS=Homo sapiens OX=9606 GN=RAB11FIP1 PE=1 SV=3	1283	RFIP1	Rab11 family-interacting protein 1 (Rab11-FIP1) (Rab-coupling protein)	hsa:80223;			PTHR15746;	FUNCTION: A Rab11 effector protein involved in the endosomal recycling process. Also involved in controlling membrane trafficking along the phagocytic pathway and in phagocytosis. {ECO:0000269|PubMed:11786538, ECO:0000269|PubMed:15181150, ECO:0000269|PubMed:15355514, ECO:0000269|PubMed:16920206}.	negative regulation of adiponectin secretion [GO:0070164]; protein transport [GO:0015031]; regulated exocytosis [GO:0045055]	cytosol [GO:0005829]; intracellular membrane-bounded organelle [GO:0043231]; phagocytic vesicle membrane [GO:0030670]; recycling endosome [GO:0055037]	cytosol [GO:0005829]; intracellular membrane-bounded organelle [GO:0043231]; phagocytic vesicle membrane [GO:0030670]; recycling endosome [GO:0055037]; Rab GTPase binding [GO:0017137]; negative regulation of adiponectin secretion [GO:0070164]; protein transport [GO:0015031]; regulated exocytosis [GO:0045055]	Rab GTPase binding [GO:0017137]	SUBCELLULAR LOCATION: Recycling endosome {ECO:0000269|PubMed:11786538, ECO:0000269|PubMed:15181150, ECO:0000269|PubMed:15280022, ECO:0000269|PubMed:15355514, ECO:0000269|PubMed:16920206}. Note=Rab11A rather than Rab4A mediates localization in the endocytic recycling compartment (ERC).; SUBCELLULAR LOCATION: [Isoform 2]: Cytoplasmic vesicle, phagosome membrane. Note=Membrane-bound (isoform 2). Col…		12				2	1	4	2	2	1	0	0	0	0.00207617	0.00090999	0.00449631	0.00210202	0.00205195	0.000997739	0	0.00249416	0.00171724	100	0.0775346	6.64386	1.1105	100	0.0088428	6.64386	2.05341				481391
Q8TBZ3	WD repeat-containing protein 20 OS=Homo sapiens OX=9606 GN=WDR20 PE=1 SV=2	569	WDR20	WD repeat-containing protein 20 (Protein DMR)	hsa:91833;		R-HSA-5689880;		FUNCTION: Regulator of deubiquitinating complexes. Activates deubiquitinating activity of complexes containing USP12 (PubMed:20147737, PubMed:27373336). Anchors at the base of the ubiquitin-contacting loop of USP12 and remotely modulates the catalytic center of the enzyme (PubMed:27373336). {ECO:0000269|PubMed:20147737, ECO:0000269|PubMed:27373336}.	protein deubiquitination [GO:0016579]	nucleoplasm [GO:0005654]	nucleoplasm [GO:0005654]; protein deubiquitination [GO:0016579]				12				1	2	1	4	3	1	0	0	0	0.0023407	0.00410375	0.00253461	0.0094794	0.00694022	0.00224973	0	0.00299302	0.00622312	100	0.00583804	6.64386	2.23373	100	0.0424415	6.64386	1.37221				459083
Q6NUQ4	Transmembrane protein 214 OS=Homo sapiens OX=9606 GN=TMEM214 PE=1 SV=2	689	TM214	Transmembrane protein 214	hsa:54867;			PTHR13448;	FUNCTION: Critical mediator, in cooperation with CASP4, of endoplasmic reticulum-stress induced apoptosis. Required or the activation of CASP4 following endoplasmic reticulum stress. {ECO:0000269|PubMed:23661706}.	apoptotic process [GO:0006915]	cytoplasmic microtubule [GO:0005881]; cytosol [GO:0005829]; endoplasmic reticulum [GO:0005783]; endoplasmic reticulum membrane [GO:0005789]; Golgi apparatus [GO:0005794]; integral component of membrane [GO:0016021]	cytoplasmic microtubule [GO:0005881]; cytosol [GO:0005829]; endoplasmic reticulum [GO:0005783]; endoplasmic reticulum membrane [GO:0005789]; Golgi apparatus [GO:0005794]; integral component of membrane [GO:0016021]; apoptotic process [GO:0006915]		SUBCELLULAR LOCATION: Endoplasmic reticulum membrane {ECO:0000269|PubMed:23661706}; Multi-pass membrane protein {ECO:0000269|PubMed:23661706}.	TRANSMEM 480..500; /note="Helical"; /evidence="ECO:0000255"; TRANSMEM 616..636; /note="Helical"; /evidence="ECO:0000255"	11				3	1	1	3	1	2	0	0	0	0.0057991	0.00169451	0.00209317	0.00587131	0.00191049	0.00371582	0	0.00319559	0.00383254	100	0.0708028	6.64386	1.14995	100	0.028634	6.64386	1.54312				344185
P52594	Arf-GAP domain and FG repeat-containing protein 1 OS=Homo sapiens OX=9606 GN=AGFG1 PE=1 SV=2	562	AGFG1	Arf-GAP domain and FG repeat-containing protein 1 (HIV-1 Rev-binding protein) (Nucleoporin-like protein RIP) (Rev-interacting protein) (Rev/Rex activation domain-binding protein)	hsa:3267;		R-HSA-8856825;R-HSA-8856828;		FUNCTION: Required for vesicle docking or fusion during acrosome biogenesis (By similarity). May play a role in RNA trafficking or localization. In case of infection by HIV-1, acts as a cofactor for viral Rev and promotes movement of Rev-responsive element-containing RNAs from the nuclear periphery to the cytoplasm. This step is essential for HIV-1 replication. {ECO:0000250, ECO:0000269|PubMed:10…	acrosome assembly [GO:0001675]; intermediate filament organization [GO:0045109]; membrane organization [GO:0061024]; mRNA export from nucleus [GO:0006406]; multicellular organism development [GO:0007275]; spermatid nucleus differentiation [GO:0007289]	cell projection [GO:0042995]; cytoplasmic vesicle [GO:0031410]; cytosol [GO:0005829]; intracellular membrane-bounded organelle [GO:0043231]; neuronal cell body [GO:0043025]; nuclear pore [GO:0005643]	cell projection [GO:0042995]; cytoplasmic vesicle [GO:0031410]; cytosol [GO:0005829]; intracellular membrane-bounded organelle [GO:0043231]; neuronal cell body [GO:0043025]; nuclear pore [GO:0005643]; DNA binding [GO:0003677]; GTPase activator activity [GO:0005096]; metal ion binding [GO:0046872]; RNA binding [GO:0003723]; acrosome assembly [GO:0001675]; intermediate filament organization [GO:004…	DNA binding [GO:0003677]; GTPase activator activity [GO:0005096]; metal ion binding [GO:0046872]; RNA binding [GO:0003723]	SUBCELLULAR LOCATION: Nucleus {ECO:0000269|PubMed:10613896, ECO:0000269|PubMed:7634337}. Cytoplasmic vesicle {ECO:0000269|PubMed:10613896}.		10				2	2	1	1	2	2	0	0	0	0.00473971	0.00415487	0.00256618	0.00239937	0.00468444	0.00455551	0	0.00382025	0.00387977	100	0.00417256	6.64386	2.3796	100	0.00636243	6.64386	2.19638				267309
Q9UEY8	Gamma-adducin OS=Homo sapiens OX=9606 GN=ADD3 PE=1 SV=1	706	ADDG	Gamma-adducin (Adducin-like protein 70)	hsa:120;		R-HSA-5223345;	PTHR10672:SF5;	FUNCTION: Membrane-cytoskeleton-associated protein that promotes the assembly of the spectrin-actin network. Plays a role in actin filament capping (PubMed:23836506). Binds to calmodulin. {ECO:0000269|PubMed:23836506}.	actin filament bundle assembly [GO:0051017]; barbed-end actin filament capping [GO:0051016]; transmembrane transport [GO:0055085]	brush border [GO:0005903]; cell-cell junction [GO:0005911]; cell cortex [GO:0005938]; condensed nuclear chromosome [GO:0000794]; cytoskeleton [GO:0005856]; cytosol [GO:0005829]; membrane [GO:0016020]; plasma membrane [GO:0005886]; plasma membrane raft [GO:0044853]; postsynaptic density [GO:0014069]	brush border [GO:0005903]; cell cortex [GO:0005938]; cell-cell junction [GO:0005911]; condensed nuclear chromosome [GO:0000794]; cytoskeleton [GO:0005856]; cytosol [GO:0005829]; membrane [GO:0016020]; plasma membrane [GO:0005886]; plasma membrane raft [GO:0044853]; postsynaptic density [GO:0014069]; actin filament binding [GO:0051015]; calmodulin binding [GO:0005516]; spectrin binding [GO:0030507…	actin filament binding [GO:0051015]; calmodulin binding [GO:0005516]; spectrin binding [GO:0030507]; structural constituent of cytoskeleton [GO:0005200]; structural molecule activity [GO:0005198]	SUBCELLULAR LOCATION: Cytoplasm, cytoskeleton. Cell membrane; Peripheral membrane protein; Cytoplasmic side.		10				2	2	2	1	2	1	0	0	0	0.00377297	0.00330741	0.00408553	0.00190998	0.00372898	0.00181317	0	0.00372197	0.00248404	100	7.96879e-05	6.64386	4.09861	100	0.0163108	6.64386	1.78753				820105
Q9Y3P9	Rab GTPase-activating protein 1 OS=Homo sapiens OX=9606 GN=RABGAP1 PE=1 SV=3	1069	RBGP1	Rab GTPase-activating protein 1 (GAP and centrosome-associated protein) (Rab6 GTPase-activating protein GAPCenA)	hsa:23637;		R-HSA-8854214;	PTHR22957:SF439;	FUNCTION: May act as a GTPase-activating protein of RAB6A. May play a role in microtubule nucleation by centrosome. May participate in a RAB6A-mediated pathway involved in the metaphase-anaphase transition. {ECO:0000269|PubMed:10202141, ECO:0000269|PubMed:16395330}.	activation of GTPase activity [GO:0090630]; cell cycle [GO:0007049]; intracellular protein transport [GO:0006886]; regulation of GTPase activity [GO:0043087]	centrosome [GO:0005813]; cytosol [GO:0005829]; microtubule associated complex [GO:0005875]	centrosome [GO:0005813]; cytosol [GO:0005829]; microtubule associated complex [GO:0005875]; GTPase activator activity [GO:0005096]; Rab GTPase binding [GO:0017137]; tubulin binding [GO:0015631]; activation of GTPase activity [GO:0090630]; cell cycle [GO:0007049]; intracellular protein transport [GO:0006886]; regulation of GTPase activity [GO:0043087]	GTPase activator activity [GO:0005096]; Rab GTPase binding [GO:0017137]; tubulin binding [GO:0015631]	SUBCELLULAR LOCATION: Cytoplasm, cytosol {ECO:0000269|PubMed:10202141}. Cytoplasm, cytoskeleton, microtubule organizing center, centrosome {ECO:0000269|PubMed:10202141}. Note=Predominantly cytosolic but also associated with the centrosome. {ECO:0000269|PubMed:10202141}.		9				1	1	3	1	1	2	0	0	0	0.00124589	0.00109216	0.00404731	0.00126141	0.00123136	0.00239495	0	0.00212846	0.00162924	100	0.0910072	6.64386	1.04092	100	0.0131117	6.64386	1.88234				838848
P51159	Ras-related protein Rab-27A OS=Homo sapiens OX=9606 GN=RAB27A PE=1 SV=3	221	RB27A	Ras-related protein Rab-27A (Rab-27) (EC 3.6.5.2) (GTP-binding protein Ram)	hsa:5873;		R-HSA-264876;R-HSA-6798695;R-HSA-8873719;R-HSA-8876198;		FUNCTION: Small GTPase which cycles between active GTP-bound and inactive GDP-bound states. In its active state, binds to a variety of effector proteins to regulate homeostasis of late endocytic pathway, including endosomal positioning, maturation and secretion (PubMed:30771381). Plays a role in cytotoxic granule exocytosis in lymphocytes. Required for both granule maturation and granule docking …	antigen processing and presentation [GO:0019882]; blood coagulation [GO:0007596]; complement-dependent cytotoxicity [GO:0097278]; cytotoxic T cell degranulation [GO:0043316]; exocytosis [GO:0006887]; exosomal secretion [GO:1990182]; intracellular protein transport [GO:0006886]; melanocyte differentiation [GO:0030318]; melanosome localization [GO:0032400]; melanosome transport [GO:0032402]; multiv…	apical plasma membrane [GO:0016324]; cell [GO:0005623]; cytosol [GO:0005829]; dendrite [GO:0030425]; endomembrane system [GO:0012505]; exocytic vesicle [GO:0070382]; extracellular exosome [GO:0070062]; extracellular region [GO:0005576]; Golgi apparatus [GO:0005794]; late endosome [GO:0005770]; lysosome [GO:0005764]; melanosome [GO:0042470]; melanosome membrane [GO:0033162]; multivesicular body me…	apical plasma membrane [GO:0016324]; cell [GO:0005623]; cytosol [GO:0005829]; dendrite [GO:0030425]; endomembrane system [GO:0012505]; exocytic vesicle [GO:0070382]; extracellular exosome [GO:0070062]; extracellular region [GO:0005576]; Golgi apparatus [GO:0005794]; late endosome [GO:0005770]; lysosome [GO:0005764]; melanosome [GO:0042470]; melanosome membrane [GO:0033162]; multivesicular body me…	GDP binding [GO:0019003]; GTPase activity [GO:0003924]; GTP binding [GO:0005525]; myosin V binding [GO:0031489]; protein domain specific binding [GO:0019904]	SUBCELLULAR LOCATION: Membrane {ECO:0000305}; Lipid-anchor {ECO:0000305}. Melanosome {ECO:0000269|PubMed:12643545, ECO:0000269|PubMed:17081065}. Late endosome {ECO:0000269|PubMed:15548590, ECO:0000269|PubMed:30771381}. Lysosome {ECO:0000269|PubMed:15548590}. Note=Identified by mass spectrometry in melanosome fractions from stage I to stage IV (PubMed:12643545, PubMed:17081065). Localizes to endos…		8				1	1	1	1	2	2	0	0	0	0.00602652	0.00528288	0.00652576	0.00610156	0.0119125	0.0115846	0	0.00594505	0.00986621	100	7.96879e-05	6.64386	4.09861	100	0.00636243	6.64386	2.19638				830332
P30203	T-cell differentiation antigen CD6 OS=Homo sapiens OX=9606 GN=CD6 PE=1 SV=3	668	CD6	T-cell differentiation antigen CD6 (T12) (TP120) (CD antigen CD6) [Cleaved into: Soluble CD6]	hsa:923;				FUNCTION: Cell adhesion molecule that mediates cell-cell contacts and regulates T-cell responses via its interaction with ALCAM/CD166 (PubMed:15048703, PubMed:15294938, PubMed:16352806, PubMed:16914752, PubMed:24945728, PubMed:24584089). Contributes to signaling cascades triggered by activation of the TCR/CD3 complex (PubMed:24584089). Functions as costimulatory molecule; promotes T-cell activati…	acute inflammatory response to antigenic stimulus [GO:0002438]; adaptive immune response [GO:0002250]; heterophilic cell-cell adhesion via plasma membrane cell adhesion molecules [GO:0007157]; immunological synapse formation [GO:0001771]; innate immune response [GO:0045087]; lipopolysaccharide-mediated signaling pathway [GO:0031663]; positive regulation of cytokine production involved in inflamma…	external side of plasma membrane [GO:0009897]; extracellular matrix [GO:0031012]; extracellular space [GO:0005615]; immunological synapse [GO:0001772]; integral component of plasma membrane [GO:0005887]; intrinsic component of plasma membrane [GO:0031226]	external side of plasma membrane [GO:0009897]; extracellular matrix [GO:0031012]; extracellular space [GO:0005615]; immunological synapse [GO:0001772]; integral component of plasma membrane [GO:0005887]; intrinsic component of plasma membrane [GO:0031226]; identical protein binding [GO:0042802]; lipopolysaccharide binding [GO:0001530]; lipoteichoic acid binding [GO:0070891]; scavenger receptor ac…	identical protein binding [GO:0042802]; lipopolysaccharide binding [GO:0001530]; lipoteichoic acid binding [GO:0070891]; scavenger receptor activity [GO:0005044]	SUBCELLULAR LOCATION: Cell membrane {ECO:0000269|PubMed:15048703, ECO:0000269|PubMed:15294938, ECO:0000269|PubMed:16352806, ECO:0000269|PubMed:16914752, ECO:0000269|PubMed:17371992, ECO:0000269|PubMed:17601777, ECO:0000269|PubMed:24945728, ECO:0000269|PubMed:9013954}; Single-pass type I membrane protein {ECO:0000269|PubMed:17371992}. Note=Detected at the immunological synapse, i.e, at the contact…	TRANSMEM 403..423; /note="Helical"; /evidence="ECO:0000255"	8				2	1	2	1	1	1	0	0	0	0.0039876	0.00174778	0.00431794	0.00201863	0.00197055	0.00191632	0	0.00335111	0.0019685	100	0.0142496	6.64386	1.8462	100	3.04364e-07	6.64386	6.51661				1.90173e+06
Q9BU19	Zinc finger protein 692 OS=Homo sapiens OX=9606 GN=ZNF692 PE=1 SV=1	519	ZN692	Zinc finger protein 692	hsa:55657;		R-HSA-212436;		FUNCTION: May be involved in transcriptional regulation.	negative regulation of transcription by RNA polymerase II [GO:0000122]	nucleolus [GO:0005730]; nucleoplasm [GO:0005654]	nucleolus [GO:0005730]; nucleoplasm [GO:0005654]; DNA-binding transcription repressor activity, RNA polymerase II-specific [GO:0001227]; metal ion binding [GO:0046872]; RNA polymerase II cis-regulatory region sequence-specific DNA binding [GO:0000978]; negative regulation of transcription by RNA polymerase II [GO:0000122]	DNA-binding transcription repressor activity, RNA polymerase II-specific [GO:0001227]; metal ion binding [GO:0046872]; RNA polymerase II cis-regulatory region sequence-specific DNA binding [GO:0000978]	SUBCELLULAR LOCATION: Nucleus {ECO:0000305}.		8				1	1	2	1	1	2	0	0	0	0.0025662	0.00224955	0.00555758	0.00259816	0.00253628	0.00493294	0	0.00345778	0.00335579	100	0.0304715	6.64386	1.51611	100	0.0131117	6.64386	1.88234				726953
Q8NB37	Glutamine amidotransferase-like class 1 domain-containing protein 1 OS=Homo sapiens OX=9606 GN=GATD1 PE=1 SV=1	220	GALD1	Glutamine amidotransferase-like class 1 domain-containing protein 1 (Parkinson disease 7 domain-containing protein 1)	hsa:347862;						extracellular exosome [GO:0070062]	extracellular exosome [GO:0070062]		SUBCELLULAR LOCATION: Secreted {ECO:0000305}.		7				1	1	1	1	2	1	0	0	0	0.00605391	0.0053069	0.00655542	0.00612929	0.0119666	0.00581863	0	0.00597208	0.00797152	100	7.96879e-05	6.64386	4.09861	100	0.0163108	6.64386	1.78753
A6NH57	Putative ADP-ribosylation factor-like protein 5C OS=Homo sapiens OX=9606 GN=ARL5C PE=3 SV=4	179	ARL5C	Putative ADP-ribosylation factor-like protein 5C (ADP-ribosylation factor-like protein 12)	hsa:390790;				FUNCTION: Binds and exchanges GTP and GDP. {ECO:0000250}.	intracellular protein transport [GO:0006886]; protein localization to Golgi membrane [GO:1903292]; vesicle-mediated transport [GO:0016192]	cytoplasm [GO:0005737]; trans-Golgi network [GO:0005802]	cytoplasm [GO:0005737]; trans-Golgi network [GO:0005802]; GTP binding [GO:0005525]; intracellular protein transport [GO:0006886]; protein localization to Golgi membrane [GO:1903292]; vesicle-mediated transport [GO:0016192]	GTP binding [GO:0005525]			7				1	1	1	1	2	1	0	0	0	0.00744056	0.00652244	0.00805694	0.00753321	0.0147076	0.00715139	0	0.00733998	0.00979739	100	7.96879e-05	6.64386	4.09861	100	0.0163108	6.64386	1.78753				856285
Q09666	Neuroblast differentiation-associated protein AHNAK OS=Homo sapiens OX=9606 GN=AHNAK PE=1 SV=2	5890	AHNK	Neuroblast differentiation-associated protein AHNAK (Desmoyokin)	hsa:79026;				FUNCTION: May be required for neuronal cell differentiation.	regulation of RNA splicing [GO:0043484]; regulation of voltage-gated calcium channel activity [GO:1901385]	actin cytoskeleton [GO:0015629]; cell-cell contact zone [GO:0044291]; costamere [GO:0043034]; cytoplasm [GO:0005737]; cytosol [GO:0005829]; extracellular exosome [GO:0070062]; focal adhesion [GO:0005925]; lysosomal membrane [GO:0005765]; membrane [GO:0016020]; nucleus [GO:0005634]; plasma membrane [GO:0005886]; sarcolemma [GO:0042383]; T-tubule [GO:0030315]; vesicle [GO:0031982]	actin cytoskeleton [GO:0015629]; cell-cell contact zone [GO:0044291]; costamere [GO:0043034]; cytoplasm [GO:0005737]; cytosol [GO:0005829]; extracellular exosome [GO:0070062]; focal adhesion [GO:0005925]; lysosomal membrane [GO:0005765]; membrane [GO:0016020]; nucleus [GO:0005634]; plasma membrane [GO:0005886]; sarcolemma [GO:0042383]; T-tubule [GO:0030315]; vesicle [GO:0031982]; cadherin binding…	cadherin binding [GO:0045296]; identical protein binding [GO:0042802]; RNA binding [GO:0003723]; S100 protein binding [GO:0044548]; structural molecule activity conferring elasticity [GO:0097493]	SUBCELLULAR LOCATION: Nucleus.		2201	123	137	92	504	393	564	174	127	87	0.0236749	0.034021	0.0190709	0.113966	0.0779006	0.138098	0.0398352	0.0283826	0.0189081	0.025589	0.109988	0.029042	4.29826	0.00946028	2.10375	2.0241	1.13494	0.668861	0.182618	0.174664	1.86999e+08	1.18306e+08	7.79602e+08	1.81948e+09
Q86YV0	RAS protein activator like-3 OS=Homo sapiens OX=9606 GN=RASAL3 PE=1 SV=2	1011	RASL3	RAS protein activator like-3	hsa:64926;		R-HSA-5658442;	PTHR10194;	FUNCTION: Functions as a Ras GTPase-activating protein. Plays an important role in the expansion and functions of natural killer T (NKT) cells in the liver by negatively regulating RAS activity and the down-stream ERK signaling pathway. {ECO:0000250|UniProtKB:Q8C2K5}.	MAPK cascade [GO:0000165]; negative regulation of Ras protein signal transduction [GO:0046580]; positive regulation of NK T cell proliferation [GO:0051142]	cell cortex [GO:0005938]; cytoplasm [GO:0005737]; cytoplasmic side of membrane [GO:0098562]; cytosol [GO:0005829]; extracellular exosome [GO:0070062]; membrane [GO:0016020]	cell cortex [GO:0005938]; cytoplasm [GO:0005737]; cytoplasmic side of membrane [GO:0098562]; cytosol [GO:0005829]; extracellular exosome [GO:0070062]; membrane [GO:0016020]; GTPase activator activity [GO:0005096]; MAPK cascade [GO:0000165]; negative regulation of Ras protein signal transduction [GO:0046580]; positive regulation of NK T cell proliferation [GO:0051142]	GTPase activator activity [GO:0005096]	SUBCELLULAR LOCATION: Cytoplasm {ECO:0000269|PubMed:25652366}. Cytoplasm, cell cortex {ECO:0000269|PubMed:25652366}.		944	20	18	19	172	132	193	146	124	120	0.0224274	0.0260413	0.0229457	0.226587	0.152436	0.275315	0.194731	0.161449	0.15194	0.0238048	0.218113	0.169373	9.16255	0.00555637	3.19575	2.25521	7.1151	0.000364498	2.83088	3.43831	2.07914e+07	8.29787e+06	1.50806e+07	6.95451e+08
P06239	Tyrosine-protein kinase Lck OS=Homo sapiens OX=9606 GN=LCK PE=1 SV=6	509	LCK	Tyrosine-protein kinase Lck (EC 2.7.10.2) (Leukocyte C-terminal Src kinase) (LSK) (Lymphocyte cell-specific protein-tyrosine kinase) (Protein YT16) (Proto-oncogene Lck) (T cell-specific protein-tyrosine kinase) (p56-LCK)	hsa:3932;		R-HSA-114604;R-HSA-1257604;R-HSA-1433557;R-HSA-1433559;R-HSA-164944;R-HSA-167590;R-HSA-202424;R-HSA-202427;R-HSA-202430;R-HSA-202433;R-HSA-210990;R-HSA-2219530;R-HSA-2424491;R-HSA-389356;R-HSA-389357;R-HSA-389359;R-HSA-389513;R-HSA-389948;R-HSA-6811558;R-HSA-9020558;		FUNCTION: Non-receptor tyrosine-protein kinase that plays an essential role in the selection and maturation of developing T-cells in the thymus and in the function of mature T-cells. Plays a key role in T-cell antigen receptor (TCR)-linked signal transduction pathways. Constitutively associated with the cytoplasmic portions of the CD4 and CD8 surface receptors. Association of the TCR with a pepti…	activation of cysteine-type endopeptidase activity involved in apoptotic process [GO:0006919]; B cell receptor signaling pathway [GO:0050853]; cell differentiation [GO:0030154]; cellular zinc ion homeostasis [GO:0006882]; hemopoiesis [GO:0030097]; leukocyte migration [GO:0050900]; peptidyl-tyrosine autophosphorylation [GO:0038083]; peptidyl-tyrosine phosphorylation [GO:0018108]; platelet activati…	cell [GO:0005623]; cytosol [GO:0005829]; extracellular exosome [GO:0070062]; extrinsic component of cytoplasmic side of plasma membrane [GO:0031234]; immunological synapse [GO:0001772]; membrane raft [GO:0045121]; pericentriolar material [GO:0000242]; plasma membrane [GO:0005886]	cell [GO:0005623]; cytosol [GO:0005829]; extracellular exosome [GO:0070062]; extrinsic component of cytoplasmic side of plasma membrane [GO:0031234]; immunological synapse [GO:0001772]; membrane raft [GO:0045121]; pericentriolar material [GO:0000242]; plasma membrane [GO:0005886]; ATP binding [GO:0005524]; ATPase binding [GO:0051117]; CD4 receptor binding [GO:0042609]; CD8 receptor binding [GO:00…	ATPase binding [GO:0051117]; ATP binding [GO:0005524]; CD4 receptor binding [GO:0042609]; CD8 receptor binding [GO:0042610]; identical protein binding [GO:0042802]; non-membrane spanning protein tyrosine kinase activity [GO:0004715]; phosphatidylinositol 3-kinase binding [GO:0043548]; phosphotyrosine residue binding [GO:0001784]; protein C-terminus binding [GO:0008022]; protein kinase binding [GO…	SUBCELLULAR LOCATION: Cytoplasm {ECO:0000269|PubMed:12218089}. Cell membrane {ECO:0000269|PubMed:12218089}; Lipid-anchor {ECO:0000269|PubMed:12218089}; Cytoplasmic side {ECO:0000269|PubMed:12218089}. Note=Present in lipid rafts in an inactive form.		462	30	26	41	62	63	86	61	45	48	0.0668194	0.0747132	0.0983479	0.16223	0.144506	0.243671	0.161601	0.116375	0.120717	0.0799602	0.183469	0.132898	2.29451	0.0317377	1.19818	1.49842	1.66205	0.0372799	0.732962	1.42852	3.76832e+07	1.10203e+07	9.14818e+07	2.40625e+08
Q7Z2W4	Zinc finger CCCH-type antiviral protein 1 OS=Homo sapiens OX=9606 GN=ZC3HAV1 PE=1 SV=3	902	ZCCHV	Zinc finger CCCH-type antiviral protein 1 (ADP-ribosyltransferase diphtheria toxin-like 13) (ARTD13) (Inactive Poly [ADP-ribose] polymerase 13) (PARP13) (Zinc finger CCCH domain-containing protein 2) (Zinc finger antiviral protein) (ZAP)	hsa:56829;		R-HSA-6802952;		FUNCTION: Antiviral protein which inhibits the replication of viruses by recruiting the cellular RNA degradation machineries to degrade the viral mRNAs. Binds to a ZAP-responsive element (ZRE) present in the target viral mRNA, recruits cellular poly(A)-specific ribonuclease PARN to remove the poly(A) tail, and the 3'-5' exoribonuclease complex exosome to degrade the RNA body from the 3'-end. It a…	defense response to virus [GO:0051607]; innate immune response [GO:0045087]; negative regulation of viral genome replication [GO:0045071]; positive regulation of I-kappaB kinase/NF-kappaB signaling [GO:0043123]; positive regulation of interferon-alpha production [GO:0032727]; positive regulation of interferon-beta production [GO:0032728]; positive regulation of mRNA catabolic process [GO:0061014]…	cytoplasm [GO:0005737]; cytosol [GO:0005829]; nucleus [GO:0005634]	cytoplasm [GO:0005737]; cytosol [GO:0005829]; nucleus [GO:0005634]; cadherin binding [GO:0045296]; metal ion binding [GO:0046872]; RNA binding [GO:0003723]; defense response to virus [GO:0051607]; innate immune response [GO:0045087]; negative regulation of viral genome replication [GO:0045071]; positive regulation of I-kappaB kinase/NF-kappaB signaling [GO:0043123]; positive regulation of interfe…	cadherin binding [GO:0045296]; metal ion binding [GO:0046872]; RNA binding [GO:0003723]	SUBCELLULAR LOCATION: [Isoform 1]: Cytoplasm {ECO:0000250|UniProtKB:Q8K3Y6}. Nucleus {ECO:0000250|UniProtKB:Q8K3Y6}. Note=Localizes in the cytoplasm at steady state, but shuttles between nucleus and cytoplasm in a XPO1-dependent manner. {ECO:0000250|UniProtKB:Q8K3Y6}.; SUBCELLULAR LOCATION: [Isoform 2]: Cytoplasm {ECO:0000269|PubMed:21102435}.		439	32	17	18	73	63	76	62	55	43	0.0402201	0.0275667	0.0243649	0.107789	0.081545	0.121515	0.0926869	0.080264	0.0610247	0.0307172	0.103616	0.0779918	3.37324	0.00454479	1.75413	2.34249	2.53903	0.0104693	1.34428	1.98008	3.78361e+07	8.91475e+06	23111509	1.26014e+08
Q9BSJ8	Extended synaptotagmin-1 OS=Homo sapiens OX=9606 GN=ESYT1 PE=1 SV=1	1104	ESYT1	Extended synaptotagmin-1 (E-Syt1) (Membrane-bound C2 domain-containing protein)	hsa:23344;		R-HSA-1660662;		FUNCTION: Binds glycerophospholipids in a barrel-like domain and may play a role in cellular lipid transport (By similarity). Binds calcium (via the C2 domains) and translocates to sites of contact between the endoplasmic reticulum and the cell membrane in response to increased cytosolic calcium levels. Helps tether the endoplasmic reticulum to the cell membrane and promotes the formation of appo…	endoplasmic reticulum-plasma membrane tethering [GO:0061817]; glycosphingolipid metabolic process [GO:0006687]; lipid transport [GO:0006869]	endoplasmic reticulum [GO:0005783]; endoplasmic reticulum membrane [GO:0005789]; extrinsic component of cytoplasmic side of plasma membrane [GO:0031234]; integral component of endoplasmic reticulum membrane [GO:0030176]; intrinsic component of endoplasmic reticulum membrane [GO:0031227]; membrane [GO:0016020]	endoplasmic reticulum [GO:0005783]; endoplasmic reticulum membrane [GO:0005789]; extrinsic component of cytoplasmic side of plasma membrane [GO:0031234]; integral component of endoplasmic reticulum membrane [GO:0030176]; intrinsic component of endoplasmic reticulum membrane [GO:0031227]; membrane [GO:0016020]; calcium ion binding [GO:0005509]; calcium-dependent phospholipid binding [GO:0005544]; …	calcium-dependent phospholipid binding [GO:0005544]; calcium ion binding [GO:0005509]; identical protein binding [GO:0042802]; phosphatidylcholine binding [GO:0031210]; phosphatidylethanolamine binding [GO:0008429]; phosphatidylinositol binding [GO:0035091]	SUBCELLULAR LOCATION: Endoplasmic reticulum membrane {ECO:0000269|PubMed:29469807}; Multi-pass membrane protein {ECO:0000255}. Cell membrane {ECO:0000269|PubMed:29469807}; Peripheral membrane protein {ECO:0000269|PubMed:29469807}. Note=Localizes primarily to the endoplasmic reticulum (PubMed:29469807). Recruited to sites of contact between the endoplasmic reticulum and the cell membrane in respon…	TRANSMEM 39..59; /note="Helical"; /evidence="ECO:0000255"; TRANSMEM 63..83; /note="Helical"; /evidence="ECO:0000255"	405	26	15	14	66	65	67	55	63	34	0.0266995	0.019873	0.0154831	0.0796221	0.0687397	0.0875244	0.0671779	0.0751166	0.0394233	0.0206852	0.0786287	0.0605726	3.8012	0.000799438	1.92646	3.09722	2.9283	0.0242439	1.55007	1.6154	2.88962e+07	5.93213e+06	1.16064e+07	1.00952e+08
O43491	Band 4.1-like protein 2 OS=Homo sapiens OX=9606 GN=EPB41L2 PE=1 SV=1	1005	E41L2	Band 4.1-like protein 2 (Generally expressed protein 4.1) (4.1G)	hsa:2037;		R-HSA-6794361;	PTHR23280:SF17;	FUNCTION: Required for dynein-dynactin complex and NUMA1 recruitment at the mitotic cell cortex during anaphase (PubMed:23870127). {ECO:0000269|PubMed:23870127}.	actomyosin structure organization [GO:0031032]; cell cycle [GO:0007049]; cell division [GO:0051301]; cortical actin cytoskeleton organization [GO:0030866]; positive regulation of protein localization to cell cortex [GO:1904778]	cell cortex region [GO:0099738]; cell junction [GO:0030054]; cytoskeleton [GO:0005856]; cytosol [GO:0005829]; extracellular exosome [GO:0070062]; focal adhesion [GO:0005925]; nucleoplasm [GO:0005654]; plasma membrane [GO:0005886]; spectrin [GO:0008091]	cell cortex region [GO:0099738]; cell junction [GO:0030054]; cytoskeleton [GO:0005856]; cytosol [GO:0005829]; extracellular exosome [GO:0070062]; focal adhesion [GO:0005925]; nucleoplasm [GO:0005654]; plasma membrane [GO:0005886]; spectrin [GO:0008091]; actin binding [GO:0003779]; PH domain binding [GO:0042731]; spectrin binding [GO:0030507]; structural molecule activity [GO:0005198]; actomyosin …	actin binding [GO:0003779]; PH domain binding [GO:0042731]; spectrin binding [GO:0030507]; structural molecule activity [GO:0005198]	SUBCELLULAR LOCATION: Cytoplasm, cytoskeleton {ECO:0000250}. Cytoplasm, cell cortex {ECO:0000269|PubMed:23870127}. Cell membrane {ECO:0000269|PubMed:22361696}.		336	17	13	28	55	51	62	45	31	34	0.0191771	0.0189199	0.0340166	0.0728879	0.0592472	0.0889711	0.0603781	0.0406032	0.0433068	0.0240379	0.073702	0.048096	3.06608	0.00749445	1.6164	2.12526	2.00085	0.0389428	1.00061	1.40957	1.68775e+07	4.41636e+06	2.29136e+07	1.17898e+08
Q13177	Serine/threonine-protein kinase PAK 2 OS=Homo sapiens OX=9606 GN=PAK2 PE=1 SV=3	524	PAK2	Serine/threonine-protein kinase PAK 2 (EC 2.7.11.1) (Gamma-PAK) (PAK65) (S6/H4 kinase) (p21-activated kinase 2) (PAK-2) (p58) [Cleaved into: PAK-2p27 (p27); PAK-2p34 (p34) (C-t-PAK2)]	hsa:5062;		R-HSA-164944;R-HSA-202433;R-HSA-211728;R-HSA-211733;R-HSA-211736;R-HSA-2871796;R-HSA-389359;R-HSA-3928664;R-HSA-399954;R-HSA-428540;R-HSA-4420097;R-HSA-445355;R-HSA-5218920;R-HSA-5621575;R-HSA-5627123;R-HSA-5687128;R-HSA-8950505;	PTHR45832:SF1;	FUNCTION: Serine/threonine protein kinase that plays a role in a variety of different signaling pathways including cytoskeleton regulation, cell motility, cell cycle progression, apoptosis or proliferation. Acts as downstream effector of the small GTPases CDC42 and RAC1. Activation by the binding of active CDC42 and RAC1 results in a conformational change and a subsequent autophosphorylation on s…	activation of protein kinase activity [GO:0032147]; adherens junction assembly [GO:0034333]; apoptotic process [GO:0006915]; bicellular tight junction assembly [GO:0070830]; cellular response to organic cyclic compound [GO:0071407]; dendritic spine development [GO:0060996]; Fc-epsilon receptor signaling pathway [GO:0038095]; interleukin-12-mediated signaling pathway [GO:0035722]; negative regulat…	cell-cell junction [GO:0005911]; cytoplasm [GO:0005737]; cytosol [GO:0005829]; glutamatergic synapse [GO:0098978]; nucleus [GO:0005634]; perinuclear region of cytoplasm [GO:0048471]; plasma membrane [GO:0005886]; postsynaptic density [GO:0014069]	cell-cell junction [GO:0005911]; cytoplasm [GO:0005737]; cytosol [GO:0005829]; glutamatergic synapse [GO:0098978]; nucleus [GO:0005634]; perinuclear region of cytoplasm [GO:0048471]; plasma membrane [GO:0005886]; postsynaptic density [GO:0014069]; ATP binding [GO:0005524]; cadherin binding [GO:0045296]; identical protein binding [GO:0042802]; protein kinase activity [GO:0004672]; protein kinase b…	ATP binding [GO:0005524]; cadherin binding [GO:0045296]; identical protein binding [GO:0042802]; protein kinase activity [GO:0004672]; protein kinase binding [GO:0019901]; protein serine/threonine kinase activity [GO:0004674]; protein tyrosine kinase activator activity [GO:0030296]; Rac GTPase binding [GO:0048365]; small GTPase binding [GO:0031267]	SUBCELLULAR LOCATION: [Serine/threonine-protein kinase PAK 2]: Cytoplasm. Note=MYO18A mediates the cellular distribution of the PAK2-ARHGEF7-GIT1 complex to the inner surface of the cell membrane.; SUBCELLULAR LOCATION: [PAK-2p34]: Nucleus. Cytoplasm, perinuclear region. Membrane; Lipid-anchor. Note=Interaction with ARHGAP10 probably changes PAK-2p34 location to cytoplasmic perinuclear region. My…		302	24	18	23	45	39	49	36	36	32	0.0519253	0.0502439	0.0535914	0.114377	0.0868954	0.134862	0.0926412	0.0904348	0.078174	0.0519202	0.112045	0.0870833	2.15802	0.0124825	1.10971	1.9037	1.67725	0.00157675	0.7461	2.80224	5.29517e+07	1.28974e+07	4.04021e+07	1.25238e+08
P02786	Transferrin receptor protein 1 OS=Homo sapiens OX=9606 GN=TFRC PE=1 SV=2	760	TFR1	Transferrin receptor protein 1 (TR) (TfR) (TfR1) (Trfr) (T9) (p90) (CD antigen CD71) [Cleaved into: Transferrin receptor protein 1, serum form (sTfR)]	hsa:7037;		R-HSA-432722;R-HSA-8856825;R-HSA-8856828;R-HSA-917977;	PTHR10404;PTHR10404:SF26;	FUNCTION: Cellular uptake of iron occurs via receptor-mediated endocytosis of ligand-occupied transferrin receptor into specialized endosomes. Endosomal acidification leads to iron release. The apotransferrin-receptor complex is then recycled to the cell surface with a return to neutral pH and the concomitant loss of affinity of apotransferrin for its receptor. Transferrin receptor is necessary f…	cellular iron ion homeostasis [GO:0006879]; cellular response to drug [GO:0035690]; cellular response to leukemia inhibitory factor [GO:1990830]; iron ion transport [GO:0006826]; membrane organization [GO:0061024]; negative regulation of apoptotic process [GO:0043066]; osteoclast differentiation [GO:0030316]; positive regulation of B cell proliferation [GO:0030890]; positive regulation of bone re…	basolateral plasma membrane [GO:0016323]; blood microparticle [GO:0072562]; cell [GO:0005623]; cell surface [GO:0009986]; clathrin-coated pit [GO:0005905]; clathrin-coated vesicle membrane [GO:0030665]; cytoplasmic vesicle [GO:0031410]; early endosome [GO:0005769]; endosome [GO:0005768]; endosome membrane [GO:0010008]; external side of plasma membrane [GO:0009897]; extracellular exosome [GO:00700…	basolateral plasma membrane [GO:0016323]; blood microparticle [GO:0072562]; cell [GO:0005623]; cell surface [GO:0009986]; clathrin-coated pit [GO:0005905]; clathrin-coated vesicle membrane [GO:0030665]; cytoplasmic vesicle [GO:0031410]; early endosome [GO:0005769]; endosome [GO:0005768]; endosome membrane [GO:0010008]; external side of plasma membrane [GO:0009897]; extracellular exosome [GO:00700…	double-stranded RNA binding [GO:0003725]; identical protein binding [GO:0042802]; protein-containing complex binding [GO:0044877]; protein homodimerization activity [GO:0042803]; protein kinase binding [GO:0019901]; RNA binding [GO:0003723]; transferrin receptor activity [GO:0004998]; virus receptor activity [GO:0001618]	SUBCELLULAR LOCATION: Cell membrane {ECO:0000269|PubMed:17081065}; Single-pass type II membrane protein {ECO:0000269|PubMed:17081065}. Melanosome {ECO:0000269|PubMed:17081065}. Note=Identified by mass spectrometry in melanosome fractions from stage I to stage IV. {ECO:0000269|PubMed:17081065}.; SUBCELLULAR LOCATION: [Transferrin receptor protein 1, serum form]: Secreted {ECO:0000269|PubMed:170810…	TRANSMEM 68..88; /note="Helical; Signal-anchor for type II membrane protein"; /evidence="ECO:0000255"	226	5	12	23	23	32	31	33	29	38	0.00745857	0.0230946	0.0369499	0.0403063	0.0491586	0.0588263	0.0585509	0.0502283	0.0640049	0.022501	0.0494304	0.0575947	2.19681	0.0553804	1.13541	1.25664	2.55965	0.0203308	1.35595	1.69185	5.45842e+06	3.69949e+06	3.32094e+07	3.92168e+07
P08195	4F2 cell-surface antigen heavy chain OS=Homo sapiens OX=9606 GN=SLC3A2 PE=1 SV=3	630	4F2	4F2 cell-surface antigen heavy chain (4F2hc) (4F2 heavy chain antigen) (Lymphocyte activation antigen 4F2 large subunit) (Solute carrier family 3 member 2) (CD antigen CD98)	hsa:6520;		R-HSA-210991;R-HSA-352230;R-HSA-5660862;R-HSA-71240;	PTHR46673;	FUNCTION: Component of several heterodimeric amino acid transporter complexes (PubMed:11557028, PubMed:9829974, PubMed:9751058, PubMed:10391915, PubMed:10574970, PubMed:11311135). The precise substrate specificity depends on the other subunit in the heterodimer (PubMed:9829974, PubMed:9751058, PubMed:10391915, PubMed:10574970, PubMed:30867591, PubMed:10903140). The heterodimer with SLC3A2 functio…	amino acid transport [GO:0006865]; calcium ion transport [GO:0006816]; carbohydrate metabolic process [GO:0005975]; L-alpha-amino acid transmembrane transport [GO:1902475]; leukocyte migration [GO:0050900]; L-leucine import across plasma membrane [GO:1903801]; response to exogenous dsRNA [GO:0043330]; tryptophan transport [GO:0015827]	amino acid transport complex [GO:1990184]; apical plasma membrane [GO:0016324]; cell junction [GO:0030054]; cell surface [GO:0009986]; cytosol [GO:0005829]; extracellular exosome [GO:0070062]; integral component of membrane [GO:0016021]; lysosomal membrane [GO:0005765]; melanosome [GO:0042470]; membrane [GO:0016020]; nucleoplasm [GO:0005654]; plasma membrane [GO:0005886]	amino acid transport complex [GO:1990184]; apical plasma membrane [GO:0016324]; cell junction [GO:0030054]; cell surface [GO:0009986]; cytosol [GO:0005829]; extracellular exosome [GO:0070062]; integral component of membrane [GO:0016021]; lysosomal membrane [GO:0005765]; melanosome [GO:0042470]; membrane [GO:0016020]; nucleoplasm [GO:0005654]; plasma membrane [GO:0005886]; cadherin binding [GO:004…	cadherin binding [GO:0045296]; calcium:sodium antiporter activity [GO:0005432]; catalytic activity [GO:0003824]; double-stranded RNA binding [GO:0003725]; neutral amino acid transmembrane transporter activity [GO:0015175]; RNA binding [GO:0003723]	SUBCELLULAR LOCATION: Apical cell membrane {ECO:0000269|PubMed:11742812}. Cell membrane {ECO:0000269|PubMed:10391915, ECO:0000269|PubMed:10574970, ECO:0000269|PubMed:11311135, ECO:0000269|PubMed:11389679, ECO:0000269|PubMed:11557028, ECO:0000269|PubMed:11564694, ECO:0000269|PubMed:12117417, ECO:0000269|PubMed:12225859, ECO:0000269|PubMed:15769744, ECO:0000269|PubMed:16496379, ECO:0000269|PubMed:2…	TRANSMEM 185..205; /note="Helical; Signal-anchor for type II membrane protein"; /evidence="ECO:0000269|PubMed:30867591"	186	6	12	8	30	30	35	26	19	20	0.0107972	0.0278601	0.0155042	0.0634219	0.0555961	0.0801218	0.0556501	0.0396988	0.040638	0.0180538	0.0663799	0.045329	3.67678	0.00545283	1.87844	2.26338	2.51077	0.0197571	1.32813	1.70428	4.87568e+06	4.32535e+06	10081937	5.41083e+07
Q8WYP5	Protein ELYS OS=Homo sapiens OX=9606 GN=AHCTF1 PE=1 SV=3	2266	ELYS	Protein ELYS (Embryonic large molecule derived from yolk sac) (Protein MEL-28) (Putative AT-hook-containing transcription factor 1)	hsa:25909;		R-HSA-141444;R-HSA-2467813;R-HSA-2500257;R-HSA-5663220;R-HSA-68877;R-HSA-9648025;		FUNCTION: Required for the assembly of a functional nuclear pore complex (NPC) on the surface of chromosomes as nuclei form at the end of mitosis. May initiate NPC assembly by binding to chromatin and recruiting the Nup107-160 subcomplex of the NPC. Also required for the localization of the Nup107-160 subcomplex of the NPC to the kinetochore during mitosis and for the completion of cytokinesis. {…	cell cycle [GO:0007049]; cell division [GO:0051301]; mRNA transport [GO:0051028]; nuclear pore complex assembly [GO:0051292]; protein transport [GO:0015031]; regulation of cytokinesis [GO:0032465]	condensed chromosome kinetochore [GO:0000777]; cytosol [GO:0005829]; extracellular exosome [GO:0070062]; nuclear matrix [GO:0016363]; nuclear membrane [GO:0031965]; nuclear pore [GO:0005643]; nucleoplasm [GO:0005654]; nucleus [GO:0005634]	condensed chromosome kinetochore [GO:0000777]; cytosol [GO:0005829]; extracellular exosome [GO:0070062]; nuclear matrix [GO:0016363]; nuclear membrane [GO:0031965]; nuclear pore [GO:0005643]; nucleoplasm [GO:0005654]; nucleus [GO:0005634]; DNA binding [GO:0003677]; DNA-binding transcription factor activity, RNA polymerase II-specific [GO:0000981]; cell cycle [GO:0007049]; cell division [GO:005130…	DNA binding [GO:0003677]; DNA-binding transcription factor activity, RNA polymerase II-specific [GO:0000981]	SUBCELLULAR LOCATION: Cytoplasm {ECO:0000250|UniProtKB:Q8CJF7}. Nucleus {ECO:0000269|PubMed:17098863, ECO:0000269|PubMed:27341616}. Nucleus envelope {ECO:0000269|PubMed:17098863, ECO:0000269|PubMed:27341616}. Nucleus matrix {ECO:0000269|PubMed:17098863}. Chromosome, centromere, kinetochore {ECO:0000269|PubMed:17098863, ECO:0000269|PubMed:27341616}. Nucleus, nucleoplasm {ECO:0000269|PubMed:1709886…		175	14	10	4	40	27	45	20	6	9	0.00700434	0.00645479	0.00215526	0.0235103	0.0139113	0.0286402	0.0119015	0.00348543	0.00508424	0.0052048	0.0220206	0.00682374	4.23083	0.0213729	2.08094	1.67014	1.31105	0.618251	0.39072	0.208835	8.13025e+06	3.38615e+06	657896	4.23297e+07
O95819	Mitogen-activated protein kinase kinase kinase kinase 4 OS=Homo sapiens OX=9606 GN=MAP4K4 PE=1 SV=2	1239	M4K4	Mitogen-activated protein kinase kinase kinase kinase 4 (EC 2.7.11.1) (HPK/GCK-like kinase HGK) (MAPK/ERK kinase kinase kinase 4) (MEK kinase kinase 4) (MEKKK 4) (Nck-interacting kinase)	hsa:9448;		R-HSA-2559580;		FUNCTION: Serine/threonine kinase that may play a role in the response to environmental stress and cytokines such as TNF-alpha. Appears to act upstream of the JUN N-terminal pathway. Phosphorylates SMAD1 on Thr-322. {ECO:0000269|PubMed:21690388, ECO:0000269|PubMed:9890973}.	activation of protein kinase activity [GO:0032147]; intracellular signal transduction [GO:0035556]; negative regulation of apoptotic process [GO:0043066]; negative regulation of cell-matrix adhesion [GO:0001953]; neuron projection morphogenesis [GO:0048812]; positive regulation of ARF protein signal transduction [GO:0032014]; positive regulation of cell migration [GO:0030335]; positive regulation…	cytoplasm [GO:0005737]; focal adhesion [GO:0005925]	cytoplasm [GO:0005737]; focal adhesion [GO:0005925]; ATP binding [GO:0005524]; creatine kinase activity [GO:0004111]; microtubule binding [GO:0008017]; protein serine/threonine kinase activity [GO:0004674]; activation of protein kinase activity [GO:0032147]; intracellular signal transduction [GO:0035556]; negative regulation of apoptotic process [GO:0043066]; negative regulation of cell-matrix ad…	ATP binding [GO:0005524]; creatine kinase activity [GO:0004111]; microtubule binding [GO:0008017]; protein serine/threonine kinase activity [GO:0004674]	SUBCELLULAR LOCATION: Cytoplasm {ECO:0000269|PubMed:14966141}.		153	19	4	14	21	33	17	16	18	11	0.0173853	0.00472205	0.0137961	0.0225739	0.0310961	0.019788	0.0174133	0.0191234	0.0113649	0.0119678	0.024486	0.0159672	2.04599	0.0692436	1.0328	1.15962	1.33418	0.418904	0.415954	0.377886	2.45476e+07	1.90902e+06	1.38145e+07	2.71894e+07
P11717	Cation-independent mannose-6-phosphate receptor OS=Homo sapiens OX=9606 GN=IGF2R PE=1 SV=3	2491	MPRI	Cation-independent mannose-6-phosphate receptor (CI Man-6-P receptor) (CI-MPR) (M6PR) (300 kDa mannose 6-phosphate receptor) (MPR 300) (Insulin-like growth factor 2 receptor) (Insulin-like growth factor II receptor) (IGF-II receptor) (M6P/IGF2 receptor) (M6P/IGF2R) (CD antigen CD222)	hsa:3482;		R-HSA-432722;R-HSA-6798695;R-HSA-6811440;R-HSA-8856825;R-HSA-8856828;		FUNCTION: Transport of phosphorylated lysosomal enzymes from the Golgi complex and the cell surface to lysosomes. Lysosomal enzymes bearing phosphomannosyl residues bind specifically to mannose-6-phosphate receptors in the Golgi apparatus and the resulting receptor-ligand complex is transported to an acidic prelyosomal compartment where the low pH mediates the dissociation of the complex. This re…	animal organ regeneration [GO:0031100]; G protein-coupled receptor signaling pathway [GO:0007186]; liver development [GO:0001889]; lysosomal transport [GO:0007041]; membrane organization [GO:0061024]; neutrophil degranulation [GO:0043312]; positive regulation by host of viral process [GO:0044794]; positive regulation of apoptotic process [GO:0043065]; post-embryonic development [GO:0009791]; rece…	cell surface [GO:0009986]; clathrin coat [GO:0030118]; clathrin-coated vesicle membrane [GO:0030665]; early endosome [GO:0005769]; endocytic vesicle [GO:0030139]; endosome [GO:0005768]; extracellular exosome [GO:0070062]; focal adhesion [GO:0005925]; Golgi apparatus [GO:0005794]; integral component of plasma membrane [GO:0005887]; late endosome [GO:0005770]; lysosomal membrane [GO:0005765]; membr…	cell surface [GO:0009986]; clathrin coat [GO:0030118]; clathrin-coated vesicle membrane [GO:0030665]; early endosome [GO:0005769]; endocytic vesicle [GO:0030139]; endosome [GO:0005768]; extracellular exosome [GO:0070062]; focal adhesion [GO:0005925]; Golgi apparatus [GO:0005794]; integral component of plasma membrane [GO:0005887]; late endosome [GO:0005770]; lysosomal membrane [GO:0005765]; membr…	enzyme binding [GO:0019899]; G-protein alpha-subunit binding [GO:0001965]; identical protein binding [GO:0042802]; insulin-like growth factor-activated receptor activity [GO:0005010]; insulin-like growth factor binding [GO:0005520]; insulin-like growth factor II binding [GO:0031995]; mannose binding [GO:0005537]; phosphoprotein binding [GO:0051219]; retinoic acid binding [GO:0001972]; signaling r…	SUBCELLULAR LOCATION: Lysosome membrane {ECO:0000269|PubMed:10900005}; Single-pass type I membrane protein {ECO:0000269|PubMed:10900005}. Note=Colocalized with DPP4 in internalized cytoplasmic vesicles adjacent to the cell surface.	TRANSMEM 2305..2327; /note="Helical"; /evidence="ECO:0000255"	143	4	4	2	18	16	31	33	14	21	0.00182048	0.0023487	0.000980291	0.00962404	0.00749911	0.0179478	0.0178638	0.00739807	0.0107917	0.00171649	0.0116903	0.0120178	6.81059	0.0360773	2.76778	1.44277	7.0014	0.0295429	2.80764	1.52955	2.25297e+06	920719	304666	1.24497e+07
P07766	T-cell surface glycoprotein CD3 epsilon chain OS=Homo sapiens OX=9606 GN=CD3E PE=1 SV=2	207	CD3E	T-cell surface glycoprotein CD3 epsilon chain (T-cell surface antigen T3/Leu-4 epsilon chain) (CD antigen CD3e)	hsa:916;		R-HSA-198933;R-HSA-202424;R-HSA-202427;R-HSA-202430;R-HSA-202433;R-HSA-389948;	PTHR10570;	FUNCTION: Part of the TCR-CD3 complex present on T-lymphocyte cell surface that plays an essential role in adaptive immune response. When antigen presenting cells (APCs) activate T-cell receptor (TCR), TCR-mediated signals are transmitted across the cell membrane by the CD3 chains CD3D, CD3E, CD3G and CD3Z. All CD3 chains contain immunoreceptor tyrosine-based activation motifs (ITAMs) in their cy…	adaptive immune response [GO:0002250]; apoptotic signaling pathway [GO:0097190]; cell surface receptor signaling pathway [GO:0007166]; cerebellum development [GO:0021549]; dendrite development [GO:0016358]; G protein-coupled receptor signaling pathway [GO:0007186]; negative regulation of gene expression [GO:0010629]; negative regulation of smoothened signaling pathway [GO:0045879]; negative thymi…	alpha-beta T cell receptor complex [GO:0042105]; cell body [GO:0044297]; cell-cell junction [GO:0005911]; dendritic spine [GO:0043197]; external side of plasma membrane [GO:0009897]; immunological synapse [GO:0001772]; integral component of plasma membrane [GO:0005887]; plasma membrane [GO:0005886]; T cell receptor complex [GO:0042101]	alpha-beta T cell receptor complex [GO:0042105]; cell body [GO:0044297]; cell-cell junction [GO:0005911]; dendritic spine [GO:0043197]; external side of plasma membrane [GO:0009897]; immunological synapse [GO:0001772]; integral component of plasma membrane [GO:0005887]; plasma membrane [GO:0005886]; T cell receptor complex [GO:0042101]; identical protein binding [GO:0042802]; protein heterodimeri…	identical protein binding [GO:0042802]; protein heterodimerization activity [GO:0046982]; protein kinase binding [GO:0019901]; receptor signaling complex adaptor activity [GO:0030159]; SH3 domain binding [GO:0017124]; T cell receptor binding [GO:0042608]; transmembrane signaling receptor activity [GO:0004888]	SUBCELLULAR LOCATION: Cell membrane {ECO:0000269|PubMed:10384095, ECO:0000269|PubMed:15294938}; Single-pass type I membrane protein {ECO:0000305}.	TRANSMEM 127..152; /note="Helical"; /evidence="ECO:0000255"	121	8	1	5	18	16	20	18	20	15	0.0438146	0.00706597	0.0294916	0.115814	0.0902429	0.139342	0.117256	0.127182	0.0927608	0.0267907	0.115133	0.112399	4.2975	0.00762667	2.1035	2.11766	4.19546	0.00443627	2.06883	2.35298	4156245		1264528	2.51336e+07
P11171	Protein 4.1 OS=Homo sapiens OX=9606 GN=EPB41 PE=1 SV=4	864	41	Protein 4.1 (P4.1) (4.1R) (Band 4.1) (EPB4.1)	hsa:2035;		R-HSA-6794361;	PTHR23280:SF12;	FUNCTION: Protein 4.1 is a major structural element of the erythrocyte membrane skeleton. It plays a key role in regulating membrane physical properties of mechanical stability and deformability by stabilizing spectrin-actin interaction. Recruits DLG1 to membranes. Required for dynein-dynactin complex and NUMA1 recruitment at the mitotic cell cortex during anaphase (PubMed:23870127). {ECO:0000269…	actin cytoskeleton organization [GO:0030036]; actomyosin structure organization [GO:0031032]; cell cycle [GO:0007049]; cell division [GO:0051301]; cortical actin cytoskeleton organization [GO:0030866]; positive regulation of protein binding [GO:0032092]; positive regulation of protein localization to cell cortex [GO:1904778]; protein-containing complex assembly [GO:0065003]; regulation of calcium…	basolateral plasma membrane [GO:0016323]; cell cortex region [GO:0099738]; cell junction [GO:0030054]; cortical cytoskeleton [GO:0030863]; cytoplasmic side of plasma membrane [GO:0009898]; cytoskeleton [GO:0005856]; cytosol [GO:0005829]; intercellular bridge [GO:0045171]; mitotic spindle [GO:0072686]; nuclear body [GO:0016604]; plasma membrane [GO:0005886]; postsynaptic density [GO:0014069]; prot…	basolateral plasma membrane [GO:0016323]; cell cortex region [GO:0099738]; cell junction [GO:0030054]; cortical cytoskeleton [GO:0030863]; cytoplasmic side of plasma membrane [GO:0009898]; cytoskeleton [GO:0005856]; cytosol [GO:0005829]; intercellular bridge [GO:0045171]; mitotic spindle [GO:0072686]; nuclear body [GO:0016604]; plasma membrane [GO:0005886]; postsynaptic density [GO:0014069]; prot…	1-phosphatidylinositol binding [GO:0005545]; actin binding [GO:0003779]; calmodulin binding [GO:0005516]; phosphoprotein binding [GO:0051219]; protein C-terminus binding [GO:0008022]; protein N-terminus binding [GO:0047485]; spectrin binding [GO:0030507]; structural constituent of cytoskeleton [GO:0005200]	SUBCELLULAR LOCATION: Cytoplasm, cytoskeleton {ECO:0000269|PubMed:12427749}. Cytoplasm, cell cortex {ECO:0000269|PubMed:12427749, ECO:0000269|PubMed:23870127}. Nucleus {ECO:0000269|PubMed:12427749}.		114	9	2	5	23	25	16	16	8	10	0.0118094	0.00338578	0.0070657	0.0354546	0.0337823	0.0267073	0.0249712	0.0121882	0.014816	0.00742029	0.0319814	0.0173251	4.30999	0.00247323	2.10769	2.60674	2.33483	0.0974917	1.22332	1.01103	8.28816e+06	401004	1.85323e+06	4.37051e+07
Q13576	Ras GTPase-activating-like protein IQGAP2 OS=Homo sapiens OX=9606 GN=IQGAP2 PE=1 SV=4	1575	IQGA2	Ras GTPase-activating-like protein IQGAP2	hsa:10788;		R-HSA-5626467;R-HSA-6798695;		FUNCTION: Binds to activated CDC42 and RAC1 but does not seem to stimulate their GTPase activity. Associates with calmodulin.	Arp2/3 complex-mediated actin nucleation [GO:0034314]; neutrophil degranulation [GO:0043312]; signal transduction [GO:0007165]; thrombin-activated receptor signaling pathway [GO:0070493]	actin cytoskeleton [GO:0015629]; cell surface [GO:0009986]; cytoplasm [GO:0005737]; cytosol [GO:0005829]; extracellular exosome [GO:0070062]; filopodium [GO:0030175]; lamellipodium [GO:0030027]; microtubule [GO:0005874]; microvillus [GO:0005902]; plasma membrane [GO:0005886]; secretory granule membrane [GO:0030667]	actin cytoskeleton [GO:0015629]; cell surface [GO:0009986]; cytoplasm [GO:0005737]; cytosol [GO:0005829]; extracellular exosome [GO:0070062]; filopodium [GO:0030175]; lamellipodium [GO:0030027]; microtubule [GO:0005874]; microvillus [GO:0005902]; plasma membrane [GO:0005886]; secretory granule membrane [GO:0030667]; actin binding [GO:0003779]; actin filament binding [GO:0051015]; Arp2/3 complex b…	actin binding [GO:0003779]; actin filament binding [GO:0051015]; Arp2/3 complex binding [GO:0071933]; calmodulin binding [GO:0005516]; GTPase inhibitor activity [GO:0005095]; phosphatidylinositol-3,4,5-trisphosphate binding [GO:0005547]; Rac GTPase binding [GO:0048365]; Rho GTPase binding [GO:0017048]			110	8	5	13	16	31	5	9	15	8	0.00575849	0.00464335	0.0100777	0.01353	0.0229797	0.00457839	0.0077054	0.0125365	0.00650209	0.00682652	0.013696	0.00891465	2.0063	0.284619	1.00454	0.545737	1.30589	0.447048	0.385029	0.349646	5.26827e+06	772931	9.02528e+06	8.44754e+06
O15117	FYN-binding protein 1 OS=Homo sapiens OX=9606 GN=FYB1 PE=1 SV=2	783	FYB1	FYN-binding protein 1 (Adhesion and degranulation promoting adaptor protein) (ADAP) (FYB-120/130) (p120/p130) (FYN-T-binding protein) (SLAP-130) (SLP-76-associated phosphoprotein)	hsa:2533;		R-HSA-202433;R-HSA-391160;	PTHR16830:SF13;	FUNCTION: Acts as an adapter protein of the FYN and LCP2 signaling cascades in T-cells (By similarity). May play a role in linking T-cell signaling to remodeling of the actin cytoskeleton (PubMed:10747096, PubMed:16980616). Modulates the expression of IL2 (By similarity). Involved in platelet activation (By similarity). Prevents the degradation of SKAP1 and SKAP2 (PubMed:15849195). May be involve…	immune response [GO:0006955]; integrin-mediated signaling pathway [GO:0007229]; protein localization to plasma membrane [GO:0072659]; T cell receptor signaling pathway [GO:0050852]	actin cytoskeleton [GO:0015629]; cell junction [GO:0030054]; cytosol [GO:0005829]; nucleus [GO:0005634]; plasma membrane [GO:0005886]; protein-containing complex [GO:0032991]	actin cytoskeleton [GO:0015629]; cell junction [GO:0030054]; cytosol [GO:0005829]; nucleus [GO:0005634]; plasma membrane [GO:0005886]; protein-containing complex [GO:0032991]; lipid binding [GO:0008289]; protein-containing complex binding [GO:0044877]; signaling receptor binding [GO:0005102]; immune response [GO:0006955]; integrin-mediated signaling pathway [GO:0007229]; protein localization to p…	lipid binding [GO:0008289]; protein-containing complex binding [GO:0044877]; signaling receptor binding [GO:0005102]	SUBCELLULAR LOCATION: Cytoplasm {ECO:0000269|PubMed:9671755}. Nucleus {ECO:0000255|PROSITE-ProRule:PRU00768}. Cell junction {ECO:0000250|UniProtKB:O35601}. Note=Colocalizes with TMEM47 at cell-cell contacts in podocytes. {ECO:0000250|UniProtKB:O35601}.		108	9	10	3	13	19	21	18	5	10	0.0130311	0.0186801	0.00467798	0.0221126	0.0283306	0.0386795	0.0309987	0.00840568	0.0163486	0.0121297	0.0297076	0.0185843	2.44915	0.0496546	1.29228	1.30404	1.53213	0.45269	0.615541	0.344199	8.3951e+06	3.26166e+06	3.19261e+06	1.81017e+07
Q9UID3	Vacuolar protein sorting-associated protein 51 homolog OS=Homo sapiens OX=9606 GN=VPS51 PE=1 SV=2	782	VPS51	Vacuolar protein sorting-associated protein 51 homolog (Another new gene 2 protein) (Protein fat-free homolog)	hsa:738;		R-HSA-6811440;	PTHR15954;	FUNCTION: Acts as component of the GARP complex that is involved in retrograde transport from early and late endosomes to the trans-Golgi network (TGN). The GARP complex is required for the maintenance of protein retrieval from endosomes to the TGN, acid hydrolase sorting, lysosome function, endosomal cholesterol traffic and autophagy. VPS51 participates in retrograde transport of acid hydrolase …	autophagy [GO:0006914]; endocytic recycling [GO:0032456]; Golgi organization [GO:0007030]; Golgi vesicle transport [GO:0048193]; lipid transport [GO:0006869]; lysosomal transport [GO:0007041]; protein transport [GO:0015031]; retrograde transport, endosome to Golgi [GO:0042147]	cytosol [GO:0005829]; EARP complex [GO:1990745]; GARP complex [GO:0000938]; Golgi apparatus [GO:0005794]; integral component of membrane [GO:0016021]; intracellular membrane-bounded organelle [GO:0043231]; membrane [GO:0016020]; nucleolus [GO:0005730]; recycling endosome [GO:0055037]; trans-Golgi network [GO:0005802]; trans-Golgi network membrane [GO:0032588]	cytosol [GO:0005829]; EARP complex [GO:1990745]; GARP complex [GO:0000938]; Golgi apparatus [GO:0005794]; integral component of membrane [GO:0016021]; intracellular membrane-bounded organelle [GO:0043231]; membrane [GO:0016020]; nucleolus [GO:0005730]; recycling endosome [GO:0055037]; trans-Golgi network [GO:0005802]; trans-Golgi network membrane [GO:0032588]; autophagy [GO:0006914]; endocytic re…		SUBCELLULAR LOCATION: Golgi apparatus, trans-Golgi network {ECO:0000269|PubMed:20685960}. Recycling endosome {ECO:0000269|PubMed:25799061}. Note=Localizes to the trans-Golgi network as part of the GARP complex, while it localizes to recycling endosomes as part of the EARP complex (PubMed:25799061). {ECO:0000269|PubMed:25799061}.		107	4	1	2	22	10	18	17	19	14	0.00579899	0.0018704	0.00312264	0.0374692	0.0149299	0.0331963	0.029314	0.0319824	0.0229174	0.00359735	0.0285318	0.0280713	7.93134	0.0236321	2.98757	1.6265	7.80333	0.00112098	2.96409	2.9504	1.38711e+06	289119	474600	1.62728e+07
Q96RT1	Erbin OS=Homo sapiens OX=9606 GN=ERBIN PE=1 SV=2	1412	ERBIN	Erbin (Densin-180-like protein) (Erbb2-interacting protein) (Protein LAP2)	hsa:55914;		R-HSA-1227986;R-HSA-8863795;R-HSA-9634285;R-HSA-9652282;R-HSA-9664565;R-HSA-9665233;R-HSA-9665244;R-HSA-9665245;R-HSA-9665246;R-HSA-9665247;R-HSA-9665249;R-HSA-9665250;R-HSA-9665251;	PTHR23119:SF46;	FUNCTION: Acts as an adapter for the receptor ERBB2, in epithelia. By binding the unphosphorylated 'Tyr-1248' of receptor ERBB2, it may contribute to stabilize this unphosphorylated state (PubMed:16203728). Inhibits NOD2-dependent NF-kappa-B signaling and proinflammatory cytokine secretion (PubMed:16203728). {ECO:0000269|PubMed:10878805, ECO:0000269|PubMed:16203728}.	basal protein localization [GO:0045175]; cell adhesion [GO:0007155]; cellular response to tumor necrosis factor [GO:0071356]; epidermal growth factor receptor signaling pathway [GO:0007173]; ERBB2 signaling pathway [GO:0038128]; establishment or maintenance of epithelial cell apical/basal polarity [GO:0045197]; integrin-mediated signaling pathway [GO:0007229]; intermediate filament cytoskeleton o…	basal plasma membrane [GO:0009925]; basement membrane [GO:0005604]; basolateral plasma membrane [GO:0016323]; cell junction [GO:0030054]; cytoplasm [GO:0005737]; glutamatergic synapse [GO:0098978]; hemidesmosome [GO:0030056]; nuclear membrane [GO:0031965]; nuclear speck [GO:0016607]; nucleus [GO:0005634]; plasma membrane [GO:0005886]; postsynapse [GO:0098794]	basal plasma membrane [GO:0009925]; basement membrane [GO:0005604]; basolateral plasma membrane [GO:0016323]; cell junction [GO:0030054]; cytoplasm [GO:0005737]; glutamatergic synapse [GO:0098978]; hemidesmosome [GO:0030056]; nuclear membrane [GO:0031965]; nuclear speck [GO:0016607]; nucleus [GO:0005634]; plasma membrane [GO:0005886]; postsynapse [GO:0098794]; ErbB-2 class receptor binding [GO:00…	ErbB-2 class receptor binding [GO:0005176]; signaling receptor binding [GO:0005102]; structural constituent of cytoskeleton [GO:0005200]	SUBCELLULAR LOCATION: Cell junction, hemidesmosome {ECO:0000269|PubMed:10878805, ECO:0000269|PubMed:11375975}. Nucleus membrane {ECO:0000250}. Basolateral cell membrane {ECO:0000269|PubMed:16203728}. Note=Found in hemidesmosomes, which are cell-substrate adhesion complexes in stratified epithelia. In transfected cells, either diffusely distributed over the cytoplasm or concentrated at the basolat…		97	4	1	4	28	22	23	8	5	2	0.00321162	0.00103587	0.00345879	0.0264108	0.0181908	0.0234918	0.00763991	0.00466122	0.00181317	0.00256876	0.0226978	0.00470477	8.83609	0.00134384	3.14341	2.87165	1.83153	0.312522	0.87305	0.50512	627597		2186623	1.99112e+07
P35611	Alpha-adducin OS=Homo sapiens OX=9606 GN=ADD1 PE=1 SV=2	737	ADDA	Alpha-adducin (Erythrocyte adducin subunit alpha)	hsa:118;		R-HSA-264870;R-HSA-381038;R-HSA-5223345;	PTHR10672:SF4;	FUNCTION: Membrane-cytoskeleton-associated protein that promotes the assembly of the spectrin-actin network. Binds to calmodulin.	actin cytoskeleton organization [GO:0030036]; actin filament bundle assembly [GO:0051017]; barbed-end actin filament capping [GO:0051016]; cell morphogenesis [GO:0000902]; cellular response to calcium ion [GO:0071277]; cell volume homeostasis [GO:0006884]; erythrocyte differentiation [GO:0030218]; hemoglobin metabolic process [GO:0020027]; homeostasis of number of cells within a tissue [GO:004887…	adherens junction [GO:0005912]; cell [GO:0005623]; cytoplasm [GO:0005737]; cytoskeleton [GO:0005856]; cytosol [GO:0005829]; F-actin capping protein complex [GO:0008290]; focal adhesion [GO:0005925]; nuclear body [GO:0016604]; nucleoplasm [GO:0005654]; nucleus [GO:0005634]; plasma membrane [GO:0005886]; plasma membrane raft [GO:0044853]; postsynaptic density [GO:0014069]	adherens junction [GO:0005912]; cell [GO:0005623]; cytoplasm [GO:0005737]; cytoskeleton [GO:0005856]; cytosol [GO:0005829]; F-actin capping protein complex [GO:0008290]; focal adhesion [GO:0005925]; nuclear body [GO:0016604]; nucleoplasm [GO:0005654]; nucleus [GO:0005634]; plasma membrane [GO:0005886]; plasma membrane raft [GO:0044853]; postsynaptic density [GO:0014069]; actin binding [GO:0003779…	actin binding [GO:0003779]; actin filament binding [GO:0051015]; cadherin binding [GO:0045296]; calmodulin binding [GO:0005516]; protein heterodimerization activity [GO:0046982]; protein homodimerization activity [GO:0042803]; RNA binding [GO:0003723]; spectrin binding [GO:0030507]; structural constituent of cytoskeleton [GO:0005200]; structural molecule activity [GO:0005198]; transcription facto…	SUBCELLULAR LOCATION: Cytoplasm, cytoskeleton. Cell membrane; Peripheral membrane protein; Cytoplasmic side.		96	6	4	5	14	12	15	12	15	13	0.0092296	0.00793843	0.00828326	0.0252999	0.0190098	0.0293526	0.0219557	0.026791	0.0225798	0.00848376	0.0245541	0.0237755	2.89425	0.0060975	1.53319	2.21485	2.80247	0.000617358	1.4867	3.20946	7.59834e+06	1.21242e+06	3.59871e+06	1.23799e+07
O95466	Formin-like protein 1 OS=Homo sapiens OX=9606 GN=FMNL1 PE=1 SV=3	1100	FMNL1	Formin-like protein 1 (CLL-associated antigen KW-13) (Leukocyte formin)	hsa:752;		R-HSA-5663220;	PTHR45857:SF2;	FUNCTION: May play a role in the control of cell motility and survival of macrophages (By similarity). Plays a role in the regulation of cell morphology and cytoskeletal organization. Required in the cortical actin filament dynamics and cell shape. {ECO:0000250, ECO:0000269|PubMed:21834987}.	actin filament severing [GO:0051014]; cell migration [GO:0016477]; cortical actin cytoskeleton organization [GO:0030866]; regulation of cell shape [GO:0008360]; substrate-dependent cell migration [GO:0006929]	bleb [GO:0032059]; cell cortex [GO:0005938]; cytosol [GO:0005829]; extracellular exosome [GO:0070062]; membrane [GO:0016020]; phagocytic vesicle [GO:0045335]; plasma membrane [GO:0005886]	bleb [GO:0032059]; cell cortex [GO:0005938]; cytosol [GO:0005829]; extracellular exosome [GO:0070062]; membrane [GO:0016020]; phagocytic vesicle [GO:0045335]; plasma membrane [GO:0005886]; actin filament binding [GO:0051015]; GTPase activating protein binding [GO:0032794]; profilin binding [GO:0005522]; Rac GTPase binding [GO:0048365]; actin filament severing [GO:0051014]; cell migration [GO:0016…	actin filament binding [GO:0051015]; GTPase activating protein binding [GO:0032794]; profilin binding [GO:0005522]; Rac GTPase binding [GO:0048365]	SUBCELLULAR LOCATION: Cytoplasm {ECO:0000250}. Cell membrane {ECO:0000269|PubMed:19815554}; Lipid-anchor {ECO:0000269|PubMed:19815554}. Cytoplasmic vesicle, phagosome {ECO:0000250}. Note=Recruited to actin-rich phagosomes during phagocytosis. Translocates to the plasma membrane upon activation by RAC1 (By similarity). {ECO:0000250}.; SUBCELLULAR LOCATION: [Isoform 3]: Cytoplasm, cell cortex. Cell…		94	4	3	6	18	21	12	12	12	6	0.00412256	0.00398906	0.00665974	0.0217941	0.022289	0.015733	0.0147103	0.01436	0.00698236	0.00492379	0.0199387	0.0120175	4.04946	0.00275194	2.01773	2.56036	2.44071	0.056296	1.2873	1.24952	3.02473e+06	580431	4.26518e+06	1.90328e+07
Q96RU3	Formin-binding protein 1 OS=Homo sapiens OX=9606 GN=FNBP1 PE=1 SV=2	617	FNBP1	Formin-binding protein 1 (Formin-binding protein 17) (hFBP17)	hsa:23048;		R-HSA-8856828;	PTHR15735:SF13;	FUNCTION: May act as a link between RND2 signaling and regulation of the actin cytoskeleton (By similarity). Required to coordinate membrane tubulation with reorganization of the actin cytoskeleton during the late stage of clathrin-mediated endocytosis. Binds to lipids such as phosphatidylinositol 4,5-bisphosphate and phosphatidylserine and promotes membrane invagination and the formation of tubu…	endocytosis [GO:0006897]; membrane organization [GO:0061024]	cell cortex [GO:0005938]; clathrin-coated pit [GO:0005905]; cytoplasmic vesicle [GO:0031410]; cytoskeleton [GO:0005856]; cytosol [GO:0005829]; lysosome [GO:0005764]; plasma membrane [GO:0005886]	cell cortex [GO:0005938]; clathrin-coated pit [GO:0005905]; cytoplasmic vesicle [GO:0031410]; cytoskeleton [GO:0005856]; cytosol [GO:0005829]; lysosome [GO:0005764]; plasma membrane [GO:0005886]; identical protein binding [GO:0042802]; lipid binding [GO:0008289]; endocytosis [GO:0006897]; membrane organization [GO:0061024]	identical protein binding [GO:0042802]; lipid binding [GO:0008289]	SUBCELLULAR LOCATION: Cytoplasm. Cytoplasm, cytoskeleton. Cytoplasm, cell cortex. Lysosome. Cytoplasmic vesicle. Cell membrane; Peripheral membrane protein; Cytoplasmic side. Membrane, clathrin-coated pit. Note=Enriched in cortical regions coincident with F-actin. Also localizes to endocytic vesicles and lysosomes.		89	3	4	4	14	12	18	12	13	9	0.00551233	0.00948237	0.00791542	0.0302205	0.022707	0.0420737	0.0262258	0.0277346	0.0186724	0.0076367	0.0316671	0.024211	4.14669	0.0139624	2.05196	1.85504	3.17034	0.00544532	1.66464	2.26398	679880	339012	128147	1.16041e+07
P11274	Breakpoint cluster region protein OS=Homo sapiens OX=9606 GN=BCR PE=1 SV=2	1271	BCR	Breakpoint cluster region protein (EC 2.7.11.1) (Renal carcinoma antigen NY-REN-26)	hsa:613;		R-HSA-1839117;R-HSA-194840;R-HSA-5655302;	PTHR23182;	FUNCTION: Protein with a unique structure having two opposing regulatory activities toward small GTP-binding proteins. The C-terminus is a GTPase-activating protein (GAP) domain which stimulates GTP hydrolysis by RAC1, RAC2 and CDC42. Accelerates the intrinsic rate of GTP hydrolysis of RAC1 or CDC42, leading to down-regulation of the active GTP-bound form (PubMed:7479768, PubMed:1903516, PubMed:1…	actin cytoskeleton organization [GO:0030036]; activation of GTPase activity [GO:0090630]; brain development [GO:0007420]; cellular response to lipopolysaccharide [GO:0071222]; definitive hemopoiesis [GO:0060216]; focal adhesion assembly [GO:0048041]; homeostasis of number of cells [GO:0048872]; inner ear morphogenesis [GO:0042472]; intracellular protein transmembrane transport [GO:0065002]; kerat…	axon [GO:0030424]; cell junction [GO:0030054]; cytosol [GO:0005829]; dendritic spine [GO:0043197]; extracellular exosome [GO:0070062]; glutamatergic synapse [GO:0098978]; membrane [GO:0016020]; plasma membrane [GO:0005886]; postsynaptic density [GO:0014069]; postsynaptic density, intracellular component [GO:0099092]; protein-containing complex [GO:0032991]; Schaffer collateral - CA1 synapse [GO:0…	axon [GO:0030424]; cell junction [GO:0030054]; cytosol [GO:0005829]; dendritic spine [GO:0043197]; extracellular exosome [GO:0070062]; glutamatergic synapse [GO:0098978]; membrane [GO:0016020]; plasma membrane [GO:0005886]; postsynaptic density [GO:0014069]; postsynaptic density, intracellular component [GO:0099092]; protein-containing complex [GO:0032991]; Schaffer collateral - CA1 synapse [GO:0…	ATP binding [GO:0005524]; GTPase activator activity [GO:0005096]; guanyl-nucleotide exchange factor activity [GO:0005085]; kinase activity [GO:0016301]; protein serine/threonine kinase activity [GO:0004674]; Rho guanyl-nucleotide exchange factor activity [GO:0005089]	SUBCELLULAR LOCATION: Cell junction, synapse, postsynaptic density {ECO:0000250|UniProtKB:Q6PAJ1}. Cell projection, dendritic spine {ECO:0000250|UniProtKB:Q6PAJ1}. Cell projection, axon {ECO:0000250|UniProtKB:Q6PAJ1}. Cell junction, synapse {ECO:0000250|UniProtKB:F1LXF1}.		79	7	2	8	17	16	14	8	6	1	0.00624384	0.00230158	0.00768499	0.017814	0.0146973	0.0158857	0.00848746	0.00621398	0.00100716	0.00541014	0.0161323	0.0052362	2.98187	0.00438536	1.57622	2.35799	0.96785	0.952376	-0.0471451	0.0211916	7.06318e+06		5.20572e+06	8279822
O43399	Tumor protein D54 OS=Homo sapiens OX=9606 GN=TPD52L2 PE=1 SV=2	206	TPD54	Tumor protein D54 (hD54) (Tumor protein D52-like 2)	hsa:7165;			PTHR19307;		regulation of cell population proliferation [GO:0042127]	cytoplasm [GO:0005737]; perinuclear region of cytoplasm [GO:0048471]	cytoplasm [GO:0005737]; perinuclear region of cytoplasm [GO:0048471]; catalytic activity [GO:0003824]; protein homodimerization activity [GO:0042803]; RNA binding [GO:0003723]; regulation of cell population proliferation [GO:0042127]	catalytic activity [GO:0003824]; protein homodimerization activity [GO:0042803]; RNA binding [GO:0003723]			78	2	3	2	16	12	18	10	7	8	0.0110068	0.0213008	0.0118539	0.103445	0.0680107	0.126017	0.0654585	0.0447296	0.0497126	0.0147205	0.0991577	0.0533002	6.73602	0.00799299	2.7519	2.09729	3.62081	0.0054669	1.85631	2.26226	1.21757e+06	1.64874e+06	1.36928e+06	3.29039e+07
Q14677	Clathrin interactor 1 OS=Homo sapiens OX=9606 GN=CLINT1 PE=1 SV=1	625	EPN4	Clathrin interactor 1 (Clathrin-interacting protein localized in the trans-Golgi region) (Clint) (Enthoprotin) (Epsin-4) (Epsin-related protein) (EpsinR)	hsa:9685;		R-HSA-432722;	PTHR12276:SF83;	FUNCTION: Binds to membranes enriched in phosphatidylinositol 4,5-bisphosphate (PtdIns(4,5)P2). May have a role in transport via clathrin-coated vesicles from the trans-Golgi network to endosomes. Stimulates clathrin assembly. {ECO:0000269|PubMed:12429846, ECO:0000269|PubMed:12538641}.	clathrin coat assembly [GO:0048268]; endocytosis [GO:0006897]	clathrin-coated vesicle [GO:0030136]; cytosol [GO:0005829]; Golgi apparatus [GO:0005794]; intracellular membrane-bounded organelle [GO:0043231]; membrane [GO:0016020]; nucleoplasm [GO:0005654]; perinuclear region of cytoplasm [GO:0048471]	clathrin-coated vesicle [GO:0030136]; cytosol [GO:0005829]; Golgi apparatus [GO:0005794]; intracellular membrane-bounded organelle [GO:0043231]; membrane [GO:0016020]; nucleoplasm [GO:0005654]; perinuclear region of cytoplasm [GO:0048471]; cadherin binding [GO:0045296]; clathrin binding [GO:0030276]; lipid binding [GO:0008289]; clathrin coat assembly [GO:0048268]; endocytosis [GO:0006897]	cadherin binding [GO:0045296]; clathrin binding [GO:0030276]; lipid binding [GO:0008289]	SUBCELLULAR LOCATION: Cytoplasm. Cytoplasm, perinuclear region. Membrane; Peripheral membrane protein. Cytoplasmic vesicle, clathrin-coated vesicle. Note=Found throughout the cell, with the exception of the cell surface. Concentrated in the perinuclear region and associated with clathrin-coated vesicles close to the trans-Golgi network.		68	5	8	4	13	7	14	9	3	5	0.00906962	0.018722	0.0078141	0.0277027	0.0130762	0.0323051	0.0194176	0.00631838	0.0102408	0.0118686	0.0243613	0.0119923	2.05259	0.137589	1.03745	0.861417	1.01042	0.982129	0.0149573	0.00783135	3.48239e+06	4.51366e+06	3266230	1.23962e+07
Q13136	Liprin-alpha-1 OS=Homo sapiens OX=9606 GN=PPFIA1 PE=1 SV=1	1202	LIPA1	Liprin-alpha-1 (LAR-interacting protein 1) (LIP-1) (Protein tyrosine phosphatase receptor type f polypeptide-interacting protein alpha-1) (PTPRF-interacting protein alpha-1)	hsa:8500;		R-HSA-181429;R-HSA-181430;R-HSA-210500;R-HSA-212676;R-HSA-264642;R-HSA-388844;	PTHR12587;PTHR12587:SF15;	FUNCTION: May regulate the disassembly of focal adhesions. May localize receptor-like tyrosine phosphatases type 2A at specific sites on the plasma membrane, possibly regulating their interaction with the extracellular environment and their association with substrates. {ECO:0000269|PubMed:7796809}.	cell-matrix adhesion [GO:0007160]; glutamate secretion [GO:0014047]; negative regulation of protein localization to plasma membrane [GO:1903077]; negative regulation of stress fiber assembly [GO:0051497]; neurotransmitter secretion [GO:0007269]; signal transduction [GO:0007165]; synapse organization [GO:0050808]	axon [GO:0030424]; cytoplasm [GO:0005737]; cytosol [GO:0005829]; dendrite [GO:0030425]; focal adhesion [GO:0005925]; presynaptic active zone [GO:0048786]; protein-containing complex [GO:0032991]	axon [GO:0030424]; cytoplasm [GO:0005737]; cytosol [GO:0005829]; dendrite [GO:0030425]; focal adhesion [GO:0005925]; presynaptic active zone [GO:0048786]; protein-containing complex [GO:0032991]; cell-matrix adhesion [GO:0007160]; glutamate secretion [GO:0014047]; negative regulation of protein localization to plasma membrane [GO:1903077]; negative regulation of stress fiber assembly [GO:0051497]…		SUBCELLULAR LOCATION: Cytoplasm {ECO:0000269|PubMed:7796809}. Note=Colocalizes with PTPRF at the ends of focal adhesions most proximal to the cell nucleus.		63	2	2	1	17	10	20	5	3	3	0.00188636	0.0024337	0.00101577	0.0188366	0.00971312	0.0239966	0.00560917	0.00328535	0.00319492	0.00177861	0.0175154	0.00402981	9.84782	0.0199428	3.2998	1.70021	2.26571	0.0649912	1.17996	1.18715	628975	322404	216297	1.18961e+07
O00182	Galectin-9 OS=Homo sapiens OX=9606 GN=LGALS9 PE=1 SV=2	355	LEG9	Galectin-9 (Gal-9) (Ecalectin) (Tumor antigen HOM-HD-21)	hsa:3965;		R-HSA-451927;		FUNCTION: Binds galactosides (PubMed:18005988). Has high affinity for the Forssman pentasaccharide (PubMed:18005988). Ligand for HAVCR2/TIM3 (PubMed:16286920). Binding to HAVCR2 induces T-helper type 1 lymphocyte (Th1) death (PubMed:16286920). Also stimulates bactericidal activity in infected macrophages by causing macrophage activation and IL1B secretion which restricts intracellular bacterial g…	cellular response to interferon-gamma [GO:0071346]; cellular response to virus [GO:0098586]; chemotaxis [GO:0006935]; ERK1 and ERK2 cascade [GO:0070371]; female pregnancy [GO:0007565]; inflammatory response [GO:0006954]; maternal process involved in female pregnancy [GO:0060135]; natural killer cell tolerance induction [GO:0002519]; negative regulation of activated T cell proliferation [GO:004600…	collagen-containing extracellular matrix [GO:0062023]; cytoplasm [GO:0005737]; cytosol [GO:0005829]; extracellular space [GO:0005615]; nucleus [GO:0005634]	collagen-containing extracellular matrix [GO:0062023]; cytoplasm [GO:0005737]; cytosol [GO:0005829]; extracellular space [GO:0005615]; nucleus [GO:0005634]; carbohydrate binding [GO:0030246]; disaccharide binding [GO:0048030]; enzyme binding [GO:0019899]; galactose binding [GO:0005534]; galactoside binding [GO:0016936]; cellular response to interferon-gamma [GO:0071346]; cellular response to viru…	carbohydrate binding [GO:0030246]; disaccharide binding [GO:0048030]; enzyme binding [GO:0019899]; galactose binding [GO:0005534]; galactoside binding [GO:0016936]	SUBCELLULAR LOCATION: Cytoplasm {ECO:0000269|PubMed:23242525}. Nucleus {ECO:0000269|PubMed:23242525}. Secreted {ECO:0000269|PubMed:23817958, ECO:0000269|PubMed:25578313}. Note=May also be secreted by a non-classical secretory pathway (By similarity). Secreted by mesenchymal stromal cells upon IFNG stimulation (PubMed:23817958). {ECO:0000250|UniProtKB:O08573, ECO:0000269|PubMed:23817958}.; SUBCELL…		62	4	2	6	7	8	10	8	7	10	0.0127741	0.00824031	0.0206358	0.026262	0.0263103	0.0406252	0.0303875	0.0259558	0.0360591	0.0138834	0.0310658	0.0308008	2.23762	0.0456782	1.16197	1.34029	2.21853	0.0220635	1.1496	1.65633	2.98434e+06	1.29183e+06	6.12897e+06	9.632e+06
P04234	T-cell surface glycoprotein CD3 delta chain OS=Homo sapiens OX=9606 GN=CD3D PE=1 SV=1	171	CD3D	T-cell surface glycoprotein CD3 delta chain (T-cell receptor T3 delta chain) (CD antigen CD3d)	hsa:915;		R-HSA-198933;R-HSA-202424;R-HSA-202427;R-HSA-202430;R-HSA-202433;R-HSA-389948;R-HSA-8856825;R-HSA-8856828;	PTHR10570;PTHR10570:SF5;	FUNCTION: Part of the TCR-CD3 complex present on T-lymphocyte cell surface that plays an essential role in adaptive immune response. When antigen presenting cells (APCs) activate T-cell receptor (TCR), TCR-mediated signals are transmitted across the cell membrane by the CD3 chains CD3D, CD3E, CD3G and CD3Z. All CD3 chains contain immunoreceptor tyrosine-based activation motifs (ITAMs) in their cy…	adaptive immune response [GO:0002250]; cell surface receptor signaling pathway [GO:0007166]; membrane organization [GO:0061024]; positive regulation of transcription by RNA polymerase II [GO:0045944]; positive thymic T cell selection [GO:0045059]; regulation of immune response [GO:0050776]; T cell differentiation [GO:0030217]; T cell receptor signaling pathway [GO:0050852]	alpha-beta T cell receptor complex [GO:0042105]; clathrin-coated vesicle membrane [GO:0030665]; cytoplasm [GO:0005737]; external side of plasma membrane [GO:0009897]; integral component of membrane [GO:0016021]; plasma membrane [GO:0005886]; T cell receptor complex [GO:0042101]	alpha-beta T cell receptor complex [GO:0042105]; clathrin-coated vesicle membrane [GO:0030665]; cytoplasm [GO:0005737]; external side of plasma membrane [GO:0009897]; integral component of membrane [GO:0016021]; plasma membrane [GO:0005886]; T cell receptor complex [GO:0042101]; identical protein binding [GO:0042802]; protein heterodimerization activity [GO:0046982]; transcription coactivator act…	identical protein binding [GO:0042802]; protein heterodimerization activity [GO:0046982]; transcription coactivator activity [GO:0003713]; transmembrane signaling receptor activity [GO:0004888]	SUBCELLULAR LOCATION: Cell membrane; Single-pass type I membrane protein.	TRANSMEM 106..126; /note="Helical"; /evidence="ECO:0000255"	58	3	2	2	12	5	11	14	2	7	0.0198895	0.0171071	0.0142802	0.0934639	0.0341379	0.0927726	0.110399	0.0153957	0.0524017	0.0170922	0.0734581	0.0593988	4.29775	0.0460596	2.10358	1.33668	3.47519	0.201328	1.79709	0.696096	2.6295e+06	1.57127e+06	2.02182e+06	2.21189e+07
Q9H089	Large subunit GTPase 1 homolog OS=Homo sapiens OX=9606 GN=LSG1 PE=1 SV=2	658	LSG1	Large subunit GTPase 1 homolog (hLsg1) (EC 3.6.1.-)	hsa:55341;				FUNCTION: GTPase required for the XPO1/CRM1-mediated nuclear export of the 60S ribosomal subunit. Probably acts by mediating the release of NMD3 from the 60S ribosomal subunit after export into the cytoplasm (Probable). {ECO:0000305|PubMed:16209721}.	nuclear export [GO:0051168]; ribosomal subunit export from nucleus [GO:0000054]	Cajal body [GO:0015030]; cytosol [GO:0005829]; endoplasmic reticulum [GO:0005783]; membrane [GO:0016020]; nuclear body [GO:0016604]; nucleoplasm [GO:0005654]	Cajal body [GO:0015030]; cytosol [GO:0005829]; endoplasmic reticulum [GO:0005783]; membrane [GO:0016020]; nuclear body [GO:0016604]; nucleoplasm [GO:0005654]; GTP binding [GO:0005525]; GTPase activity [GO:0003924]; nuclear export [GO:0051168]; ribosomal subunit export from nucleus [GO:0000054]	GTPase activity [GO:0003924]; GTP binding [GO:0005525]	SUBCELLULAR LOCATION: Cytoplasm {ECO:0000269|PubMed:16209721}. Endoplasmic reticulum {ECO:0000269|PubMed:16209721}. Nucleus, Cajal body {ECO:0000269|PubMed:16209721}. Note=Shuttles between the Cajal bodies in the nucleus and the endoplasmic reticulum.		57	3	2	5	10	7	8	6	8	8	0.00516886	0.00444576	0.00927776	0.020241	0.0124204	0.0175343	0.0122958	0.016004	0.0155635	0.00629746	0.0167319	0.0146211	2.65693	0.0190289	1.40976	1.72059	2.32175	0.0119908	1.21521	1.92115	1.85646e+06	365948	2362599	6.93852e+06
Q9C0D5	Protein TANC1 OS=Homo sapiens OX=9606 GN=TANC1 PE=1 SV=3	1861	TANC1	Protein TANC1 (Tetratricopeptide repeat, ankyrin repeat and coiled-coil domain-containing protein 1)	hsa:85461;				FUNCTION: May be a scaffold component in the postsynaptic density. {ECO:0000250}.	dendritic spine maintenance [GO:0097062]; myoblast fusion [GO:0007520]; visual learning [GO:0008542]	axon terminus [GO:0043679]; cell junction [GO:0030054]; dendrite [GO:0030425]; neuronal cell body [GO:0043025]; postsynaptic density [GO:0014069]	axon terminus [GO:0043679]; cell junction [GO:0030054]; dendrite [GO:0030425]; neuronal cell body [GO:0043025]; postsynaptic density [GO:0014069]; dendritic spine maintenance [GO:0097062]; myoblast fusion [GO:0007520]; visual learning [GO:0008542]		SUBCELLULAR LOCATION: Cell junction, synapse, postsynaptic density {ECO:0000250}.		51	2	1	1	13	10	9	10	3	2	0.00121838	0.000785951	0.000656074	0.0093037	0.0062736	0.0069746	0.00724581	0.00212197	0.00137571	0.000886802	0.0075173	0.00358116	8.47687	0.00205857	3.08353	2.68643	4.03829	0.219558	2.01374	0.65845	399587	124568	384903	8.3991e+06
Q92619	Rho GTPase-activating protein 45 OS=Homo sapiens OX=9606 GN=ARHGAP45 PE=1 SV=2	1136	HMHA1	Rho GTPase-activating protein 45 [Cleaved into: Minor histocompatibility antigen HA-1 (mHag HA-1)]	hsa:23526;		R-HSA-194840;R-HSA-6798695;		FUNCTION: Contains a GTPase activator for the Rho-type GTPases (RhoGAP) domain that would be able to negatively regulate the actin cytoskeleton as well as cell spreading. However, also contains N-terminally a BAR-domin which is able to play an autoinhibitory effect on this RhoGAP activity. {ECO:0000269|PubMed:24086303}.; FUNCTION: Precursor of the histocompatibility antigen HA-1. More generally, …	intracellular signal transduction [GO:0035556]; neutrophil degranulation [GO:0043312]; regulation of small GTPase mediated signal transduction [GO:0051056]	azurophil granule lumen [GO:0035578]; cytosol [GO:0005829]; extracellular region [GO:0005576]; membrane [GO:0016020]; ruffle membrane [GO:0032587]; secretory granule lumen [GO:0034774]	azurophil granule lumen [GO:0035578]; cytosol [GO:0005829]; extracellular region [GO:0005576]; membrane [GO:0016020]; ruffle membrane [GO:0032587]; secretory granule lumen [GO:0034774]; GTPase activator activity [GO:0005096]; metal ion binding [GO:0046872]; intracellular signal transduction [GO:0035556]; neutrophil degranulation [GO:0043312]; regulation of small GTPase mediated signal transductio…	GTPase activator activity [GO:0005096]; metal ion binding [GO:0046872]	SUBCELLULAR LOCATION: Cytoplasm {ECO:0000269|PubMed:24086303}. Cell projection, ruffle membrane {ECO:0000269|PubMed:24086303}.		51	3	3	7	10	11	5	4	5	3	0.00299393	0.00386264	0.00752348	0.0117241	0.0113052	0.00634768	0.00474804	0.0057937	0.00338054	0.00479335	0.00979233	0.00464076	2.0429	0.0870048	1.03062	1.06046	0.968166	0.926497	-0.046673	0.0331561	1.05001e+06	340472	4.10847e+06	5.14993e+06
Q9P2E9	Ribosome-binding protein 1 OS=Homo sapiens OX=9606 GN=RRBP1 PE=1 SV=5	1410	RRBP1	Ribosome-binding protein 1 (180 kDa ribosome receptor homolog) (RRp) (ES/130-related protein) (Ribosome receptor protein)	hsa:6238;			PTHR18939;	FUNCTION: Acts as a ribosome receptor and mediates interaction between the ribosome and the endoplasmic reticulum membrane. {ECO:0000250}.	osteoblast differentiation [GO:0001649]; protein transport [GO:0015031]; translation [GO:0006412]	endoplasmic reticulum [GO:0005783]; integral component of endoplasmic reticulum membrane [GO:0030176]; membrane [GO:0016020]; ribosome [GO:0005840]	endoplasmic reticulum [GO:0005783]; integral component of endoplasmic reticulum membrane [GO:0030176]; membrane [GO:0016020]; ribosome [GO:0005840]; RNA binding [GO:0003723]; signaling receptor activity [GO:0038023]; osteoblast differentiation [GO:0001649]; protein transport [GO:0015031]; translation [GO:0006412]	RNA binding [GO:0003723]; signaling receptor activity [GO:0038023]	SUBCELLULAR LOCATION: Endoplasmic reticulum membrane {ECO:0000250}; Single-pass type III membrane protein {ECO:0000250}.	TRANSMEM 8..28; /note="Helical"; /evidence="ECO:0000255"	49	2	2	2	11	5	5	10	8	4	0.00160809	0.00207469	0.00173185	0.0103904	0.00414013	0.00511416	0.00956344	0.00746853	0.00363149	0.00180487	0.00654823	0.00688782	3.62808	0.0714556	1.85921	1.14596	3.81623	0.0433677	1.93215	1.36283	753963	288955		4.8865e+06
Q9UIQ6	Leucyl-cystinyl aminopeptidase OS=Homo sapiens OX=9606 GN=LNPEP PE=1 SV=3	1025	LCAP	Leucyl-cystinyl aminopeptidase (Cystinyl aminopeptidase) (EC 3.4.11.3) (Insulin-regulated membrane aminopeptidase) (Insulin-responsive aminopeptidase) (IRAP) (Oxytocinase) (OTase) (Placental leucine aminopeptidase) (P-LAP) [Cleaved into: Leucyl-cystinyl aminopeptidase, pregnancy serum form]	hsa:4012;		R-HSA-1236977;R-HSA-1445148;R-HSA-983168;	PTHR11533:SF42;	FUNCTION: Release of an N-terminal amino acid, cleaves before cysteine, leucine as well as other amino acids. Degrades peptide hormones such as oxytocin, vasopressin and angiotensin III, and plays a role in maintaining homeostasis during pregnancy. May be involved in the inactivation of neuronal peptides in the brain. Cleaves Met-enkephalin and dynorphin. Binds angiotensin IV and may be the angio…	antigen processing and presentation of exogenous peptide antigen via MHC class I, TAP-independent [GO:0002480]; cell-cell signaling [GO:0007267]; female pregnancy [GO:0007565]; negative regulation of cold-induced thermogenesis [GO:0120163]; peptide catabolic process [GO:0043171]; protein catabolic process [GO:0030163]; protein polyubiquitination [GO:0000209]; proteolysis [GO:0006508]; SMAD protei…	cytoplasm [GO:0005737]; cytoplasmic vesicle membrane [GO:0030659]; cytosol [GO:0005829]; early endosome lumen [GO:0031905]; extracellular region [GO:0005576]; integral component of plasma membrane [GO:0005887]; lysosomal membrane [GO:0005765]; membrane [GO:0016020]; perinuclear region of cytoplasm [GO:0048471]	cytoplasm [GO:0005737]; cytoplasmic vesicle membrane [GO:0030659]; cytosol [GO:0005829]; early endosome lumen [GO:0031905]; extracellular region [GO:0005576]; integral component of plasma membrane [GO:0005887]; lysosomal membrane [GO:0005765]; membrane [GO:0016020]; perinuclear region of cytoplasm [GO:0048471]; aminopeptidase activity [GO:0004177]; metalloaminopeptidase activity [GO:0070006]; met…	aminopeptidase activity [GO:0004177]; metalloaminopeptidase activity [GO:0070006]; metallopeptidase activity [GO:0008237]; peptide binding [GO:0042277]; zinc ion binding [GO:0008270]	SUBCELLULAR LOCATION: Cell membrane {ECO:0000269|PubMed:11389728}; Single-pass type II membrane protein {ECO:0000269|PubMed:11389728}. Note=In brain only the membrane-bound form is found. The protein resides in intracellular vesicles together with GLUT4 and can then translocate to the cell surface in response to insulin and/or oxytocin. Localization may be determined by dileucine internalization …	TRANSMEM 111..131; /note="Helical; Signal-anchor for type II membrane protein"; /evidence="ECO:0000255"	48	6	2	2	8	5	6	10	4	5	0.00663631	0.00285396	0.00238235	0.010395	0.00569521	0.0084421	0.0131556	0.00513689	0.00624438	0.00395754	0.00817744	0.00817894	2.06629	0.0923879	1.04705	1.03439	2.06667	0.212304	1.04731	0.673042	1.21548e+06		807624	3.91341e+06
O00161	Synaptosomal-associated protein 23 OS=Homo sapiens OX=9606 GN=SNAP23 PE=1 SV=1	211	SNP23	Synaptosomal-associated protein 23 (SNAP-23) (Vesicle-membrane fusion protein SNAP-23)	hsa:8773;		R-HSA-1236974;R-HSA-1445148;R-HSA-199992;R-HSA-6798695;		FUNCTION: Essential component of the high affinity receptor for the general membrane fusion machinery and an important regulator of transport vesicle docking and fusion.	antigen processing and presentation of exogenous peptide antigen via MHC class I, TAP-dependent [GO:0002479]; exocytosis [GO:0006887]; histamine secretion by mast cell [GO:0002553]; membrane fusion [GO:0061025]; neutrophil degranulation [GO:0043312]; post-Golgi vesicle-mediated transport [GO:0006892]; protein transport [GO:0015031]; synaptic vesicle fusion to presynaptic active zone membrane [GO:…	adherens junction [GO:0005912]; azurophil granule [GO:0042582]; cell [GO:0005623]; cytoplasm [GO:0005737]; extracellular exosome [GO:0070062]; focal adhesion [GO:0005925]; mast cell granule [GO:0042629]; mitochondrion [GO:0005739]; neuron projection [GO:0043005]; nucleoplasm [GO:0005654]; phagocytic vesicle membrane [GO:0030670]; plasma membrane [GO:0005886]; presynapse [GO:0098793]; SNARE comple…	adherens junction [GO:0005912]; azurophil granule [GO:0042582]; cell [GO:0005623]; cytoplasm [GO:0005737]; extracellular exosome [GO:0070062]; focal adhesion [GO:0005925]; mast cell granule [GO:0042629]; mitochondrion [GO:0005739]; neuron projection [GO:0043005]; nucleoplasm [GO:0005654]; phagocytic vesicle membrane [GO:0030670]; plasma membrane [GO:0005886]; presynapse [GO:0098793]; SNARE comple…	SNAP receptor activity [GO:0005484]; syntaxin binding [GO:0019905]	SUBCELLULAR LOCATION: Cell membrane; Peripheral membrane protein. Cell membrane; Lipid-anchor. Cell junction, synapse, synaptosome. Note=Mainly localized to the plasma membrane.		44	1	2	1	7	6	13	4	5	5	0.005373	0.013864	0.00578651	0.0441849	0.0331995	0.0888555	0.0255629	0.0311926	0.0303341	0.00834118	0.0554133	0.0290299	6.64334	0.0524394	2.73191	1.28034	3.48031	0.00320125	1.79922	2.49468	257672	237915	328382	1.85732e+07
Q6F5E8	Capping protein, Arp2/3 and myosin-I linker protein 2 OS=Homo sapiens OX=9606 GN=CARMIL2 PE=1 SV=2	1435	CARL2	Capping protein, Arp2/3 and myosin-I linker protein 2 (Capping protein regulator and myosin 1 linker 2) (F-actin-uncapping protein RLTPR) (Leucine-rich repeat-containing protein 16C) (RGD, leucine-rich repeat, tropomodulin and proline-rich-containing protein)	hsa:146206;			PTHR24112:SF32;	FUNCTION: Cell membrane-cytoskeleton-associated protein that plays a role in the regulation of actin polymerization at the barbed end of actin filaments. Prevents F-actin heterodimeric capping protein (CP) activity at the leading edges of migrating cells, and hence generates uncapped barbed ends and enhances actin polymerization (PubMed:26466680). Plays a role in cell protrusion formations; invol…	actin filament network formation [GO:0051639]; establishment or maintenance of cell polarity [GO:0007163]; establishment or maintenance of monopolar cell polarity [GO:0061339]; maintenance of cell polarity [GO:0030011]; negative regulation of barbed-end actin filament capping [GO:2000813]; positive regulation of cell migration [GO:0030335]; positive regulation of extracellular matrix disassembly …	actin cytoskeleton [GO:0015629]; cell leading edge [GO:0031252]; cytoplasm [GO:0005737]; extrinsic component of cytoplasmic side of plasma membrane [GO:0031234]; intermediate filament cytoskeleton [GO:0045111]; lamellipodium [GO:0030027]; macropinosome [GO:0044354]; membrane [GO:0016020]; plasma membrane [GO:0005886]; ruffle [GO:0001726]	actin cytoskeleton [GO:0015629]; cell leading edge [GO:0031252]; cytoplasm [GO:0005737]; extrinsic component of cytoplasmic side of plasma membrane [GO:0031234]; intermediate filament cytoskeleton [GO:0045111]; lamellipodium [GO:0030027]; macropinosome [GO:0044354]; membrane [GO:0016020]; plasma membrane [GO:0005886]; ruffle [GO:0001726]; phospholipid binding [GO:0005543]; protein-containing comp…	phospholipid binding [GO:0005543]; protein-containing complex binding [GO:0044877]	SUBCELLULAR LOCATION: [Isoform 2]: Cytoplasm {ECO:0000269|PubMed:19846667, ECO:0000269|PubMed:26466680}. Cytoplasm, cytoskeleton {ECO:0000269|PubMed:19846667, ECO:0000269|PubMed:26466680, ECO:0000269|PubMed:26578515}. Cell membrane {ECO:0000269|PubMed:26466680, ECO:0000269|PubMed:26578515}; Peripheral membrane protein {ECO:0000305}; Cytoplasmic side {ECO:0000305}. Cell projection, lamellipodium {…		44	4	2	5	7	8	7	4	5	2	0.00316015	0.00203854	0.00425419	0.00649688	0.00650881	0.00703509	0.00375873	0.00458651	0.00178411	0.00315096	0.00668026	0.00337645	2.12007	0.00601776	1.08411	2.22057	1.07156	0.840294	0.0997157	0.0755686	1.95053e+06	324103	3.00765e+06	6864295
P29320	Ephrin type-A receptor 3 OS=Homo sapiens OX=9606 GN=EPHA3 PE=1 SV=2	983	EPHA3	Ephrin type-A receptor 3 (EC 2.7.10.1) (EPH-like kinase 4) (EK4) (hEK4) (HEK) (Human embryo kinase) (Tyrosine-protein kinase TYRO4) (Tyrosine-protein kinase receptor ETK1) (Eph-like tyrosine kinase 1)	hsa:2042;		R-HSA-2682334;R-HSA-3928663;R-HSA-3928665;		FUNCTION: Receptor tyrosine kinase which binds promiscuously membrane-bound ephrin family ligands residing on adjacent cells, leading to contact-dependent bidirectional signaling into neighboring cells. The signaling pathway downstream of the receptor is referred to as forward signaling while the signaling pathway downstream of the ephrin ligand is referred to as reverse signaling. Highly promisc…	axon guidance [GO:0007411]; cell adhesion [GO:0007155]; cell migration [GO:0016477]; cellular response to retinoic acid [GO:0071300]; ephrin receptor signaling pathway [GO:0048013]; fasciculation of motor neuron axon [GO:0097156]; fasciculation of sensory neuron axon [GO:0097155]; multicellular organism development [GO:0007275]; negative regulation of endocytosis [GO:0045806]; peptidyl-tyrosine p…	actin cytoskeleton [GO:0015629]; cytosol [GO:0005829]; early endosome [GO:0005769]; extracellular region [GO:0005576]; integral component of plasma membrane [GO:0005887]; neuron projection [GO:0043005]; nuclear membrane [GO:0031965]; nucleoplasm [GO:0005654]; plasma membrane [GO:0005886]; receptor complex [GO:0043235]	actin cytoskeleton [GO:0015629]; cytosol [GO:0005829]; early endosome [GO:0005769]; extracellular region [GO:0005576]; integral component of plasma membrane [GO:0005887]; neuron projection [GO:0043005]; nuclear membrane [GO:0031965]; nucleoplasm [GO:0005654]; plasma membrane [GO:0005886]; receptor complex [GO:0043235]; ATP binding [GO:0005524]; GPI-linked ephrin receptor activity [GO:0005004]; tr…	ATP binding [GO:0005524]; GPI-linked ephrin receptor activity [GO:0005004]; transmembrane-ephrin receptor activity [GO:0005005]; transmembrane receptor protein tyrosine kinase activity [GO:0004714]	SUBCELLULAR LOCATION: [Isoform 1]: Cell membrane {ECO:0000269|PubMed:11870224}; Single-pass type I membrane protein {ECO:0000255}.; SUBCELLULAR LOCATION: [Isoform 2]: Secreted {ECO:0000269|PubMed:21135139}.	TRANSMEM 542..565; /note="Helical"; /evidence="ECO:0000255"	43	1	1	2	9	10	8	4	5	3	0.00115331	0.00148795	0.00248414	0.012194	0.0118771	0.0117371	0.00548706	0.00669547	0.00390671	0.00170847	0.0119361	0.00536308	6.98643	1.71822e-05	2.80455	4.76492	3.13912	0.0153936	1.65036	1.81266			1.09649e+06	7.88692e+06
Q9H2G2	STE20-like serine/threonine-protein kinase OS=Homo sapiens OX=9606 GN=SLK PE=1 SV=1	1235	SLK	STE20-like serine/threonine-protein kinase (STE20-like kinase) (hSLK) (EC 2.7.11.1) (CTCL tumor antigen se20-9) (STE20-related serine/threonine-protein kinase) (STE20-related kinase) (Serine/threonine-protein kinase 2)	hsa:9748;				FUNCTION: Mediates apoptosis and actin stress fiber dissolution. {ECO:0000250}.	activation of protein kinase activity [GO:0032147]; apoptotic process [GO:0006915]; cytoplasmic microtubule organization [GO:0031122]; protein autophosphorylation [GO:0046777]; regulation of apoptotic process [GO:0042981]; regulation of cell migration [GO:0030334]; regulation of focal adhesion assembly [GO:0051893]; regulation of mitotic cell cycle [GO:0007346]; signal transduction by protein pho…	cell leading edge [GO:0031252]; cytoplasm [GO:0005737]; extracellular exosome [GO:0070062]; perinuclear region of cytoplasm [GO:0048471]	cell leading edge [GO:0031252]; cytoplasm [GO:0005737]; extracellular exosome [GO:0070062]; perinuclear region of cytoplasm [GO:0048471]; ATP binding [GO:0005524]; cadherin binding [GO:0045296]; identical protein binding [GO:0042802]; protein homodimerization activity [GO:0042803]; protein serine/threonine kinase activity [GO:0004674]; activation of protein kinase activity [GO:0032147]; apoptotic…	ATP binding [GO:0005524]; cadherin binding [GO:0045296]; identical protein binding [GO:0042802]; protein homodimerization activity [GO:0042803]; protein serine/threonine kinase activity [GO:0004674]	SUBCELLULAR LOCATION: Cytoplasm {ECO:0000250}.		40	4	2	4	9	4	6	1	6	4	0.00367191	0.00236867	0.0039545	0.00970586	0.00378143	0.00700661	0.00109186	0.00639512	0.00414607	0.0033317	0.0068313	0.00387768	2.0504	0.120828	1.0359	0.917834	1.16388	0.751945	0.218938	0.123814	3.24233e+06	307126	2.54661e+06	4297855
P54709	Sodium/potassium-transporting ATPase subunit beta-3 OS=Homo sapiens OX=9606 GN=ATP1B3 PE=1 SV=1	279	AT1B3	Sodium/potassium-transporting ATPase subunit beta-3 (Sodium/potassium-dependent ATPase subunit beta-3) (ATPB-3) (CD antigen CD298)	hsa:483;		R-HSA-210991;R-HSA-5578775;R-HSA-936837;	PTHR11523;	FUNCTION: This is the non-catalytic component of the active enzyme, which catalyzes the hydrolysis of ATP coupled with the exchange of Na(+) and K(+) ions across the plasma membrane. The exact function of the beta-3 subunit is not known.	cellular potassium ion homeostasis [GO:0030007]; cellular sodium ion homeostasis [GO:0006883]; ion transmembrane transport [GO:0034220]; leukocyte migration [GO:0050900]; membrane repolarization [GO:0086009]; positive regulation of ATPase activity [GO:0032781]; positive regulation of potassium ion import across plasma membrane [GO:1903288]; positive regulation of potassium ion transmembrane trans…	caveola [GO:0005901]; cell [GO:0005623]; extracellular exosome [GO:0070062]; melanosome [GO:0042470]; plasma membrane [GO:0005886]; sodium:potassium-exchanging ATPase complex [GO:0005890]; sperm flagellum [GO:0036126]	caveola [GO:0005901]; cell [GO:0005623]; extracellular exosome [GO:0070062]; melanosome [GO:0042470]; plasma membrane [GO:0005886]; sodium:potassium-exchanging ATPase complex [GO:0005890]; sperm flagellum [GO:0036126]; ATPase activator activity [GO:0001671]; ATPase binding [GO:0051117]; sodium:potassium-exchanging ATPase activity [GO:0005391]; cellular potassium ion homeostasis [GO:0030007]; cell…	ATPase activator activity [GO:0001671]; ATPase binding [GO:0051117]; sodium:potassium-exchanging ATPase activity [GO:0005391]	SUBCELLULAR LOCATION: Cell membrane {ECO:0000269|PubMed:17081065}; Single-pass type II membrane protein {ECO:0000269|PubMed:17081065}. Melanosome {ECO:0000269|PubMed:17081065}. Note=Identified by mass spectrometry in melanosome fractions from stage I to stage IV.	TRANSMEM 36..56; /note="Helical; Signal-anchor for type II membrane protein"; /evidence="ECO:0000255"	39	2	4	1	6	6	8	2	5	5	0.0081269	0.02097	0.00437618	0.0286421	0.0251079	0.0413532	0.00966627	0.0235901	0.0229408	0.0111577	0.0317011	0.0187324	2.84119	0.043342	1.5065	1.36309	1.67888	0.325818	0.747499	0.487025	1.48857e+06	2.91022e+06	1.43266e+06	4929685
P23634	Plasma membrane calcium-transporting ATPase 4 OS=Homo sapiens OX=9606 GN=ATP2B4 PE=1 SV=2	1241	AT2B4	Plasma membrane calcium-transporting ATPase 4 (PMCA4) (EC 7.2.2.10) (Matrix-remodeling-associated protein 1) (Plasma membrane calcium ATPase isoform 4) (Plasma membrane calcium pump isoform 4)	hsa:493;		R-HSA-418359;R-HSA-5578775;R-HSA-936837;	PTHR24093:SF435;	FUNCTION: Calcium/calmodulin-regulated and magnesium-dependent enzyme that catalyzes the hydrolysis of ATP coupled with the transport of calcium out of the cell (PubMed:8530416). By regulating sperm cell calcium homeostasis, may play a role in sperm motility (By similarity). {ECO:0000250|UniProtKB:Q6Q477, ECO:0000269|PubMed:8530416}.	calcium ion export [GO:1901660]; calcium ion import across plasma membrane [GO:0098703]; calcium ion transmembrane import into cytosol [GO:0097553]; calcium ion transmembrane transport [GO:0070588]; cellular calcium ion homeostasis [GO:0006874]; cellular response to acetylcholine [GO:1905145]; cellular response to epinephrine stimulus [GO:0071872]; flagellated sperm motility [GO:0030317]; hippoca…	basolateral plasma membrane [GO:0016323]; caveola [GO:0005901]; cell [GO:0005623]; glutamatergic synapse [GO:0098978]; integral component of plasma membrane [GO:0005887]; integral component of presynaptic active zone membrane [GO:0099059]; intracellular membrane-bounded organelle [GO:0043231]; membrane [GO:0016020]; membrane raft [GO:0045121]; neuron projection [GO:0043005]; plasma membrane [GO:0…	basolateral plasma membrane [GO:0016323]; caveola [GO:0005901]; cell [GO:0005623]; glutamatergic synapse [GO:0098978]; integral component of plasma membrane [GO:0005887]; integral component of presynaptic active zone membrane [GO:0099059]; intracellular membrane-bounded organelle [GO:0043231]; membrane [GO:0016020]; membrane raft [GO:0045121]; neuron projection [GO:0043005]; plasma membrane [GO:0…	ATPase-coupled cation transmembrane transporter activity [GO:0019829]; ATP binding [GO:0005524]; calcium-dependent protein binding [GO:0048306]; calcium ion transmembrane transporter activity [GO:0015085]; calcium transmembrane transporter activity, phosphorylative mechanism [GO:0005388]; calmodulin binding [GO:0005516]; metal ion binding [GO:0046872]; nitric-oxide synthase binding [GO:0050998]; …	SUBCELLULAR LOCATION: Cell membrane {ECO:0000269|PubMed:2137451}; Multi-pass membrane protein {ECO:0000255}. Cell projection, cilium, flagellum membrane {ECO:0000250|UniProtKB:Q6Q477}; Multi-pass membrane protein {ECO:0000255}.	TRANSMEM 93..113; /note="Helical"; /evidence="ECO:0000255"; TRANSMEM 151..171; /note="Helical"; /evidence="ECO:0000255"; TRANSMEM 357..376; /note="Helical"; /evidence="ECO:0000255"; TRANSMEM 410..427; /note="Helical"; /evidence="ECO:0000255"; TRANSMEM 841..860; /note="Helical"; /evidence="ECO:0000255"; TRANSMEM 871..891; /note="Helical"; /evidence="ECO:0000255"; TRANSMEM 912..934; /note="Helical"…	38	5	1	3	6	10	4	4	2	3	0.0045677	0.00117861	0.00295154	0.00643929	0.00940788	0.00464849	0.00434632	0.0021214	0.00309452	0.00289928	0.00683188	0.00318741	2.35641	0.0815213	1.23659	1.08873	1.09938	0.817834	0.136689	0.087335	4143976	255001	2.03492e+06	3.99267e+06
Q9H0A8	COMM domain-containing protein 4 OS=Homo sapiens OX=9606 GN=COMMD4 PE=1 SV=1	199	COMD4	COMM domain-containing protein 4	hsa:54939;		R-HSA-8951664;		FUNCTION: May modulate activity of cullin-RING E3 ubiquitin ligase (CRL) complexes (PubMed:21778237). Down-regulates activation of NF-kappa-B. {ECO:0000269|PubMed:15799966, ECO:0000305|PubMed:21778237}.		cytoplasm [GO:0005737]; nucleus [GO:0005634]	cytoplasm [GO:0005737]; nucleus [GO:0005634]		SUBCELLULAR LOCATION: Cytoplasm {ECO:0000269|PubMed:21778237}. Nucleus {ECO:0000269|PubMed:21778237}.		37	3	3	2	5	5	6	7	4	2	0.017091	0.0220501	0.0122709	0.0334638	0.0293346	0.0434832	0.0474327	0.0264589	0.0128653	0.0171373	0.0354272	0.028919	2.06726	0.0224814	1.04772	1.64818	1.68749	0.322331	0.754875	0.491698	1.8665e+06		1.36583e+06	3.42226e+06
Q13523	Serine/threonine-protein kinase PRP4 homolog OS=Homo sapiens OX=9606 GN=PRPF4B PE=1 SV=3	1007	PRP4B	Serine/threonine-protein kinase PRP4 homolog (EC 2.7.11.1) (PRP4 kinase) (PRP4 pre-mRNA-processing factor 4 homolog)	hsa:8899;				FUNCTION: Has a role in pre-mRNA splicing. Phosphorylates SF2/ASF.	mRNA splicing, via spliceosome [GO:0000398]; protein phosphorylation [GO:0006468]; RNA splicing [GO:0008380]	catalytic step 2 spliceosome [GO:0071013]; chromosome [GO:0005694]; nuclear speck [GO:0016607]; nucleus [GO:0005634]	catalytic step 2 spliceosome [GO:0071013]; chromosome [GO:0005694]; nuclear speck [GO:0016607]; nucleus [GO:0005634]; ATP binding [GO:0005524]; protein kinase activity [GO:0004672]; protein serine/threonine kinase activity [GO:0004674]; RNA binding [GO:0003723]; mRNA splicing, via spliceosome [GO:0000398]; protein phosphorylation [GO:0006468]; RNA splicing [GO:0008380]	ATP binding [GO:0005524]; protein kinase activity [GO:0004672]; protein serine/threonine kinase activity [GO:0004674]; RNA binding [GO:0003723]	SUBCELLULAR LOCATION: Nucleus.		35	2	1	2	6	5	2	5	7	5	0.00225164	0.00145249	0.00242493	0.00793561	0.00579701	0.00286434	0.00669536	0.00915025	0.006356	0.00204302	0.00553232	0.00740054	2.70791	0.0806032	1.43718	1.09365	3.62235	0.00450234	1.85693	2.34656	1.1472e+06	253384	869062	1.45254e+07
Q658Y4	Protein FAM91A1 OS=Homo sapiens OX=9606 GN=FAM91A1 PE=1 SV=3	838	F91A1	Protein FAM91A1	hsa:157769;			PTHR28441;	FUNCTION: As component of the WDR11 complex acts together with TBC1D23 to facilitate the golgin-mediated capture of vesicles generated using AP-1. {ECO:0000269|PubMed:29426865}.	intracellular protein transport [GO:0006886]; vesicle tethering to Golgi [GO:0099041]	cell [GO:0005623]; cytoplasmic vesicle [GO:0031410]; trans-Golgi network [GO:0005802]	cell [GO:0005623]; cytoplasmic vesicle [GO:0031410]; trans-Golgi network [GO:0005802]; intracellular protein transport [GO:0006886]; vesicle tethering to Golgi [GO:0099041]		SUBCELLULAR LOCATION: Golgi apparatus, trans-Golgi network {ECO:0000269|PubMed:29084197, ECO:0000269|PubMed:29426865}. Cytoplasmic vesicle {ECO:0000269|PubMed:29426865}. Note=Recruitment to the TGN requires the presence of GOLGA1, GOLGA4 and TBC1D23. {ECO:0000269|PubMed:29084197}.		34	3	1	2	5	6	3	3	6	5	0.0040586	0.00174541	0.00291397	0.00794666	0.00835931	0.00516298	0.00482737	0.00942479	0.00763782	0.00290599	0.00715632	0.00729666	2.46261	0.024329	1.30019	1.61388	2.5109	0.0425579	1.3282	1.37102	812276		812931	4.58724e+06
Q9C0C2	182 kDa tankyrase-1-binding protein OS=Homo sapiens OX=9606 GN=TNKS1BP1 PE=1 SV=4	1729	TB182	182 kDa tankyrase-1-binding protein	hsa:85456;		R-HSA-429947;R-HSA-6804115;	PTHR22042;		cellular response to ionizing radiation [GO:0071479]; DNA damage response, signal transduction by p53 class mediator resulting in cell cycle arrest [GO:0006977]; double-strand break repair [GO:0006302]; nuclear-transcribed mRNA poly(A) tail shortening [GO:0000289]; positive regulation of peptidyl-serine phosphorylation [GO:0033138]; positive regulation of peptidyl-threonine phosphorylation [GO:00…	adherens junction [GO:0005912]; CCR4-NOT complex [GO:0030014]; cytoplasm [GO:0005737]; cytoskeleton [GO:0005856]; cytosol [GO:0005829]; nuclear heterochromatin [GO:0005720]; nucleus [GO:0005634]	adherens junction [GO:0005912]; CCR4-NOT complex [GO:0030014]; cytoplasm [GO:0005737]; cytoskeleton [GO:0005856]; cytosol [GO:0005829]; nuclear heterochromatin [GO:0005720]; nucleus [GO:0005634]; ankyrin repeat binding [GO:0071532]; cadherin binding [GO:0045296]; enzyme binding [GO:0019899]; protein-containing complex binding [GO:0044877]; cellular response to ionizing radiation [GO:0071479]; DNA…	ankyrin repeat binding [GO:0071532]; cadherin binding [GO:0045296]; enzyme binding [GO:0019899]; protein-containing complex binding [GO:0044877]	SUBCELLULAR LOCATION: Nucleus. Cytoplasm, cytoskeleton. Chromosome. Note=Colocalizes with chromosomes during mitosis, and in the cytoplasm with cortical actin.		33	2	3	2	10	3	10	1	1	1	0.0013114	0.00253786	0.00141232	0.00770306	0.00202577	0.0083412	0.000779899	0.000761324	0.000740369	0.00175386	0.00602334	0.000760531	3.43433	0.105142	1.78003	0.978222	0.433632	0.064943	-1.20546	1.18747	1.40015e+06	624099	595420	3.55764e+06
P27105	Erythrocyte band 7 integral membrane protein OS=Homo sapiens OX=9606 GN=STOM PE=1 SV=3	288	STOM	Erythrocyte band 7 integral membrane protein (Protein 7.2b) (Stomatin)	hsa:2040;		R-HSA-2672351;R-HSA-6798695;	PTHR10264:SF115;	FUNCTION: Regulates ion channel activity and transmembrane ion transport. Regulates ASIC2 and ASIC3 channel activity.	neutrophil degranulation [GO:0043312]; positive regulation by host of viral genome replication [GO:0044829]; positive regulation of protein targeting to membrane [GO:0090314]; regulation of acid-sensing ion channel activity [GO:1901585]	azurophil granule membrane [GO:0035577]; blood microparticle [GO:0072562]; cytoskeleton [GO:0005856]; endoplasmic reticulum [GO:0005783]; extracellular exosome [GO:0070062]; extracellular space [GO:0005615]; integral component of plasma membrane [GO:0005887]; melanosome [GO:0042470]; membrane [GO:0016020]; membrane raft [GO:0045121]; mitochondrion [GO:0005739]; perinuclear region of cytoplasm [GO…	azurophil granule membrane [GO:0035577]; blood microparticle [GO:0072562]; cytoskeleton [GO:0005856]; endoplasmic reticulum [GO:0005783]; extracellular exosome [GO:0070062]; extracellular space [GO:0005615]; integral component of plasma membrane [GO:0005887]; melanosome [GO:0042470]; membrane [GO:0016020]; membrane raft [GO:0045121]; mitochondrion [GO:0005739]; perinuclear region of cytoplasm [GO…	identical protein binding [GO:0042802]; protein homodimerization activity [GO:0042803]; RNA polymerase binding [GO:0070063]	SUBCELLULAR LOCATION: Cell membrane {ECO:0000269|PubMed:9243190}; Peripheral membrane protein {ECO:0000269|PubMed:9243190}; Cytoplasmic side {ECO:0000269|PubMed:9243190}. Cytoplasm, cytoskeleton {ECO:0000269|PubMed:9243190}. Cell membrane {ECO:0000269|PubMed:12130500}; Lipid-anchor {ECO:0000269|PubMed:12130500}; Cytoplasmic side {ECO:0000269|PubMed:12130500}. Membrane raft {ECO:0000269|PubMed:121…		31	3	1	2	5	4	4	5	6	1	0.0118094	0.00507866	0.00847884	0.0231226	0.0162155	0.0200305	0.0234105	0.0274235	0.00444479	0.00845564	0.0197895	0.0184263	2.34039	0.0152582	1.22675	1.8165	2.17917	0.24631	1.12378	0.608517	610217	188705	318009	1.90282e+06
Q9BZH6	WD repeat-containing protein 11 OS=Homo sapiens OX=9606 GN=WDR11 PE=1 SV=1	1224	WDR11	WD repeat-containing protein 11 (Bromodomain and WD repeat-containing protein 2) (WD repeat-containing protein 15)	hsa:55717;			PTHR14593;	FUNCTION: Involved in the Hedgehog (Hh) signaling pathway, is essential for normal ciliogenesis (PubMed:29263200). Regulates the proteolytic processing of GLI3 and cooperates with the transcription factor EMX1 in the induction of downstream Hh pathway gene expression and gonadotropin-releasing hormone production (PubMed:29263200). WDR11 complex facilitates the tethering of Adaptor protein-1 compl…	cilium assembly [GO:0060271]; head development [GO:0060322]; heart development [GO:0007507]; intracellular protein transport [GO:0006886]; multicellular organism growth [GO:0035264]; regulation of smoothened signaling pathway [GO:0008589]; vesicle tethering to Golgi [GO:0099041]	axoneme [GO:0005930]; cell [GO:0005623]; ciliary basal body [GO:0036064]; cytoplasm [GO:0005737]; cytoplasmic vesicle [GO:0031410]; cytosol [GO:0005829]; lysosomal membrane [GO:0005765]; membrane [GO:0016020]; microtubule cytoskeleton [GO:0015630]; nucleus [GO:0005634]; trans-Golgi network [GO:0005802]	axoneme [GO:0005930]; cell [GO:0005623]; ciliary basal body [GO:0036064]; cytoplasm [GO:0005737]; cytoplasmic vesicle [GO:0031410]; cytosol [GO:0005829]; lysosomal membrane [GO:0005765]; membrane [GO:0016020]; microtubule cytoskeleton [GO:0015630]; nucleus [GO:0005634]; trans-Golgi network [GO:0005802]; cilium assembly [GO:0060271]; head development [GO:0060322]; heart development [GO:0007507]; i…		SUBCELLULAR LOCATION: Cytoplasm, cytoskeleton, cilium basal body {ECO:0000269|PubMed:29263200}. Cytoplasm {ECO:0000269|PubMed:20887964}. Nucleus {ECO:0000269|PubMed:20887964, ECO:0000269|PubMed:29263200}. Cytoplasm, cytoskeleton, cilium axoneme {ECO:0000269|PubMed:29263200}. Cytoplasmic vesicle {ECO:0000269|PubMed:29426865}. Golgi apparatus, trans-Golgi network {ECO:0000269|PubMed:29426865}. Note…		30	3	2	2	4	4	6	6	1	2	0.00277868	0.00238996	0.00199502	0.00435248	0.00381542	0.00706957	0.00661002	0.00107543	0.00209166	0.00238789	0.00507916	0.00325904	2.12705	0.0596045	1.08885	1.22472	1.36482	0.638393	0.448712	0.194912	1.47119e+06	1.26165e+06	677853	1.5327e+06
Q9NVH1	DnaJ homolog subfamily C member 11 OS=Homo sapiens OX=9606 GN=DNAJC11 PE=1 SV=2	559	DJC11	DnaJ homolog subfamily C member 11	hsa:55735;		R-HSA-8949613;		FUNCTION: [Isoform 1]: Required for mitochondrial inner membrane organization. Seems to function through its association with the MICOS complex and the mitochondrial outer membrane sorting assembly machinery (SAM) complex. {ECO:0000269|PubMed:25111180, ECO:0000305}.	cristae formation [GO:0042407]; inner mitochondrial membrane organization [GO:0007007]	MIB complex [GO:0140275]; mitochondrial outer membrane [GO:0005741]; mitochondrion [GO:0005739]; SAM complex [GO:0001401]	MIB complex [GO:0140275]; mitochondrial outer membrane [GO:0005741]; mitochondrion [GO:0005739]; SAM complex [GO:0001401]; cristae formation [GO:0042407]; inner mitochondrial membrane organization [GO:0007007]		SUBCELLULAR LOCATION: Mitochondrion {ECO:0000269|PubMed:25997101}. Note=Isoforms show differential submitochondrial localization. A 57 kDa form (potentially isoform 3) shows either mitochondrial matrix or innermembrane (IM) localization, possibly anchored to the IM facing the matrix. A 35 kDa form behaved either as an inner membrane space (IMS) or an IM protein exposed to the IMS. {ECO:0000269|Pu…		29	2	1	2	4	4	3	6	3	4	0.00405618	0.00261656	0.00436835	0.0095303	0.00835433	0.00773985	0.0144735	0.00706438	0.00915992	0.00368036	0.0085415	0.0102326	2.32083	0.00296361	1.21464	2.52818	2.78032	0.0447268	1.47525	1.34943	3.79683e+06	698201		540723
Q9UBC2	Epidermal growth factor receptor substrate 15-like 1 OS=Homo sapiens OX=9606 GN=EPS15L1 PE=1 SV=1	864	EP15R	Epidermal growth factor receptor substrate 15-like 1 (Eps15-related protein) (Eps15R)	hsa:58513;		R-HSA-182971;R-HSA-8856825;R-HSA-8856828;		FUNCTION: Seems to be a constitutive component of clathrin-coated pits that is required for receptor-mediated endocytosis. Involved in endocytosis of integrin beta-1 (ITGB1) and transferrin receptor (TFR); internalization of ITGB1 as DAB2-dependent cargo but not TFR seems to require association with DAB2. {ECO:0000269|PubMed:22648170, ECO:0000269|PubMed:9407958}.	endocytosis [GO:0006897]; membrane organization [GO:0061024]; negative regulation of epidermal growth factor receptor signaling pathway [GO:0042059]	clathrin coat of coated pit [GO:0030132]; cytosol [GO:0005829]; membrane [GO:0016020]; nucleus [GO:0005634]; plasma membrane [GO:0005886]	clathrin coat of coated pit [GO:0030132]; cytosol [GO:0005829]; membrane [GO:0016020]; nucleus [GO:0005634]; plasma membrane [GO:0005886]; cadherin binding [GO:0045296]; calcium ion binding [GO:0005509]; endocytosis [GO:0006897]; membrane organization [GO:0061024]; negative regulation of epidermal growth factor receptor signaling pathway [GO:0042059]	cadherin binding [GO:0045296]; calcium ion binding [GO:0005509]	SUBCELLULAR LOCATION: Cell membrane {ECO:0000250}; Peripheral membrane protein {ECO:0000250}. Nucleus {ECO:0000250}. Membrane, coated pit {ECO:0000250}. Note=Localized to plasma membrane coated pits. {ECO:0000250}.		29	2	3	2	4	5	6	3	2	2	0.00262431	0.00507866	0.00282628	0.00616602	0.00675647	0.0100152	0.0046821	0.00304706	0.00296319	0.00350975	0.0076459	0.00356412	2.17847	0.0446554	1.12332	1.35013	1.01549	0.957789	0.0221754	0.01873	2.77955e+06	921096	1.64528e+06	3.10436e+06
Q6DKI1	60S ribosomal protein L7-like 1 OS=Homo sapiens OX=9606 GN=RPL7L1 PE=1 SV=2	255	RL7L	60S ribosomal protein L7-like 1 (Large ribosomal subunit protein uL30-like 1)	hsa:285855;			PTHR11524;		blastocyst formation [GO:0001825]; maturation of LSU-rRNA from tricistronic rRNA transcript (SSU-rRNA, 5.8S rRNA, LSU-rRNA) [GO:0000463]	cytosolic large ribosomal subunit [GO:0022625]; nucleolus [GO:0005730]	cytosolic large ribosomal subunit [GO:0022625]; nucleolus [GO:0005730]; RNA binding [GO:0003723]; structural constituent of ribosome [GO:0003735]; blastocyst formation [GO:0001825]; maturation of LSU-rRNA from tricistronic rRNA transcript (SSU-rRNA, 5.8S rRNA, LSU-rRNA) [GO:0000463]	RNA binding [GO:0003723]; structural constituent of ribosome [GO:0003735]			27	3	1	2	4	7	1	2	3	4	0.0133377	0.0057359	0.0095761	0.0208919	0.0320495	0.00565566	0.010576	0.0154862	0.02008	0.00954989	0.0195324	0.0153807	2.0453	0.278001	1.03231	0.555953	1.61057	0.172355	0.687569	0.763577	5.38059e+06	595019	1661043	1.95085e+06
P28072	Proteasome subunit beta type-6 OS=Homo sapiens OX=9606 GN=PSMB6 PE=1 SV=4	239	PSB6	Proteasome subunit beta type-6 (EC 3.4.25.1) (Macropain delta chain) (Multicatalytic endopeptidase complex delta chain) (Proteasome delta chain) (Proteasome subunit Y)	hsa:5694;		R-HSA-1169091;R-HSA-1234176;R-HSA-1236974;R-HSA-1236978;R-HSA-174084;R-HSA-174113;R-HSA-174154;R-HSA-174178;R-HSA-174184;R-HSA-180534;R-HSA-180585;R-HSA-187577;R-HSA-195253;R-HSA-202424;R-HSA-211733;R-HSA-2467813;R-HSA-2871837;R-HSA-349425;R-HSA-350562;R-HSA-382556;R-HSA-450408;R-HSA-4608870;R-HSA-4641257;R-HSA-4641258;R-HSA-5358346;R-HSA-5362768;R-HSA-5607761;R-HSA-5607764;R-HSA-5610780;R-HSA-56…	PTHR11599:SF46;	FUNCTION: Component of the 20S core proteasome complex involved in the proteolytic degradation of most intracellular proteins. This complex plays numerous essential roles within the cell by associating with different regulatory particles. Associated with two 19S regulatory particles, forms the 26S proteasome and thus participates in the ATP-dependent degradation of ubiquitinated proteins. The 26S…	anaphase-promoting complex-dependent catabolic process [GO:0031145]; antigen processing and presentation of exogenous peptide antigen via MHC class I, TAP-dependent [GO:0002479]; Fc-epsilon receptor signaling pathway [GO:0038095]; interleukin-1-mediated signaling pathway [GO:0070498]; MAPK cascade [GO:0000165]; negative regulation of canonical Wnt signaling pathway [GO:0090090]; negative regulati…	cytoplasm [GO:0005737]; cytosol [GO:0005829]; extracellular exosome [GO:0070062]; nucleoplasm [GO:0005654]; nucleus [GO:0005634]; proteasome complex [GO:0000502]; proteasome core complex [GO:0005839]; proteasome core complex, beta-subunit complex [GO:0019774]	cytoplasm [GO:0005737]; cytosol [GO:0005829]; extracellular exosome [GO:0070062]; nucleoplasm [GO:0005654]; nucleus [GO:0005634]; proteasome complex [GO:0000502]; proteasome core complex [GO:0005839]; proteasome core complex, beta-subunit complex [GO:0019774]; cadherin binding [GO:0045296]; endopeptidase activity [GO:0004175]; threonine-type endopeptidase activity [GO:0004298]; anaphase-promoting…	cadherin binding [GO:0045296]; endopeptidase activity [GO:0004175]; threonine-type endopeptidase activity [GO:0004298]	SUBCELLULAR LOCATION: Cytoplasm {ECO:0000269|PubMed:12181345}. Nucleus {ECO:0000269|PubMed:12181345}.		25	1	2	2	4	3	3	2	4	4	0.00474353	0.0122398	0.0102172	0.0222905	0.014655	0.0181028	0.0112841	0.0220306	0.0214242	0.00906683	0.0183495	0.0182463	2.0238	0.0418813	1.01707	1.37798	2.01242	0.0910383	1.00893	1.04078	1.59727e+06	573470	1678173	1.42534e+06
Q9NSY1	BMP-2-inducible protein kinase OS=Homo sapiens OX=9606 GN=BMP2K PE=1 SV=2	1161	BMP2K	BMP-2-inducible protein kinase (BIKe) (EC 2.7.11.1)	hsa:55589;			PTHR22967:SF10;	FUNCTION: May be involved in osteoblast differentiation.	positive regulation of Notch signaling pathway [GO:0045747]; protein phosphorylation [GO:0006468]; regulation of bone mineralization [GO:0030500]; regulation of clathrin-dependent endocytosis [GO:2000369]	nuclear speck [GO:0016607]; nucleus [GO:0005634]	nuclear speck [GO:0016607]; nucleus [GO:0005634]; AP-2 adaptor complex binding [GO:0035612]; ATP binding [GO:0005524]; phosphatase regulator activity [GO:0019208]; protein serine/threonine kinase activity [GO:0004674]; positive regulation of Notch signaling pathway [GO:0045747]; protein phosphorylation [GO:0006468]; regulation of bone mineralization [GO:0030500]; regulation of clathrin-dependent …	AP-2 adaptor complex binding [GO:0035612]; ATP binding [GO:0005524]; phosphatase regulator activity [GO:0019208]; protein serine/threonine kinase activity [GO:0004674]	SUBCELLULAR LOCATION: Nucleus {ECO:0000269|PubMed:9853615}.		23	2	1	2	4	4	4	2	1	3	0.00195298	0.00125982	0.00210328	0.00458866	0.00402245	0.0049688	0.0023229	0.00113379	0.00330775	0.00177203	0.00452664	0.00225481	2.5545	0.00188909	1.35304	2.72375	1.27245	0.516945	0.347608	0.286556	3.06163e+06	252572	1.80124e+06	781929
Q13112	Chromatin assembly factor 1 subunit B OS=Homo sapiens OX=9606 GN=CHAF1B PE=1 SV=1	559	CAF1B	Chromatin assembly factor 1 subunit B (CAF-1 subunit B) (Chromatin assembly factor I p60 subunit) (CAF-I 60 kDa subunit) (CAF-I p60) (M-phase phosphoprotein 7)	hsa:8208;				FUNCTION: Complex that is thought to mediate chromatin assembly in DNA replication and DNA repair. Assembles histone octamers onto replicating DNA in vitro. CAF-1 performs the first step of the nucleosome assembly process, bringing newly synthesized histones H3 and H4 to replicating DNA; histones H2A/H2B can bind to this chromatin precursor subsequent to DNA replication to complete the histone oc…	cell cycle [GO:0007049]; chromatin assembly [GO:0031497]; DNA repair [GO:0006281]; DNA replication [GO:0006260]; DNA replication-dependent nucleosome assembly [GO:0006335]; nucleosome assembly [GO:0006334]	CAF-1 complex [GO:0033186]; cytoplasm [GO:0005737]; nuclear chromatin [GO:0000790]; nucleoplasm [GO:0005654]; nucleus [GO:0005634]; protein-containing complex [GO:0032991]	CAF-1 complex [GO:0033186]; cytoplasm [GO:0005737]; nuclear chromatin [GO:0000790]; nucleoplasm [GO:0005654]; nucleus [GO:0005634]; protein-containing complex [GO:0032991]; chromatin binding [GO:0003682]; histone binding [GO:0042393]; unfolded protein binding [GO:0051082]; cell cycle [GO:0007049]; chromatin assembly [GO:0031497]; DNA repair [GO:0006281]; DNA replication [GO:0006260]; DNA replicat…	chromatin binding [GO:0003682]; histone binding [GO:0042393]; unfolded protein binding [GO:0051082]	SUBCELLULAR LOCATION: Nucleus {ECO:0000269|PubMed:9614144}. Cytoplasm {ECO:0000269|PubMed:9614144}. Note=DNA replication foci. Cytoplasmic in M phase.		23	2	2	1	3	4	4	3	1	3	0.00405618	0.00523311	0.00218417	0.00714773	0.00835433	0.0103198	0.00723673	0.00235479	0.00686994	0.00382449	0.00860729	0.00548715	2.25057	0.0202653	1.17029	1.69325	1.43474	0.408723	0.520791	0.388571	888134	112552	348629	1.09492e+06
O00267	Transcription elongation factor SPT5 OS=Homo sapiens OX=9606 GN=SUPT5H PE=1 SV=1	1087	SPT5H	Transcription elongation factor SPT5 (hSPT5) (DRB sensitivity-inducing factor 160 kDa subunit) (DSIF p160) (DRB sensitivity-inducing factor large subunit) (DSIF large subunit) (Tat-cotransactivator 1 protein) (Tat-CT1 protein)	hsa:6829;		R-HSA-112382;R-HSA-113418;R-HSA-167152;R-HSA-167158;R-HSA-167160;R-HSA-167200;R-HSA-167238;R-HSA-167242;R-HSA-167243;R-HSA-167246;R-HSA-167287;R-HSA-167290;R-HSA-674695;R-HSA-6796648;R-HSA-6807505;R-HSA-72086;R-HSA-75955;R-HSA-77075;	PTHR11125;	FUNCTION: Component of the DRB sensitivity-inducing factor complex (DSIF complex), which regulates mRNA processing and transcription elongation by RNA polymerase II. DSIF positively regulates mRNA capping by stimulating the mRNA guanylyltransferase activity of RNGTT/CAP1A. DSIF also acts cooperatively with the negative elongation factor complex (NELF complex) to enhance transcriptional pausing at…	7-methylguanosine mRNA capping [GO:0006370]; negative regulation of DNA-templated transcription, elongation [GO:0032785]; negative regulation of mRNA polyadenylation [GO:1900364]; negative regulation of transcription by RNA polymerase II [GO:0000122]; positive regulation of DNA-templated transcription, elongation [GO:0032786]; positive regulation of macroautophagy [GO:0016239]; positive regulatio…	DSIF complex [GO:0032044]; nucleoplasm [GO:0005654]; nucleus [GO:0005634]	DSIF complex [GO:0032044]; nucleoplasm [GO:0005654]; nucleus [GO:0005634]; chromatin binding [GO:0003682]; enzyme binding [GO:0019899]; mRNA binding [GO:0003729]; protein heterodimerization activity [GO:0046982]; RNA binding [GO:0003723]; 7-methylguanosine mRNA capping [GO:0006370]; negative regulation of DNA-templated transcription, elongation [GO:0032785]; negative regulation of mRNA polyadenyl…	chromatin binding [GO:0003682]; enzyme binding [GO:0019899]; mRNA binding [GO:0003729]; protein heterodimerization activity [GO:0046982]; RNA binding [GO:0003723]	SUBCELLULAR LOCATION: Nucleus {ECO:0000269|PubMed:10075709}.		21	2	1	2	5	3	3	2	1	2	0.00208593	0.00134559	0.00224646	0.00612631	0.00322222	0.00398029	0.00248104	0.00121097	0.00235529	0.00189266	0.00444294	0.00201577	2.34746	0.0491231	1.2311	1.30871	1.06504	0.814051	0.0909129	0.0893482	818330	130428	666167	7.25042e+06
Q3YEC7	Rab-like protein 6 OS=Homo sapiens OX=9606 GN=RABL6 PE=1 SV=2	729	RABL6	Rab-like protein 6 (GTP-binding protein Parf) (Partner of ARF) (Rab-like protein 1) (RBEL1)	hsa:55684;			PTHR14932;	FUNCTION: May enhance cellular proliferation. May reduce growth inhibitory activity of CDKN2A. {ECO:0000269|PubMed:16582619}.		centrosome [GO:0005813]; cytoplasm [GO:0005737]; cytosol [GO:0005829]; nucleus [GO:0005634]	centrosome [GO:0005813]; cytoplasm [GO:0005737]; cytosol [GO:0005829]; nucleus [GO:0005634]; GTP binding [GO:0005525]	GTP binding [GO:0005525]	SUBCELLULAR LOCATION: [Isoform 1]: Cytoplasm {ECO:0000269|PubMed:17962191}. Note=Predominantly cytoplasmic (PubMed:17962191).; SUBCELLULAR LOCATION: [Isoform 3]: Nucleus {ECO:0000269|PubMed:17962191}. Note=Predominantly nuclear (PubMed:17962191).		19	1	1	1	3	3	4	2	3	1	0.00155515	0.00200639	0.00167483	0.0054809	0.0048046	0.00791327	0.00369944	0.00541699	0.00175597	0.00174546	0.00606626	0.00362413	3.47546	0.0105657	1.7972	1.9761	2.07632	0.152823	1.05403	0.81581	190655	78305.9	254128	790044
Q7Z4Q2	HEAT repeat-containing protein 3 OS=Homo sapiens OX=9606 GN=HEATR3 PE=1 SV=2	680	HEAT3	HEAT repeat-containing protein 3	hsa:55027;					protein import into nucleus [GO:0006606]; ribosomal large subunit biogenesis [GO:0042273]		unfolded protein binding [GO:0051082]; protein import into nucleus [GO:0006606]; ribosomal large subunit biogenesis [GO:0042273]	unfolded protein binding [GO:0051082]			15	1	1	1	4	2	2	2	1	1	0.00166721	0.00215096	0.00179552	0.00783447	0.00343387	0.00424174	0.00396601	0.00193578	0.0018825	0.00187123	0.00517003	0.00259476	2.7629	0.0723522	1.46619	1.14055	1.38666	0.360257	0.471615	0.443387	863646	321309	567794	1.34288e+06
Q03468	DNA excision repair protein ERCC-6 OS=Homo sapiens OX=9606 GN=ERCC6 PE=1 SV=1	1493	ERCC6	DNA excision repair protein ERCC-6 (EC 3.6.4.-) (ATP-dependent helicase ERCC6) (Cockayne syndrome protein CSB)	hsa:2074;		R-HSA-427389;R-HSA-5250924;R-HSA-6781823;R-HSA-6781827;R-HSA-6782135;R-HSA-6782210;R-HSA-73762;		FUNCTION: Essential factor involved in transcription-coupled nucleotide excision repair which allows RNA polymerase II-blocking lesions to be rapidly removed from the transcribed strand of active genes (PubMed:20541997, PubMed:26620705). Upon DNA-binding, it locally modifies DNA conformation by wrapping the DNA around itself, thereby modifying the interface between stalled RNA polymerase II and D…	activation of JNKK activity [GO:0007256]; activation of JUN kinase activity [GO:0007257]; ATP-dependent chromatin remodeling [GO:0043044]; base-excision repair [GO:0006284]; DNA damage checkpoint [GO:0000077]; DNA duplex unwinding [GO:0032508]; DNA repair [GO:0006281]; double-strand break repair via classical nonhomologous end joining [GO:0097680]; intrinsic apoptotic signaling pathway in respons…	nucleolus [GO:0005730]; nucleoplasm [GO:0005654]; nucleus [GO:0005634]; site of DNA damage [GO:0090734]; transcription elongation factor complex [GO:0008023]	nucleolus [GO:0005730]; nucleoplasm [GO:0005654]; nucleus [GO:0005634]; site of DNA damage [GO:0090734]; transcription elongation factor complex [GO:0008023]; ATP binding [GO:0005524]; chromatin binding [GO:0003682]; DNA binding [GO:0003677]; DNA-dependent ATPase activity [GO:0008094]; helicase activity [GO:0004386]; protein C-terminus binding [GO:0008022]; protein N-terminus binding [GO:0047485]…	ATP binding [GO:0005524]; chromatin binding [GO:0003682]; DNA binding [GO:0003677]; DNA-dependent ATPase activity [GO:0008094]; helicase activity [GO:0004386]; protein-containing complex binding [GO:0044877]; protein C-terminus binding [GO:0008022]; protein N-terminus binding [GO:0047485]; protein tyrosine kinase activator activity [GO:0030296]; RNA polymerase binding [GO:0070063]	SUBCELLULAR LOCATION: Nucleus {ECO:0000269|PubMed:16128801}.		94	9	4	9	31	23		5	6	7	0.00683411	0.0039187	0.00736006	0.0276542	0.0179859	0	0.00451589	0.00529	0.0060018	0.00603762	0.0152133	0.00526923	2.51976	0.324396	1.33328	0.488924	0.872732	0.541636	-0.196389	0.266292	3.38249e+08	97278448	2.92851e+08	1.75474e+09
Q14160	Protein scribble homolog OS=Homo sapiens OX=9606 GN=SCRIB PE=1 SV=4	1630	SCRIB	Protein scribble homolog (Scribble) (hScrib) (Protein LAP4)	hsa:23513;		R-HSA-4608870;		FUNCTION: Scaffold protein involved in different aspects of polarized cell differentiation regulating epithelial and neuronal morphogenesis and T-cell polarization (PubMed:15182672, PubMed:16344308, PubMed:19041750, PubMed:18716323, PubMed:18641685, PubMed:16965391). Via its interaction with CRTAM, required for the late phase polarization of a subset of CD4+ T-cells, which in turn regulates TCR-m…	activation of GTPase activity [GO:0090630]; apoptotic process involved in morphogenesis [GO:0060561]; astrocyte cell migration [GO:0043615]; auditory receptor cell stereocilium organization [GO:0060088]; cell-cell adhesion [GO:0098609]; cell migration [GO:0016477]; cell population proliferation [GO:0008283]; cochlear nucleus development [GO:0021747]; establishment of apical/basal cell polarity [G…	adherens junction [GO:0005912]; basolateral plasma membrane [GO:0016323]; cell-cell contact zone [GO:0044291]; cell-cell junction [GO:0005911]; cell junction [GO:0030054]; extracellular exosome [GO:0070062]; extrinsic component of postsynaptic density membrane [GO:0099147]; glutamatergic synapse [GO:0098978]; immunological synapse [GO:0001772]; lamellipodium [GO:0030027]; myelin sheath abaxonal r…	adherens junction [GO:0005912]; basolateral plasma membrane [GO:0016323]; cell junction [GO:0030054]; cell-cell contact zone [GO:0044291]; cell-cell junction [GO:0005911]; extracellular exosome [GO:0070062]; extrinsic component of postsynaptic density membrane [GO:0099147]; glutamatergic synapse [GO:0098978]; immunological synapse [GO:0001772]; lamellipodium [GO:0030027]; myelin sheath abaxonal r…	cadherin binding [GO:0045296]	SUBCELLULAR LOCATION: Cell membrane {ECO:0000269|PubMed:28169360}; Peripheral membrane protein. Cell junction, adherens junction. Cell projection, lamellipodium. Cytoplasm. Cell junction, synapse, postsynapse {ECO:0000269|PubMed:15182672}. Cell junction, synapse, presynapse {ECO:0000269|PubMed:15182672}. Note=Targeting to cell-cell junctions which is CDH1-dependent is required for the pro-apoptot…		79	1		3	20	25	18	4	7	1	0.000695523	0	0.00224715	0.0163418	0.0179067	0.0159261	0.00330907	0.00565295	0.000785337	0.000980892	0.0167249	0.00324912	17.0507	6.18991e-05	4.09176	4.20832	3.31241	0.218298	1.72788	0.660951	389104		2.84174e+06	2.49336e+07
Q15286	Ras-related protein Rab-35 OS=Homo sapiens OX=9606 GN=RAB35 PE=1 SV=1	201	RAB35	Ras-related protein Rab-35 (GTP-binding protein RAY) (Ras-related protein Rab-1C)	hsa:11021;		R-HSA-8854214;R-HSA-8873719;R-HSA-8876198;		FUNCTION: The small GTPases Rab are key regulators of intracellular membrane trafficking, from the formation of transport vesicles to their fusion with membranes. Rabs cycle between an inactive GDP-bound form and an active GTP-bound form that is able to recruit to membranes different sets of downstream effectors directly responsible for vesicle formation, movement, tethering and fusion. That Rab …	antigen processing and presentation [GO:0019882]; cellular response to nerve growth factor stimulus [GO:1990090]; endocytic recycling [GO:0032456]; endosomal transport [GO:0016197]; intracellular protein transport [GO:0006886]; mitotic cytokinesis [GO:0000281]; neuron projection development [GO:0031175]; plasma membrane to endosome transport [GO:0048227]; protein localization [GO:0008104]; protei…	anchored component of synaptic vesicle membrane [GO:0098993]; cell projection membrane [GO:0031253]; clathrin-coated endocytic vesicle [GO:0045334]; clathrin-coated pit [GO:0005905]; clathrin-coated vesicle membrane [GO:0030665]; cytosol [GO:0005829]; endomembrane system [GO:0012505]; endosome membrane [GO:0010008]; extracellular exosome [GO:0070062]; intercellular bridge [GO:0045171]; melanosome…	anchored component of synaptic vesicle membrane [GO:0098993]; cell projection membrane [GO:0031253]; clathrin-coated endocytic vesicle [GO:0045334]; clathrin-coated pit [GO:0005905]; clathrin-coated vesicle membrane [GO:0030665]; cytosol [GO:0005829]; endomembrane system [GO:0012505]; endosome membrane [GO:0010008]; extracellular exosome [GO:0070062]; intercellular bridge [GO:0045171]; melanosome…	GDP binding [GO:0019003]; GTPase activity [GO:0003924]; GTP binding [GO:0005525]; phosphatidylinositol-4,5-bisphosphate binding [GO:0005546]	SUBCELLULAR LOCATION: Cell membrane {ECO:0000269|PubMed:16950109, ECO:0000269|PubMed:21951725}; Lipid-anchor {ECO:0000305}; Cytoplasmic side {ECO:0000305}. Membrane, clathrin-coated pit {ECO:0000269|PubMed:16950109}. Cytoplasmic vesicle, clathrin-coated vesicle {ECO:0000269|PubMed:16950109}. Endosome {ECO:0000269|PubMed:16950109, ECO:0000269|PubMed:21951725}. Melanosome {ECO:0000269|PubMed:170810…		77	7		8	9	9	10	9	14	11	0.0394822	0	0.0485951	0.0596355	0.0522769	0.0717509	0.0603781	0.0916846	0.0700551	0.0293591	0.0612211	0.0740393	2.08525	0.116558	1.06022	0.933459	2.52185	0.0635968	1.33448	1.19656	1.57875e+06		1.46302e+06	1.61206e+06
P11387	DNA topoisomerase 1 OS=Homo sapiens OX=9606 GN=TOP1 PE=1 SV=2	765	TOP1	DNA topoisomerase 1 (EC 5.6.2.1) (DNA topoisomerase I)	hsa:7150;		R-HSA-4615885;		FUNCTION: Releases the supercoiling and torsional tension of DNA introduced during the DNA replication and transcription by transiently cleaving and rejoining one strand of the DNA duplex. Introduces a single-strand break via transesterification at a target site in duplex DNA. The scissile phosphodiester is attacked by the catalytic tyrosine of the enzyme, resulting in the formation of a DNA-(3'-…	chromatin remodeling [GO:0006338]; chromosome segregation [GO:0007059]; circadian regulation of gene expression [GO:0032922]; circadian rhythm [GO:0007623]; DNA replication [GO:0006260]; DNA topological change [GO:0006265]; embryonic cleavage [GO:0040016]; peptidyl-serine phosphorylation [GO:0018105]; phosphorylation [GO:0016310]; programmed cell death [GO:0012501]; response to drug [GO:0042493];…	fibrillar center [GO:0001650]; nucleolus [GO:0005730]; nucleoplasm [GO:0005654]; nucleus [GO:0005634]; P-body [GO:0000932]; perikaryon [GO:0043204]; protein-DNA complex [GO:0032993]; replication fork protection complex [GO:0031298]	fibrillar center [GO:0001650]; nucleolus [GO:0005730]; nucleoplasm [GO:0005654]; nucleus [GO:0005634]; P-body [GO:0000932]; perikaryon [GO:0043204]; protein-DNA complex [GO:0032993]; replication fork protection complex [GO:0031298]; ATP binding [GO:0005524]; chromatin binding [GO:0003682]; DNA binding [GO:0003677]; DNA topoisomerase type I (single strand cut, ATP-independent) activity [GO:0003917…	ATP binding [GO:0005524]; chromatin binding [GO:0003682]; DNA binding [GO:0003677]; DNA topoisomerase type I (single strand cut, ATP-independent) activity [GO:0003917]; double-stranded DNA binding [GO:0003690]; protein domain specific binding [GO:0019904]; protein serine/threonine kinase activity [GO:0004674]; RNA binding [GO:0003723]; RNA polymerase II cis-regulatory region sequence-specific DNA…	SUBCELLULAR LOCATION: Nucleus, nucleolus {ECO:0000269|PubMed:12149243}. Nucleus, nucleoplasm {ECO:0000269|PubMed:12149243}. Note=Diffuse nuclear localization with some enrichment in nucleoli. On CPT treatment, cleared from nucleoli into nucleoplasm. Sumoylated forms found in both nucleoplasm and nucleoli.		59	3		7	11	4	4	7	10	13	0.00444589	0	0.0111721	0.0191509	0.00610467	0.00754088	0.0123387	0.0172069	0.0217533	0.005206	0.0109322	0.0170996	2.09991	0.337032	1.07033	0.472329	3.2846	0.0483936	1.71572	1.31521	2.95864e+06		4.8156e+06	3.49594e+06
Q9Y696	Chloride intracellular channel protein 4 OS=Homo sapiens OX=9606 GN=CLIC4 PE=1 SV=4	253	CLIC4	Chloride intracellular channel protein 4 (Intracellular chloride ion channel protein p64H1)	hsa:25932;				FUNCTION: Can insert into membranes and form poorly selective ion channels that may also transport chloride ions. Channel activity depends on the pH. Membrane insertion seems to be redox-regulated and may occur only under oxydizing conditions. Promotes cell-surface expression of HRH3. Has alternate cellular functions like a potential role in angiogenesis or in maintaining apical-basolateral membr…	angiogenesis [GO:0001525]; branching morphogenesis of an epithelial tube [GO:0048754]; cell differentiation [GO:0030154]; cellular response to calcium ion [GO:0071277]; chloride transport [GO:0006821]; endothelial cell morphogenesis [GO:0001886]; establishment or maintenance of apical/basal cell polarity [GO:0035088]; fertilization [GO:0009566]; keratinocyte differentiation [GO:0030216]; multicel…	actin cytoskeleton [GO:0015629]; apical part of cell [GO:0045177]; cell [GO:0005623]; cell-cell junction [GO:0005911]; cell surface [GO:0009986]; centrosome [GO:0005813]; chloride channel complex [GO:0034707]; cytoplasm [GO:0005737]; cytoplasmic vesicle membrane [GO:0030659]; cytosol [GO:0005829]; extracellular exosome [GO:0070062]; intracellular [GO:0005622]; microvillus [GO:0005902]; midbody [G…	actin cytoskeleton [GO:0015629]; apical part of cell [GO:0045177]; cell [GO:0005623]; cell surface [GO:0009986]; cell-cell junction [GO:0005911]; centrosome [GO:0005813]; chloride channel complex [GO:0034707]; cytoplasm [GO:0005737]; cytoplasmic vesicle membrane [GO:0030659]; cytosol [GO:0005829]; extracellular exosome [GO:0070062]; intracellular [GO:0005622]; microvillus [GO:0005902]; midbody [G…	chloride channel activity [GO:0005254]; voltage-gated ion channel activity [GO:0005244]	SUBCELLULAR LOCATION: Cytoplasm, cytoskeleton, microtubule organizing center, centrosome. Cytoplasmic vesicle membrane {ECO:0000305}; Single-pass membrane protein {ECO:0000305}. Nucleus matrix. Cell membrane {ECO:0000305}; Single-pass membrane protein {ECO:0000305}. Mitochondrion. Cell junction. Note=Colocalized with AKAP9 at the centrosome and midbody. Exists both as soluble cytoplasmic protein …	TRANSMEM 37..57; /note="Helical; Note=After insertion into the membrane"; /evidence="ECO:0000255"	46	5		5	7	5	6	5	7	6	0.0224052	0	0.0241295	0.0368499	0.0230735	0.0342022	0.0266491	0.0364202	0.0303581	0.0155116	0.0313752	0.0311424	2.0227	0.147307	1.01628	0.831777	2.00769	0.131986	1.00554	0.879473	2516528		4.31737e+06	4.7619e+06
Q8IZP0	Abl interactor 1 OS=Homo sapiens OX=9606 GN=ABI1 PE=1 SV=4	508	ABI1	Abl interactor 1 (Abelson interactor 1) (Abi-1) (Abl-binding protein 4) (AblBP4) (Eps8 SH3 domain-binding protein) (Eps8-binding protein) (Nap1-binding protein) (Nap1BP) (Spectrin SH3 domain-binding protein 1) (e3B1)	hsa:10006;		R-HSA-2029482;R-HSA-4420097;R-HSA-5663213;	PTHR10460;PTHR10460:SF2;	FUNCTION: May act in negative regulation of cell growth and transformation by interacting with nonreceptor tyrosine kinases ABL1 and/or ABL2. May play a role in regulation of EGF-induced Erk pathway activation. Involved in cytoskeletal reorganization and EGFR signaling. Together with EPS8 participates in transduction of signals from Ras to Rac. In vitro, a trimeric complex of ABI1, EPS8 and SOS1 …	actin polymerization or depolymerization [GO:0008154]; dendrite morphogenesis [GO:0048813]; Fc-gamma receptor signaling pathway involved in phagocytosis [GO:0038096]; lamellipodium morphogenesis [GO:0072673]; megakaryocyte development [GO:0035855]; negative regulation of cell population proliferation [GO:0008285]; peptidyl-tyrosine phosphorylation [GO:0018108]; somitogenesis [GO:0001756]; transme…	aggresome [GO:0016235]; cell junction [GO:0030054]; cytoskeleton [GO:0005856]; cytosol [GO:0005829]; endoplasmic reticulum [GO:0005783]; extracellular exosome [GO:0070062]; filopodium tip [GO:0032433]; growth cone [GO:0030426]; lamellipodium [GO:0030027]; nucleus [GO:0005634]; plasma membrane [GO:0005886]; postsynaptic density [GO:0014069]; SCAR complex [GO:0031209]	aggresome [GO:0016235]; cell junction [GO:0030054]; cytoskeleton [GO:0005856]; cytosol [GO:0005829]; endoplasmic reticulum [GO:0005783]; extracellular exosome [GO:0070062]; filopodium tip [GO:0032433]; growth cone [GO:0030426]; lamellipodium [GO:0030027]; nucleus [GO:0005634]; plasma membrane [GO:0005886]; postsynaptic density [GO:0014069]; SCAR complex [GO:0031209]; cadherin binding [GO:0045296]…	cadherin binding [GO:0045296]; cytoskeletal protein binding [GO:0008092]; protein tyrosine kinase activator activity [GO:0030296]; SH3 domain binding [GO:0017124]	SUBCELLULAR LOCATION: Cytoplasm {ECO:0000250}. Nucleus {ECO:0000250}. Cell projection, lamellipodium {ECO:0000250}. Cell projection, filopodium {ECO:0000250}. Cell projection, growth cone {ECO:0000250}. Cell junction, synapse, postsynaptic density {ECO:0000250}. Cytoplasm, cytoskeleton {ECO:0000250}. Note=Localized to protruding lamellipodia and filopodia tips. Also localized to neuronal growth c…		39	3	2	4	6	9	7	4	4		0.0066951	0.00575848	0.0096138	0.0157306	0.0206844	0.0198727	0.0106177	0.0103648	0	0.00735579	0.0187626	0.00699416	2.55072	0.0040544	1.35091	2.39207	0.950836	0.926553	-0.072731	0.0331296	5.68839e+06		1.92965e+06	3.57747e+06
Q9H3N1	Thioredoxin-related transmembrane protein 1 OS=Homo sapiens OX=9606 GN=TMX1 PE=1 SV=1	280	TMX1	Thioredoxin-related transmembrane protein 1 (Thioredoxin domain-containing protein 1) (Transmembrane Trx-related protein)	hsa:81542;				FUNCTION: May participate in various redox reactions through the reversible oxidation of its active center dithiol to a disulfide and catalyze dithiol-disulfide exchange reactions.	cell redox homeostasis [GO:0045454]; response to endoplasmic reticulum stress [GO:0034976]	cell [GO:0005623]; endoplasmic reticulum membrane [GO:0005789]; integral component of membrane [GO:0016021]	cell [GO:0005623]; endoplasmic reticulum membrane [GO:0005789]; integral component of membrane [GO:0016021]; disulfide oxidoreductase activity [GO:0015036]; cell redox homeostasis [GO:0045454]; response to endoplasmic reticulum stress [GO:0034976]	disulfide oxidoreductase activity [GO:0015036]	SUBCELLULAR LOCATION: Membrane {ECO:0000305}; Single-pass type I membrane protein {ECO:0000305}. Endoplasmic reticulum membrane {ECO:0000305}; Single-pass type I membrane protein {ECO:0000305}. Note=Predominantly found in the endoplasmic reticulum. {ECO:0000269|PubMed:11152479}.	TRANSMEM 181..203; /note="Helical"; /evidence="ECO:0000255"	36	1	1		6	5	6	8	2	7	0.00404894	0.00522377	0	0.0285399	0.0208485	0.0309041	0.038527	0.00940235	0.0320025	0.0030909	0.0267642	0.0266439	8.65902	0.00229396	3.1142	2.63941	8.62012	0.0583536	3.10771	1.23393		776433		4.16181e+06
Q9Y2T2	AP-3 complex subunit mu-1 OS=Homo sapiens OX=9606 GN=AP3M1 PE=1 SV=1	418	AP3M1	AP-3 complex subunit mu-1 (AP-3 adaptor complex mu3A subunit) (Adaptor-related protein complex 3 subunit mu-1) (Mu-adaptin 3A) (Mu3A-adaptin)	hsa:26985;		R-HSA-390471;		FUNCTION: Part of the AP-3 complex, an adaptor-related complex which is not clathrin-associated. The complex is associated with the Golgi region as well as more peripheral structures. It facilitates the budding of vesicles from the Golgi membrane and may be directly involved in trafficking to lysosomes. In concert with the BLOC-1 complex, AP-3 is required to target cargos into vesicles assembled …	anterograde axonal transport [GO:0008089]; anterograde synaptic vesicle transport [GO:0048490]; protein targeting to lysosome [GO:0006622]; vesicle-mediated transport [GO:0016192]; viral process [GO:0016032]	axon cytoplasm [GO:1904115]; clathrin adaptor complex [GO:0030131]; cytoplasmic vesicle membrane [GO:0030659]; Golgi apparatus [GO:0005794]; lysosomal membrane [GO:0005765]; lysosome [GO:0005764]	axon cytoplasm [GO:1904115]; clathrin adaptor complex [GO:0030131]; cytoplasmic vesicle membrane [GO:0030659]; Golgi apparatus [GO:0005794]; lysosomal membrane [GO:0005765]; lysosome [GO:0005764]; Rab GTPase binding [GO:0017137]; anterograde axonal transport [GO:0008089]; anterograde synaptic vesicle transport [GO:0048490]; protein targeting to lysosome [GO:0006622]; vesicle-mediated transport [G…	Rab GTPase binding [GO:0017137]	SUBCELLULAR LOCATION: Golgi apparatus. Cytoplasmic vesicle membrane {ECO:0000250}; Peripheral membrane protein {ECO:0000250}; Cytoplasmic side {ECO:0000250}. Note=Component of the coat surrounding the cytoplasmic face of coated vesicles located at the Golgi complex. {ECO:0000250}.		36	5		3	10	5	1	2	5	5	0.013561	0	0.00876282	0.0318627	0.0139655	0.00345022	0.00645189	0.0157456	0.0153122	0.00744129	0.0164261	0.0125032	2.20743	0.383825	1.14237	0.415867	1.68025	0.368032	0.748675	0.434114	4.71115e+06		1.59075e+06	5.29252e+06
Q9H9C1	Spermatogenesis-defective protein 39 homolog OS=Homo sapiens OX=9606 GN=VIPAS39 PE=1 SV=1	493	SPE39	Spermatogenesis-defective protein 39 homolog (hSPE-39) (VPS33B-interacting protein in apical-basolateral polarity regulator) (VPS33B-interacting protein in polarity and apical restriction)	hsa:63894;			PTHR13364;	FUNCTION: Proposed to be involved in endosomal maturation implicating in part VPS33B. In epithelial cells, the VPS33B:VIPAS39 complex may play a role in the apical RAB11A-dependent recycling pathway and in the maintenance of the apical-basolateral polarity (PubMed:20190753). May play a role in lysosomal trafficking, probably via association with the core HOPS complex in a discrete population of e…	cell differentiation [GO:0030154]; collagen fibril organization [GO:0030199]; collagen metabolic process [GO:0032963]; endosome to lysosome transport [GO:0008333]; intracellular protein transport [GO:0006886]; peptidyl-lysine hydroxylation [GO:0017185]; post-translational protein modification [GO:0043687]; spermatogenesis [GO:0007283]	cytoplasm [GO:0005737]; early endosome [GO:0005769]; Golgi apparatus [GO:0005794]; late endosome [GO:0005770]; recycling endosome [GO:0055037]	cytoplasm [GO:0005737]; early endosome [GO:0005769]; Golgi apparatus [GO:0005794]; late endosome [GO:0005770]; recycling endosome [GO:0055037]; protein-containing complex binding [GO:0044877]; cell differentiation [GO:0030154]; collagen fibril organization [GO:0030199]; collagen metabolic process [GO:0032963]; endosome to lysosome transport [GO:0008333]; intracellular protein transport [GO:000688…	protein-containing complex binding [GO:0044877]	SUBCELLULAR LOCATION: Cytoplasm {ECO:0000250}. Cytoplasmic vesicle {ECO:0000250}. Early endosome {ECO:0000269|PubMed:19109425}. Recycling endosome {ECO:0000269|PubMed:19109425, ECO:0000269|PubMed:22753090}. Late endosome {ECO:0000269|PubMed:19109425}. Note=Colocalizes in clusters with VPS33B at cytoplasmic organelles (PubMed:19109425).		35	5		3	7	4	5	6	2	3	0.011498	0	0.00742973	0.0189108	0.00947276	0.0146267	0.0164111	0.00534008	0.00778965	0.00630924	0.0143368	0.00984694	2.27234	0.137568	1.18418	0.861483	1.56072	0.498146	0.642208	0.302644	4.84838e+06		1742364	2.95703e+06
Q92530	Proteasome inhibitor PI31 subunit OS=Homo sapiens OX=9606 GN=PSMF1 PE=1 SV=2	271	PSMF1	Proteasome inhibitor PI31 subunit (hPI31)	hsa:9491;		R-HSA-1169091;R-HSA-1234176;R-HSA-1236974;R-HSA-1236978;R-HSA-174084;R-HSA-174113;R-HSA-174154;R-HSA-174178;R-HSA-174184;R-HSA-180534;R-HSA-180585;R-HSA-187577;R-HSA-195253;R-HSA-202424;R-HSA-211733;R-HSA-2467813;R-HSA-2871837;R-HSA-349425;R-HSA-350562;R-HSA-382556;R-HSA-450408;R-HSA-4608870;R-HSA-4641257;R-HSA-4641258;R-HSA-5358346;R-HSA-5362768;R-HSA-5607761;R-HSA-5607764;R-HSA-5610780;R-HSA-56…		FUNCTION: Plays an important role in control of proteasome function. Inhibits the hydrolysis of protein and peptide substrates by the 20S proteasome. Also inhibits the activation of the proteasome by the proteasome regulatory proteins PA700 and PA28. {ECO:0000269|PubMed:10764772}.	anaphase-promoting complex-dependent catabolic process [GO:0031145]; antigen processing and presentation of exogenous peptide antigen via MHC class I, TAP-dependent [GO:0002479]; Fc-epsilon receptor signaling pathway [GO:0038095]; interleukin-1-mediated signaling pathway [GO:0070498]; MAPK cascade [GO:0000165]; negative regulation of canonical Wnt signaling pathway [GO:0090090]; negative regulati…	cytosol [GO:0005829]; endoplasmic reticulum [GO:0005783]; membrane [GO:0016020]; nucleoplasm [GO:0005654]; perinuclear region of cytoplasm [GO:0048471]; proteasome core complex [GO:0005839]	cytosol [GO:0005829]; endoplasmic reticulum [GO:0005783]; membrane [GO:0016020]; nucleoplasm [GO:0005654]; perinuclear region of cytoplasm [GO:0048471]; proteasome core complex [GO:0005839]; endopeptidase inhibitor activity [GO:0004866]; proteasome binding [GO:0070628]; protein heterodimerization activity [GO:0046982]; protein homodimerization activity [GO:0042803]; anaphase-promoting complex-dep…	endopeptidase inhibitor activity [GO:0004866]; proteasome binding [GO:0070628]; protein heterodimerization activity [GO:0046982]; protein homodimerization activity [GO:0042803]	SUBCELLULAR LOCATION: Cytoplasm {ECO:0000269|PubMed:18495667}. Endoplasmic reticulum {ECO:0000269|PubMed:18495667}.		33	3		4	6	8	1	3	4	4	0.0125502	0	0.0180214	0.0294877	0.0344655	0.00532174	0.0149274	0.0194292	0.0188944	0.0101906	0.0230916	0.0177504	2.26598	0.285057	1.18014	0.545068	1.74184	0.242699	0.800616	0.614933	2.03301e+06		2.87395e+06	3.8043e+06
Q7KZI7	Serine/threonine-protein kinase MARK2 OS=Homo sapiens OX=9606 GN=MARK2 PE=1 SV=2	788	MARK2	Serine/threonine-protein kinase MARK2 (EC 2.7.11.1) (EC 2.7.11.26) (ELKL motif kinase 1) (EMK-1) (MAP/microtubule affinity-regulating kinase 2) (PAR1 homolog) (PAR1 homolog b) (Par-1b) (Par1b)	hsa:2011;				FUNCTION: Serine/threonine-protein kinase (PubMed:23666762). Involved in cell polarity and microtubule dynamics regulation. Phosphorylates CRTC2/TORC2, DCX, HDAC7, KIF13B, MAP2, MAP4 and RAB11FIP2. Phosphorylates the microtubule-associated protein MAPT/TAU (PubMed:23666762). Plays a key role in cell polarity by phosphorylating the microtubule-associated proteins MAP2, MAP4 and MAPT/TAU at KXGS mo…	activation of protein kinase activity [GO:0032147]; autophagy of mitochondrion [GO:0000422]; axon development [GO:0061564]; establishment of cell polarity [GO:0030010]; establishment or maintenance of cell polarity regulating cell shape [GO:0071963]; establishment or maintenance of epithelial cell apical/basal polarity [GO:0045197]; intracellular signal transduction [GO:0035556]; microtubule cyto…	actin filament [GO:0005884]; cytoplasm [GO:0005737]; dendrite [GO:0030425]; lateral plasma membrane [GO:0016328]; membrane [GO:0016020]; microtubule bundle [GO:0097427]; mitochondrion [GO:0005739]; nucleoplasm [GO:0005654]; plasma membrane [GO:0005886]	actin filament [GO:0005884]; cytoplasm [GO:0005737]; dendrite [GO:0030425]; lateral plasma membrane [GO:0016328]; membrane [GO:0016020]; microtubule bundle [GO:0097427]; mitochondrion [GO:0005739]; nucleoplasm [GO:0005654]; plasma membrane [GO:0005886]; ATP binding [GO:0005524]; cadherin binding [GO:0045296]; lipid binding [GO:0008289]; magnesium ion binding [GO:0000287]; protein kinase activator…	ATP binding [GO:0005524]; cadherin binding [GO:0045296]; lipid binding [GO:0008289]; magnesium ion binding [GO:0000287]; protein kinase activator activity [GO:0030295]; protein serine/threonine kinase activity [GO:0004674]; RNA binding [GO:0003723]; tau protein binding [GO:0048156]; tau-protein kinase activity [GO:0050321]	SUBCELLULAR LOCATION: Cell membrane; Peripheral membrane protein. Cytoplasm. Lateral cell membrane. Cytoplasm, cytoskeleton. Cell projection, dendrite {ECO:0000269|PubMed:23666762}. Cytoplasm {ECO:0000269|PubMed:23666762}. Note=Phosphorylation at Thr-596 by PRKCZ/aPKC and subsequent interaction with 14-3-3 protein YWHAZ promotes relocation from the cell membrane to the cytoplasm.		32	3		2	4	4	5	5	4	5	0.00431613	0	0.00309887	0.00676071	0.00592648	0.00915097	0.00855612	0.00668187	0.00812245	0.00247166	0.00727939	0.00778682	2.94514	0.0403152	1.55833	1.39453	3.15043	0.0193471	1.65555	1.71338	1.94392e+06		1.47039e+06	587200
Q96D71	RalBP1-associated Eps domain-containing protein 1 OS=Homo sapiens OX=9606 GN=REPS1 PE=1 SV=3	796	REPS1	RalBP1-associated Eps domain-containing protein 1 (RalBP1-interacting protein 1)	hsa:85021;		R-HSA-8856825;R-HSA-8856828;	PTHR11216:SF63;	FUNCTION: May coordinate the cellular actions of activated EGF receptors and Ral-GTPases. {ECO:0000250}.	membrane organization [GO:0061024]; receptor-mediated endocytosis [GO:0006898]	clathrin-coated pit [GO:0005905]; cytosol [GO:0005829]; plasma membrane [GO:0005886]	clathrin-coated pit [GO:0005905]; cytosol [GO:0005829]; plasma membrane [GO:0005886]; calcium ion binding [GO:0005509]; SH3 domain binding [GO:0017124]; membrane organization [GO:0061024]; receptor-mediated endocytosis [GO:0006898]	calcium ion binding [GO:0005509]; SH3 domain binding [GO:0017124]	SUBCELLULAR LOCATION: Membrane, clathrin-coated pit {ECO:0000269|PubMed:20946875}. Note=Colocalize with ITSN1 at the plasma membrane in structures that are most probably clathrin-coated pits.		31	2	1		5	6	3	7	5	2	0.0028485	0.00183751	0	0.00836595	0.00880038	0.0054354	0.0118582	0.0082684	0.00321633	0.001562	0.00753391	0.00778097	4.82324	0.0113631	2.27	1.9445	4.98141	0.0781517	2.31655	1.10706	805297	356842		4.11017e+06
Q3V6T2	Girdin OS=Homo sapiens OX=9606 GN=CCDC88A PE=1 SV=2	1871	GRDN	Girdin (Akt phosphorylation enhancer) (APE) (Coiled-coil domain-containing protein 88A) (G alpha-interacting vesicle-associated protein) (GIV) (Girders of actin filament) (Hook-related protein 1) (HkRP1)	hsa:55704;			PTHR18947:SF30;	FUNCTION: Bifunctional modulator of guanine nucleotide-binding proteins (G proteins) (PubMed:19211784, PubMed:27621449). Acts as a non-receptor guanine nucleotide exchange factor which binds to and activates guanine nucleotide-binding protein G(i) alpha subunits (PubMed:19211784, PubMed:21954290, PubMed:23509302, PubMed:25187647). Also acts as a guanine nucleotide dissociation inhibitor for guani…	activation of protein kinase activity [GO:0032147]; activation of protein kinase B activity [GO:0032148]; cell migration [GO:0016477]; cytoplasmic microtubule organization [GO:0031122]; cytoskeleton-dependent intracellular transport [GO:0030705]; DNA replication [GO:0006260]; lamellipodium assembly [GO:0030032]; maintenance of protein location in plasma membrane [GO:0072660]; membrane organizatio…	cell [GO:0005623]; centriole [GO:0005814]; centrosome [GO:0005813]; ciliary basal body [GO:0036064]; COPI-coated Golgi to ER transport vesicle [GO:0030142]; cytoplasm [GO:0005737]; cytoplasmic vesicle [GO:0031410]; cytosol [GO:0005829]; endoplasmic reticulum [GO:0005783]; Golgi apparatus [GO:0005794]; lamellipodium [GO:0030027]; membrane [GO:0016020]; plasma membrane [GO:0005886]	cell [GO:0005623]; centriole [GO:0005814]; centrosome [GO:0005813]; ciliary basal body [GO:0036064]; COPI-coated Golgi to ER transport vesicle [GO:0030142]; cytoplasm [GO:0005737]; cytoplasmic vesicle [GO:0031410]; cytosol [GO:0005829]; endoplasmic reticulum [GO:0005783]; Golgi apparatus [GO:0005794]; lamellipodium [GO:0030027]; membrane [GO:0016020]; plasma membrane [GO:0005886]; actin binding […	actin binding [GO:0003779]; dynein light intermediate chain binding [GO:0051959]; epidermal growth factor receptor binding [GO:0005154]; GDP-dissociation inhibitor activity [GO:0005092]; G-protein alpha-subunit binding [GO:0001965]; G-protein gamma-subunit binding [GO:0031682]; guanyl-nucleotide exchange factor activity [GO:0005085]; insulin receptor binding [GO:0005158]; microtubule binding [GO:…	SUBCELLULAR LOCATION: Cell membrane {ECO:0000269|PubMed:15882442, ECO:0000269|PubMed:16139227, ECO:0000269|PubMed:27864364}; Peripheral membrane protein {ECO:0000305}. Cytoplasm, cytosol {ECO:0000269|PubMed:15882442, ECO:0000269|PubMed:27864364}. Cytoplasmic vesicle {ECO:0000269|PubMed:15749703, ECO:0000269|PubMed:15882442, ECO:0000269|PubMed:16139227}. Cell projection, lamellipodium {ECO:0000269…		29	1		1	8	2	10	3	3	1	0.000605934	0	0.000652567	0.00569475	0.00124801	0.00770814	0.00216212	0.00211063	0.000684179	0.0004195	0.00488363	0.00165231	11.6416	0.0806874	3.54121	1.09319	3.93876	0.079801	1.97774	1.09799	2.09773e+06			3.0776e+06
Q9BW83	Intraflagellar transport protein 27 homolog OS=Homo sapiens OX=9606 GN=IFT27 PE=1 SV=1	186	IFT27	Intraflagellar transport protein 27 homolog (Putative GTP-binding protein RAY-like) (Rab-like protein 4)	hsa:11020;		R-HSA-5620924;	PTHR24070;	FUNCTION: Small GTPase-like component of the intraflagellar transport (IFT) complex B that promotes the exit of the BBSome complex from cilia via its interaction with ARL6 (PubMed:25443296). Not involved in entry of the BBSome complex into cilium. Prevents aggregation of GTP-free ARL6 (PubMed:25443296). Required for hedgehog signaling. Forms a subcomplex within the IFT complex B with IFT25. Its r…	cochlea development [GO:0090102]; inner ear receptor cell stereocilium organization [GO:0060122]; intracellular protein transport [GO:0006886]; intraciliary transport [GO:0042073]; intraciliary transport involved in cilium assembly [GO:0035735]; kidney development [GO:0001822]; Rab protein signal transduction [GO:0032482]; smoothened signaling pathway [GO:0007224]; spermatogenesis [GO:0007283]	centrosome [GO:0005813]; ciliary tip [GO:0097542]; cilium [GO:0005929]; cytoplasm [GO:0005737]; endomembrane system [GO:0012505]; intraciliary transport particle B [GO:0030992]; membrane [GO:0016020]; motile cilium [GO:0031514]; sperm flagellum [GO:0036126]; sperm midpiece [GO:0097225]; sperm principal piece [GO:0097228]	centrosome [GO:0005813]; ciliary tip [GO:0097542]; cilium [GO:0005929]; cytoplasm [GO:0005737]; endomembrane system [GO:0012505]; intraciliary transport particle B [GO:0030992]; membrane [GO:0016020]; motile cilium [GO:0031514]; sperm flagellum [GO:0036126]; sperm midpiece [GO:0097225]; sperm principal piece [GO:0097228]; GTP binding [GO:0005525]; GTPase activity [GO:0003924]; cochlea development…	GTPase activity [GO:0003924]; GTP binding [GO:0005525]	SUBCELLULAR LOCATION: Cell projection, cilium {ECO:0000269|PubMed:25443296}. Cytoplasm {ECO:0000250|UniProtKB:Q9D0P8}. Cell projection, cilium, flagellum {ECO:0000250|UniProtKB:Q9D0P8}. Note=Localizes to the sperm flagellum. {ECO:0000250|UniProtKB:Q9D0P8}.		28	3		1	6	5	3	4	5	1	0.0182855	0	0.00656426	0.0429632	0.0313849	0.0232612	0.0289988	0.0353852	0.00688225	0.00828326	0.0325364	0.0237554	3.92797	0.0362856	1.97378	1.44027	2.86788	0.202375	1.51999	0.693843	746485		2.7454e+06	4.8637e+06
Q7L5D6	Golgi to ER traffic protein 4 homolog OS=Homo sapiens OX=9606 GN=GET4 PE=1 SV=1	327	GET4	Golgi to ER traffic protein 4 homolog (Conserved edge-expressed protein) (Transmembrane domain recognition complex 35 kDa subunit) (TRC35)	hsa:51608;		R-HSA-9609523;	PTHR12875;	FUNCTION: As part of a cytosolic protein quality control complex, the BAG6/BAT3 complex, maintains misfolded and hydrophobic patches-containing proteins in a soluble state and participates to their proper delivery to the endoplasmic reticulum or alternatively can promote their sorting to the proteasome where they undergo degradation (PubMed:20676083, PubMed:21636303, PubMed:21743475, PubMed:28104…	cytoplasmic sequestering of protein [GO:0051220]; maintenance of unfolded protein involved in ERAD pathway [GO:1904378]; protein insertion into ER membrane [GO:0045048]; tail-anchored membrane protein insertion into ER membrane [GO:0071816]	BAT3 complex [GO:0071818]; cytoplasm [GO:0005737]; cytosol [GO:0005829]; nucleolus [GO:0005730]; nucleoplasm [GO:0005654]	BAT3 complex [GO:0071818]; cytoplasm [GO:0005737]; cytosol [GO:0005829]; nucleolus [GO:0005730]; nucleoplasm [GO:0005654]; chaperone binding [GO:0051087]; cytoplasmic sequestering of protein [GO:0051220]; maintenance of unfolded protein involved in ERAD pathway [GO:1904378]; protein insertion into ER membrane [GO:0045048]; tail-anchored membrane protein insertion into ER membrane [GO:0071816]	chaperone binding [GO:0051087]	SUBCELLULAR LOCATION: Cytoplasm, cytosol {ECO:0000269|PubMed:20676083, ECO:0000269|PubMed:21636303, ECO:0000269|PubMed:29042515}.		24	3	1		2	4	4	2	2	6	0.0104009	0.00447295	0	0.00814593	0.0142816	0.0176415	0.00824737	0.00805094	0.023488	0.00495796	0.0133563	0.0132621	2.69391	0.109828	1.4297	0.959286	2.67491	0.2343	1.41949	0.630227	417724	435115		1.76811e+06
P33527	Multidrug resistance-associated protein 1 OS=Homo sapiens OX=9606 GN=ABCC1 PE=1 SV=3	1531	MRP1	Multidrug resistance-associated protein 1 (EC 7.6.2.2) (ATP-binding cassette sub-family C member 1) (Glutathione-S-conjugate-translocating ATPase ABCC1) (EC 7.6.2.3) (Leukotriene C(4) transporter) (LTC4 transporter)	hsa:4363;		R-HSA-189483;R-HSA-196741;R-HSA-2142691;R-HSA-382556;		FUNCTION: Mediates export of organic anions and drugs from the cytoplasm (PubMed:7961706, PubMed:16230346, PubMed:9281595, PubMed:10064732, PubMed:11114332). Mediates ATP-dependent transport of glutathione and glutathione conjugates, leukotriene C4, estradiol-17-beta-o-glucuronide, methotrexate, antiviral drugs and other xenobiotics (PubMed:7961706, PubMed:16230346, PubMed:9281595, PubMed:1006473…	cell chemotaxis [GO:0060326]; cellular response to amyloid-beta [GO:1904646]; cobalamin metabolic process [GO:0009235]; export across plasma membrane [GO:0140115]; glutathione transmembrane transport [GO:0034775]; leukotriene metabolic process [GO:0006691]; leukotriene transport [GO:0071716]; phospholipid translocation [GO:0045332]; positive regulation of inflammatory response [GO:0050729]; respo…	basal plasma membrane [GO:0009925]; basolateral plasma membrane [GO:0016323]; extracellular exosome [GO:0070062]; integral component of plasma membrane [GO:0005887]; membrane [GO:0016020]; plasma membrane [GO:0005886]	basal plasma membrane [GO:0009925]; basolateral plasma membrane [GO:0016323]; extracellular exosome [GO:0070062]; integral component of plasma membrane [GO:0005887]; membrane [GO:0016020]; plasma membrane [GO:0005886]; ABC-type transmembrane transporter activity [GO:0140359]; ATP binding [GO:0005524]; ATPase activity [GO:0016887]; ATPase-coupled glutathione S-conjugate transmembrane transporter a…	ABC-type transmembrane transporter activity [GO:0140359]; ATPase activity [GO:0016887]; ATPase-coupled glutathione S-conjugate transmembrane transporter activity [GO:0015431]; ATPase-coupled lipid transmembrane transporter activity [GO:0034040]; ATPase-coupled transmembrane transporter activity [GO:0042626]; ATPase-coupled vitamin B12 transmembrane transporter activity [GO:0015420]; ATPase-couple…	SUBCELLULAR LOCATION: Cell membrane {ECO:0000269|PubMed:16230346}; Multi-pass membrane protein {ECO:0000255|PROSITE-ProRule:PRU00441, ECO:0000269|PubMed:16230346}.	TRANSMEM 34..54; /note="Helical; Name=1"; TRANSMEM 75..95; /note="Helical; Name=2"; TRANSMEM 101..121; /note="Helical; Name=3"; TRANSMEM 134..154; /note="Helical; Name=4"; TRANSMEM 173..193; /note="Helical; Name=5"; TRANSMEM 317..337; /note="Helical; Name=6"; TRANSMEM 364..384; /note="Helical; Name=7"; TRANSMEM 441..461; /note="Helical; Name=8"; TRANSMEM 465..485; /note="Helical; Name=9"; TRANSME…	22	2		1	7	4	1	4	1	2	0.001481	0	0.000797487	0.0060895	0.00305034	0.000941994	0.00352304	0.000859784	0.00167224	0.000759495	0.00336061	0.00201835	4.4248	0.169504	2.14561	0.77082	2.6575	0.233052	1.41007	0.632547	659471			3.82922e+06
Q4KMP7	TBC1 domain family member 10B OS=Homo sapiens OX=9606 GN=TBC1D10B PE=1 SV=3	808	TB10B	TBC1 domain family member 10B (Rab27A-GAP-beta)	hsa:26000;		R-HSA-8854214;		FUNCTION: Acts as GTPase-activating protein for RAB3A, RAB22A, RAB27A, AND RAB35. Does not act on RAB2A and RAB6A. {ECO:0000269|PubMed:16923811, ECO:0000269|PubMed:19077034}.	activation of GTPase activity [GO:0090630]; intracellular protein transport [GO:0006886]; regulation of GTPase activity [GO:0043087]; retrograde transport, endosome to Golgi [GO:0042147]	cytosol [GO:0005829]; plasma membrane [GO:0005886]	cytosol [GO:0005829]; plasma membrane [GO:0005886]; GTPase activator activity [GO:0005096]; Rab GTPase binding [GO:0017137]; activation of GTPase activity [GO:0090630]; intracellular protein transport [GO:0006886]; regulation of GTPase activity [GO:0043087]; retrograde transport, endosome to Golgi [GO:0042147]	GTPase activator activity [GO:0005096]; Rab GTPase binding [GO:0017137]	SUBCELLULAR LOCATION: Cytoplasm {ECO:0000269|PubMed:16923811}. Note=In melanocytes, located at the periphery of cells.		22	3		1	3	6	2	4	2	1	0.00420929	0	0.00151108	0.00494502	0.00866968	0.00356978	0.00667547	0.00325824	0.00158428	0.00190679	0.00572816	0.00383933	3.00409	0.122816	1.58693	0.910745	2.0135	0.375355	1.00971	0.425558	5.3929e+06			2.73343e+06
Q16822	Phosphoenolpyruvate carboxykinase [GTP], mitochondrial OS=Homo sapiens OX=9606 GN=PCK2 PE=1 SV=4	640	PCKGM	Phosphoenolpyruvate carboxykinase [GTP], mitochondrial (PEPCK-M) (EC 4.1.1.32)	hsa:5106;	UPA00138	R-HSA-70263;	PTHR11561;	FUNCTION: Catalyzes the conversion of oxaloacetate (OAA) to phosphoenolpyruvate (PEP), the rate-limiting step in the metabolic pathway that produces glucose from lactate and other precursors derived from the citric acid cycle. {ECO:0000250}.	cellular response to dexamethasone stimulus [GO:0071549]; cellular response to glucose stimulus [GO:0071333]; cellular response to insulin stimulus [GO:0032869]; gluconeogenesis [GO:0006094]; glycerol biosynthetic process from pyruvate [GO:0046327]; hepatocyte differentiation [GO:0070365]; propionate catabolic process [GO:0019543]; pyruvate metabolic process [GO:0006090]; response to lipid [GO:00…	cell [GO:0005623]; cytosol [GO:0005829]; mitochondrial matrix [GO:0005759]; mitochondrion [GO:0005739]	cell [GO:0005623]; cytosol [GO:0005829]; mitochondrial matrix [GO:0005759]; mitochondrion [GO:0005739]; GTP binding [GO:0005525]; manganese ion binding [GO:0030145]; phosphoenolpyruvate carboxykinase (GTP) activity [GO:0004613]; phosphoenolpyruvate carboxykinase activity [GO:0004611]; cellular response to dexamethasone stimulus [GO:0071549]; cellular response to glucose stimulus [GO:0071333]; cel…	GTP binding [GO:0005525]; manganese ion binding [GO:0030145]; phosphoenolpyruvate carboxykinase (GTP) activity [GO:0004613]; phosphoenolpyruvate carboxykinase activity [GO:0004611]	SUBCELLULAR LOCATION: Mitochondrion.		21	3		2	2	4	4	2	3	1	0.00531423	0	0.00381548	0.00416206	0.00729698	0.00901371	0.00421389	0.00617029	0.00200015	0.00304324	0.00682425	0.00412811	2.24243	0.149954	1.16506	0.824042	1.35649	0.61433	0.439876	0.211598	804675		532342	316946
O15126	Secretory carrier-associated membrane protein 1 OS=Homo sapiens OX=9606 GN=SCAMP1 PE=1 SV=2	338	SCAM1	Secretory carrier-associated membrane protein 1 (Secretory carrier membrane protein 1)	hsa:9522;		R-HSA-6798695;	PTHR10687;	FUNCTION: Functions in post-Golgi recycling pathways. Acts as a recycling carrier to the cell surface.	neutrophil degranulation [GO:0043312]; post-Golgi vesicle-mediated transport [GO:0006892]; protein transport [GO:0015031]	clathrin-coated vesicle [GO:0030136]; Golgi apparatus [GO:0005794]; Golgi membrane [GO:0000139]; integral component of membrane [GO:0016021]; plasma membrane [GO:0005886]; recycling endosome membrane [GO:0055038]; specific granule membrane [GO:0035579]; synaptic vesicle membrane [GO:0030672]; trans-Golgi network [GO:0005802]; trans-Golgi network membrane [GO:0032588]; zymogen granule membrane [GO…	clathrin-coated vesicle [GO:0030136]; Golgi apparatus [GO:0005794]; Golgi membrane [GO:0000139]; integral component of membrane [GO:0016021]; plasma membrane [GO:0005886]; recycling endosome membrane [GO:0055038]; specific granule membrane [GO:0035579]; synaptic vesicle membrane [GO:0030672]; trans-Golgi network [GO:0005802]; trans-Golgi network membrane [GO:0032588]; zymogen granule membrane [GO…		SUBCELLULAR LOCATION: Golgi apparatus, trans-Golgi network membrane {ECO:0000269|PubMed:15840657}; Multi-pass membrane protein {ECO:0000269|PubMed:15840657}. Recycling endosome membrane {ECO:0000269|PubMed:15840657}; Multi-pass membrane protein {ECO:0000269|PubMed:15840657}.	TRANSMEM 156..176; /note="Helical"; /evidence="ECO:0000255"; TRANSMEM 182..202; /note="Helical"; /evidence="ECO:0000255"; TRANSMEM 219..239; /note="Helical"; /evidence="ECO:0000255"; TRANSMEM 262..282; /note="Helical"; /evidence="ECO:0000255"	19	1		1	2	2	5	4	2	2	0.00335415	0	0.00361229	0.00788083	0.00690839	0.0213342	0.0159579	0.00778893	0.00757455	0.00232215	0.0120411	0.0104405	5.18535	0.112783	2.37444	0.947758	4.49604	0.0534863	2.16866	1.27176	1298566		1.17546e+06	2.05505e+06
Q5VV42	Threonylcarbamoyladenosine tRNA methylthiotransferase OS=Homo sapiens OX=9606 GN=CDKAL1 PE=1 SV=1	579	CDKAL	Threonylcarbamoyladenosine tRNA methylthiotransferase (EC 2.8.4.5) (CDK5 regulatory subunit-associated protein 1-like 1) (tRNA-t(6)A37 methylthiotransferase)	hsa:54901;		R-HSA-6782315;		FUNCTION: Catalyzes the methylthiolation of N6-threonylcarbamoyladenosine (t(6)A), leading to the formation of 2-methylthio-N6-threonylcarbamoyladenosine (ms(2)t(6)A) at position 37 in tRNAs that read codons beginning with adenine. {ECO:0000250|UniProtKB:Q91WE6}.	maintenance of translational fidelity [GO:1990145]; tRNA methylthiolation [GO:0035600]; tRNA modification [GO:0006400]	endoplasmic reticulum [GO:0005783]; endoplasmic reticulum membrane [GO:0005789]; integral component of membrane [GO:0016021]; membrane [GO:0016020]; rough endoplasmic reticulum [GO:0005791]	endoplasmic reticulum [GO:0005783]; endoplasmic reticulum membrane [GO:0005789]; integral component of membrane [GO:0016021]; membrane [GO:0016020]; rough endoplasmic reticulum [GO:0005791]; 4 iron, 4 sulfur cluster binding [GO:0051539]; metal ion binding [GO:0046872]; methylthiotransferase activity [GO:0035596]; N6-threonylcarbomyladenosine methylthiotransferase activity [GO:0035598]; tRNA (N(6)…	4 iron, 4 sulfur cluster binding [GO:0051539]; metal ion binding [GO:0046872]; methylthiotransferase activity [GO:0035596]; N6-threonylcarbomyladenosine methylthiotransferase activity [GO:0035598]; tRNA (N(6)-L-threonylcarbamoyladenosine(37)-C(2))-methylthiotransferase [GO:0061712]	SUBCELLULAR LOCATION: Endoplasmic reticulum membrane {ECO:0000269|PubMed:23048041}; Single-pass membrane protein {ECO:0000255}. Note=Is a tail-anchored protein that exploits the TCR40 pathway for insertion into the endoplasmic reticulum. {ECO:0000269|PubMed:23048041}.	TRANSMEM 556..578; /note="Helical"; /evidence="ECO:0000255"	19	2		1	4	5	1	2	2	2	0.00391607	0	0.00210873	0.0092011	0.0100822	0.00249083	0.00465784	0.0045469	0.00442176	0.00200827	0.00725804	0.00454217	3.61408	0.118741	1.85363	0.9254	2.26174	0.0890963	1.17743	1.05014	522756		560340	1.7204e+06
Q9NVU7	Protein SDA1 homolog OS=Homo sapiens OX=9606 GN=SDAD1 PE=1 SV=3	687	SDA1	Protein SDA1 homolog (Nucleolar protein 130) (SDA1 domain-containing protein 1) (hSDA)	hsa:55153;			PTHR12730;	FUNCTION: Required for 60S pre-ribosomal subunits export to the cytoplasm. {ECO:0000250}.	actin cytoskeleton organization [GO:0030036]; ribosomal large subunit biogenesis [GO:0042273]; ribosomal large subunit export from nucleus [GO:0000055]	nucleolus [GO:0005730]; nucleoplasm [GO:0005654]; nucleus [GO:0005634]	nucleolus [GO:0005730]; nucleoplasm [GO:0005654]; nucleus [GO:0005634]; actin cytoskeleton organization [GO:0030036]; ribosomal large subunit biogenesis [GO:0042273]; ribosomal large subunit export from nucleus [GO:0000055]		SUBCELLULAR LOCATION: Nucleus, nucleolus {ECO:0000269|PubMed:11790298, ECO:0000269|PubMed:14976432}.		18	2		1	3	4	1	3	2	2	0.00330044	0	0.00177722	0.00581598	0.00679777	0.00209926	0.0058884	0.00383211	0.00372663	0.00169256	0.00490434	0.00448238	2.89759	0.13518	1.53485	0.869087	2.64829	0.0781821	1.40506	1.10689	1.16778e+06			2.87988e+06
Q13459	Unconventional myosin-IXb OS=Homo sapiens OX=9606 GN=MYO9B PE=1 SV=3	2157	MYO9B	Unconventional myosin-IXb (Unconventional myosin-9b)	hsa:4650;		R-HSA-194840;R-HSA-2029482;R-HSA-8985586;	PTHR46184:SF2;	FUNCTION: Myosins are actin-based motor molecules with ATPase activity. Unconventional myosins serve in intracellular movements. Binds actin with high affinity both in the absence and presence of ATP and its mechanochemical activity is inhibited by calcium ions (PubMed:9490638). Also acts as a GTPase activator for RHOA (PubMed:9490638, PubMed:26529257). Plays a role in the regulation of cell migr…	actin filament-based movement [GO:0030048]; regulation of Rho protein signal transduction [GO:0035023]; regulation of small GTPase mediated signal transduction [GO:0051056]; Rho protein signal transduction [GO:0007266]; Roundabout signaling pathway [GO:0035385]	actin cytoskeleton [GO:0015629]; actin filament [GO:0005884]; cell cortex [GO:0005938]; cytoplasm [GO:0005737]; cytosol [GO:0005829]; membrane [GO:0016020]; myosin complex [GO:0016459]; perinuclear region of cytoplasm [GO:0048471]	actin cytoskeleton [GO:0015629]; actin filament [GO:0005884]; cell cortex [GO:0005938]; cytoplasm [GO:0005737]; cytosol [GO:0005829]; membrane [GO:0016020]; myosin complex [GO:0016459]; perinuclear region of cytoplasm [GO:0048471]; actin binding [GO:0003779]; ADP binding [GO:0043531]; ATP binding [GO:0005524]; ATPase activity [GO:0016887]; calmodulin binding [GO:0005516]; GTPase activator activit…	actin binding [GO:0003779]; ADP binding [GO:0043531]; ATPase activity [GO:0016887]; ATP binding [GO:0005524]; calmodulin binding [GO:0005516]; GTPase activator activity [GO:0005096]; metal ion binding [GO:0046872]; microfilament motor activity [GO:0000146]; Rho GTPase binding [GO:0017048]; Roundabout binding [GO:0048495]	SUBCELLULAR LOCATION: Cytoplasm, cell cortex {ECO:0000269|PubMed:8907710}. Cytoplasm, perinuclear region {ECO:0000269|PubMed:8907710}. Cytoplasm, cytoskeleton {ECO:0000269|PubMed:8907710, ECO:0000269|PubMed:9490638}. Note=In undifferentiated cells colocalizes with F-actin in the cell periphery while in differentiated cells its localization is cytoplasmic with the highest levels in the perinuclear…		18	2	1	1	4	4	3	1	2		0.00105118	0.000678097	0.000566042	0.00246984	0.00216508	0.00200583	0.000625148	0.00122052	0	0.000765108	0.00221358	0.000615222	2.89316	0.00193238	1.53265	2.71391	0.804098	0.71456	-0.314556	0.145961	472619	96041.7	353642	483973
Q15031	Probable leucine--tRNA ligase, mitochondrial OS=Homo sapiens OX=9606 GN=LARS2 PE=1 SV=2	903	SYLM	Probable leucine--tRNA ligase, mitochondrial (EC 6.1.1.4) (Leucyl-tRNA synthetase) (LeuRS)	hsa:23395;		R-HSA-379726;	PTHR43740;		leucyl-tRNA aminoacylation [GO:0006429]; mitochondrial translation [GO:0032543]; tRNA aminoacylation for protein translation [GO:0006418]	mitochondrial matrix [GO:0005759]; mitochondrion [GO:0005739]	mitochondrial matrix [GO:0005759]; mitochondrion [GO:0005739]; aminoacyl-tRNA editing activity [GO:0002161]; ATP binding [GO:0005524]; leucine-tRNA ligase activity [GO:0004823]; leucyl-tRNA aminoacylation [GO:0006429]; mitochondrial translation [GO:0032543]; tRNA aminoacylation for protein translation [GO:0006418]	aminoacyl-tRNA editing activity [GO:0002161]; ATP binding [GO:0005524]; leucine-tRNA ligase activity [GO:0004823]	SUBCELLULAR LOCATION: Mitochondrion matrix {ECO:0000250}.		17	3		1	2	1	4	2	1	3	0.00376645	0	0.00135211	0.00294986	0.00129293	0.00638845	0.00298659	0.00145773	0.00425282	0.00170619	0.00354375	0.00289905	2.077	0.379471	1.0545	0.420821	1.69914	0.431877	0.764802	0.36464	1.46505e+06			1.15259e+06
Q9Y6Y8	SEC23-interacting protein OS=Homo sapiens OX=9606 GN=SEC23IP PE=1 SV=1	1000	S23IP	SEC23-interacting protein (p125)	hsa:11196;		R-HSA-204005;		FUNCTION: Plays a role in the organization of endoplasmic reticulum exit sites. Specifically binds to phosphatidylinositol 3-phosphate (PI(3)P), phosphatidylinositol 4-phosphate (PI(4)P) and phosphatidylinositol 5-phosphate (PI(5)P). {ECO:0000269|PubMed:10400679, ECO:0000269|PubMed:15623529, ECO:0000269|PubMed:22922100}.	COPII vesicle coating [GO:0048208]; endoplasmic reticulum to Golgi vesicle-mediated transport [GO:0006888]; Golgi organization [GO:0007030]; intracellular protein transport [GO:0006886]	COPII-coated ER to Golgi transport vesicle [GO:0030134]; cytoplasm [GO:0005737]; cytosol [GO:0005829]; endoplasmic reticulum [GO:0005783]; endoplasmic reticulum-Golgi intermediate compartment [GO:0005793]; ER to Golgi transport vesicle membrane [GO:0012507]; Golgi apparatus [GO:0005794]; Golgi membrane [GO:0000139]; intracellular membrane-bounded organelle [GO:0043231]	COPII-coated ER to Golgi transport vesicle [GO:0030134]; cytoplasm [GO:0005737]; cytosol [GO:0005829]; endoplasmic reticulum [GO:0005783]; endoplasmic reticulum-Golgi intermediate compartment [GO:0005793]; ER to Golgi transport vesicle membrane [GO:0012507]; Golgi apparatus [GO:0005794]; Golgi membrane [GO:0000139]; intracellular membrane-bounded organelle [GO:0043231]; metal ion binding [GO:0046…	metal ion binding [GO:0046872]; phospholipase activity [GO:0004620]; RNA binding [GO:0003723]	SUBCELLULAR LOCATION: Cytoplasmic vesicle, COPII-coated vesicle membrane; Peripheral membrane protein; Cytoplasmic side. Endoplasmic reticulum {ECO:0000305}.		16	3		1	4	3	1	2	1	1	0.00340111	0	0.00122095	0.00532744	0.00350255	0.00144219	0.00269689	0.00131633	0.0012801	0.00154069	0.00342406	0.00176444	2.22243	0.277517	1.15213	0.556711	1.14523	0.848558	0.195636	0.0713185	813772			1.51441e+06
Q9H9Y2	Ribosome production factor 1 OS=Homo sapiens OX=9606 GN=RPF1 PE=1 SV=2	349	RPF1	Ribosome production factor 1 (Brix domain-containing protein 5) (Ribosome biogenesis protein RPF1)	hsa:80135;				FUNCTION: May be required for ribosome biogenesis. {ECO:0000269|PubMed:11864606}.	maturation of 5.8S rRNA [GO:0000460]; maturation of LSU-rRNA [GO:0000470]; rRNA processing [GO:0006364]	nucleolus [GO:0005730]; preribosome, large subunit precursor [GO:0030687]	nucleolus [GO:0005730]; preribosome, large subunit precursor [GO:0030687]; RNA binding [GO:0003723]; rRNA binding [GO:0019843]; maturation of 5.8S rRNA [GO:0000460]; maturation of LSU-rRNA [GO:0000470]; rRNA processing [GO:0006364]	RNA binding [GO:0003723]; rRNA binding [GO:0019843]	SUBCELLULAR LOCATION: Nucleus, nucleolus {ECO:0000269|PubMed:12429849}.		14	2		1	2	2	2	2	1	2	0.00649686	0	0.00349843	0.00763243	0.00669064	0.00826472	0.00772748	0.00377172	0.00733581	0.00333177	0.00752926	0.00627833	2.25984	0.0955576	1.17622	1.01973	1.88439	0.26229	0.914095	0.581219	1.10601e+06		1.02992e+06	541853
Q02447	Transcription factor Sp3 OS=Homo sapiens OX=9606 GN=SP3 PE=1 SV=3	781	SP3	Transcription factor Sp3 (SPR-2)	hsa:6670;		R-HSA-3232118;	PTHR23235:SF3;	FUNCTION: Transcriptional factor that can act as an activator or repressor depending on isoform and/or post-translational modifications. Binds to GT and GC boxes promoter elements. Competes with SP1 for the GC-box promoters. Weak activator of transcription but can activate a number of genes involved in different processes such as cell-cycle regulation, hormone-induction and house-keeping. {ECO:00…	B cell differentiation [GO:0030183]; definitive hemopoiesis [GO:0060216]; embryonic camera-type eye morphogenesis [GO:0048596]; embryonic placenta development [GO:0001892]; embryonic process involved in female pregnancy [GO:0060136]; embryonic skeletal system development [GO:0048706]; enucleate erythrocyte differentiation [GO:0043353]; granulocyte differentiation [GO:0030851]; liver development […	nuclear chromatin [GO:0000790]; nucleoplasm [GO:0005654]; nucleus [GO:0005634]; PML body [GO:0016605]; protein-DNA complex [GO:0032993]; transcriptional repressor complex [GO:0017053]	nuclear chromatin [GO:0000790]; nucleoplasm [GO:0005654]; nucleus [GO:0005634]; PML body [GO:0016605]; protein-DNA complex [GO:0032993]; transcriptional repressor complex [GO:0017053]; chromatin binding [GO:0003682]; cis-regulatory region sequence-specific DNA binding [GO:0000987]; DNA-binding transcription factor activity, RNA polymerase II-specific [GO:0000981]; DNA-binding transcription repres…	chromatin binding [GO:0003682]; cis-regulatory region sequence-specific DNA binding [GO:0000987]; DNA-binding transcription factor activity, RNA polymerase II-specific [GO:0000981]; DNA-binding transcription repressor activity, RNA polymerase II-specific [GO:0001227]; metal ion binding [GO:0046872]; RNA polymerase II cis-regulatory region sequence-specific DNA binding [GO:0000978]; RNA polymerase…	SUBCELLULAR LOCATION: Nucleus. Nucleus, PML body. Note=Localizes to the nuclear periphery and in nuclear dots when sumoylated. Some localization in PML nuclear bodies.		14	2	1		3	1	2	1	2	2	0.00290321	0.0018728	0	0.00511598	0.0014949	0.0036932	0.00172656	0.00337088	0.0032781	0.001592	0.00343469	0.00279185	2.15747	0.24497	1.10934	0.610888	1.75367	0.297762	0.810378	0.526131	1.04942e+06	277626		832923
Q5CZC0	Fibrous sheath-interacting protein 2 OS=Homo sapiens OX=9606 GN=FSIP2 PE=2 SV=4	6907	FSIP2	Fibrous sheath-interacting protein 2	hsa:401024;			PTHR21856;	FUNCTION: Plays a role in spermatogenesis. {ECO:0000305|PubMed:30137358}.							14	1		2	1	4	1	2	1	2	0.000164138	0	0.000353541	0.000192828	0.000676136	0.000208802	0.000390457	0.000190579	0.000370667	0.00017256	0.000359255	0.000317234	2.08192	0.378188	1.05791	0.422292	1.8384	0.295509	0.878454	0.529429			2203091
Q9Y6I4	Ubiquitin carboxyl-terminal hydrolase 3 OS=Homo sapiens OX=9606 GN=USP3 PE=1 SV=2	520	UBP3	Ubiquitin carboxyl-terminal hydrolase 3 (EC 3.4.19.12) (Deubiquitinating enzyme 3) (Ubiquitin thioesterase 3) (Ubiquitin-specific-processing protease 3)	hsa:9960;		R-HSA-5689880;		FUNCTION: Hydrolase that deubiquitinates monoubiquitinated target proteins such as histone H2A and H2B. Required for proper progression through S phase and subsequent mitotic entry. May regulate the DNA damage response (DDR) checkpoint through deubiquitination of H2A at DNA damage sites. Associates with the chromatin. {ECO:0000269|PubMed:17980597}.	DNA repair [GO:0006281]; histone deubiquitination [GO:0016578]; mitotic cell cycle [GO:0000278]; negative regulation of transcription by RNA polymerase II [GO:0000122]; protein deubiquitination [GO:0016579]; regulation of protein stability [GO:0031647]; ubiquitin-dependent protein catabolic process [GO:0006511]	cytoplasmic ribonucleoprotein granule [GO:0036464]; Flemming body [GO:0090543]; nuclear chromatin [GO:0000790]; nucleoplasm [GO:0005654]; nucleus [GO:0005634]	cytoplasmic ribonucleoprotein granule [GO:0036464]; Flemming body [GO:0090543]; nuclear chromatin [GO:0000790]; nucleoplasm [GO:0005654]; nucleus [GO:0005634]; histone binding [GO:0042393]; promoter-specific chromatin binding [GO:1990841]; RNA polymerase II cis-regulatory region sequence-specific DNA binding [GO:0000978]; thiol-dependent ubiquitin-specific protease activity [GO:0004843]; zinc ion…	histone binding [GO:0042393]; promoter-specific chromatin binding [GO:1990841]; RNA polymerase II cis-regulatory region sequence-specific DNA binding [GO:0000978]; thiol-dependent ubiquitin-specific protease activity [GO:0004843]; zinc ion binding [GO:0008270]	SUBCELLULAR LOCATION: Nucleus {ECO:0000269|PubMed:17980597}. Note=Localizes preferentially with monoubiquitinated H2A to chromatin.		13	1	1		2	2	2	2	2	1	0.0021802	0.0028128	0	0.00512254	0.00449045	0.0055469	0.00518633	0.0050628	0.00246173	0.00166433	0.0050533	0.00423695	3.03623	0.0200798	1.60228	1.69724	2.54574	0.104816	1.34808	0.979574	784054	160976		1.10546e+06
Q9Y5J1	U3 small nucleolar RNA-associated protein 18 homolog OS=Homo sapiens OX=9606 GN=UTP18 PE=1 SV=3	556	UTP18	U3 small nucleolar RNA-associated protein 18 homolog (WD repeat-containing protein 50)	hsa:51096;		R-HSA-6790901;R-HSA-6791226;		FUNCTION: Involved in nucleolar processing of pre-18S ribosomal RNA. {ECO:0000250}.	rRNA processing [GO:0006364]	nuclear membrane [GO:0031965]; nucleolus [GO:0005730]; nucleoplasm [GO:0005654]; nucleus [GO:0005634]; Pwp2p-containing subcomplex of 90S preribosome [GO:0034388]; small-subunit processome [GO:0032040]	nuclear membrane [GO:0031965]; nucleolus [GO:0005730]; nucleoplasm [GO:0005654]; nucleus [GO:0005634]; Pwp2p-containing subcomplex of 90S preribosome [GO:0034388]; small-subunit processome [GO:0032040]; RNA binding [GO:0003723]; rRNA processing [GO:0006364]	RNA binding [GO:0003723]	SUBCELLULAR LOCATION: Nucleus, nucleolus {ECO:0000269|PubMed:12429849}.		13	1		1	2	2	1	2	3	1	0.00203903	0	0.00219596	0.00479086	0.0041997	0.00259387	0.00485052	0.00710249	0.00230234	0.00141166	0.00386148	0.00475178	2.73541	0.0640581	1.45176	1.19343	3.36609	0.0984377	1.75107	1.00684	920394		443348	503784
Q9NYY8	FAST kinase domain-containing protein 2, mitochondrial OS=Homo sapiens OX=9606 GN=FASTKD2 PE=1 SV=1	710	FAKD2	FAST kinase domain-containing protein 2, mitochondrial	hsa:22868;				FUNCTION: Plays an important role in assembly of the mitochondrial large ribosomal subunit (PubMed:25683715). As a component of a functional protein-RNA module, consisting of RCC1L, NGRN, RPUSD3, RPUSD4, TRUB2, FASTKD2 and 16S mitochondrial ribosomal RNA (16S mt-rRNA), controls 16S mt-rRNA abundance and is required for intra-mitochondrial translation (PubMed:27667664). {ECO:0000269|PubMed:2568371…	mitochondrial large ribosomal subunit assembly [GO:1902775]; positive regulation of mitochondrial translation [GO:0070131]	intercellular bridge [GO:0045171]; mitochondrial nucleoid [GO:0042645]; mitochondrion [GO:0005739]; nucleoplasm [GO:0005654]; ribonucleoprotein granule [GO:0035770]	intercellular bridge [GO:0045171]; mitochondrial nucleoid [GO:0042645]; mitochondrion [GO:0005739]; nucleoplasm [GO:0005654]; ribonucleoprotein granule [GO:0035770]; protein kinase activity [GO:0004672]; RNA binding [GO:0003723]; rRNA binding [GO:0019843]; mitochondrial large ribosomal subunit assembly [GO:1902775]; positive regulation of mitochondrial translation [GO:0070131]	protein kinase activity [GO:0004672]; RNA binding [GO:0003723]; rRNA binding [GO:0019843]	SUBCELLULAR LOCATION: Mitochondrion matrix, mitochondrion nucleoid {ECO:0000269|PubMed:20869947, ECO:0000269|PubMed:25683715}. Note=Localizes to mitochondrial RNA granules found in close proximity to the mitochondrial nucleoids. {ECO:0000269|PubMed:25683715}.		11	1		1	1	2	2	1	1	2	0.00159676	0	0.00171965	0.00187586	0.00328878	0.00406252	0.00189922	0.00185398	0.00360591	0.00110547	0.00307572	0.00245304	2.78227	0.0804729	1.47626	1.09435	2.219	0.167177	1.14991	0.776823	825364		1.84209e+06	379757
Q9UNL2	Translocon-associated protein subunit gamma OS=Homo sapiens OX=9606 GN=SSR3 PE=1 SV=1	185	SSRG	Translocon-associated protein subunit gamma (TRAP-gamma) (Signal sequence receptor subunit gamma) (SSR-gamma)	hsa:6747;		R-HSA-1799339;	PTHR13399;	FUNCTION: TRAP proteins are part of a complex whose function is to bind calcium to the ER membrane and thereby regulate the retention of ER resident proteins.	SRP-dependent cotranslational protein targeting to membrane [GO:0006614]	endoplasmic reticulum [GO:0005783]; endoplasmic reticulum membrane [GO:0005789]; integral component of membrane [GO:0016021]	endoplasmic reticulum [GO:0005783]; endoplasmic reticulum membrane [GO:0005789]; integral component of membrane [GO:0016021]; SRP-dependent cotranslational protein targeting to membrane [GO:0006614]		SUBCELLULAR LOCATION: Endoplasmic reticulum membrane; Multi-pass membrane protein.	TRANSMEM 28..48; /note="Helical"; /evidence="ECO:0000255"; TRANSMEM 55..76; /note="Helical"; /evidence="ECO:0000255"; TRANSMEM 136..157; /note="Helical"; /evidence="ECO:0000255"; TRANSMEM 164..184; /note="Helical"; /evidence="ECO:0000255"	11	1		1	2	1	1	2	1	2	0.00612812	0	0.00659975	0.0143985	0.00631091	0.00779564	0.0145778	0.00711529	0.0138389	0.00424262	0.00950168	0.011844	2.23958	0.183121	1.16323	0.737261	2.79167	0.0755404	1.48113	1.12182				6.52776e+06
P51580	Thiopurine S-methyltransferase OS=Homo sapiens OX=9606 GN=TPMT PE=1 SV=1	245	TPMT	Thiopurine S-methyltransferase (EC 2.1.1.67) (Thiopurine methyltransferase)	hsa:7172;		R-HSA-156581;R-HSA-5578995;		FUNCTION: Catalyzes the S-methylation of thiopurine drugs such as 6-mercaptopurine (also called mercaptopurine, 6-MP or its brand name Purinethol) and 6-thioguanine (also called tioguanine or 6-TG) using S-adenosyl-L-methionine as the methyl donor (PubMed:657528, PubMed:18484748). TPMT activity modulates the cytotoxic effects of thiopurine prodrugs. A natural substrate for this enzyme has yet to …	drug metabolic process [GO:0017144]; methylation [GO:0032259]; nucleobase-containing compound metabolic process [GO:0006139]	cytosol [GO:0005829]	cytosol [GO:0005829]; S-adenosyl-L-methionine binding [GO:1904047]; thiopurine S-methyltransferase activity [GO:0008119]; drug metabolic process [GO:0017144]; methylation [GO:0032259]; nucleobase-containing compound metabolic process [GO:0006139]	S-adenosyl-L-methionine binding [GO:1904047]; thiopurine S-methyltransferase activity [GO:0008119]	SUBCELLULAR LOCATION: Cytoplasm.		11	1		1	2	1	1	3	1	1	0.00462736	0	0.00498348	0.0108723	0.00476538	0.0058865	0.0165116	0.00537277	0.00522489	0.00320361	0.00717473	0.00903641	2.23958	0.183121	1.16323	0.737261	2.82069	0.224913	1.49605	0.647986	877164		513926	1.20047e+06
O60613	Selenoprotein F OS=Homo sapiens OX=9606 GN=SELENOF PE=1 SV=4	165	44089	Selenoprotein F (15 kDa selenoprotein)	hsa:9403;			PTHR13077;	FUNCTION: May be involved in redox reactions associated with the formation of disulfide bonds (By similarity). May contribute to the quality control of protein folding in the endoplasmic reticulum (PubMed:24415556). May regulate protein folding by enhancing the catalytic activity of UGGT1/UGCGL1 and UGGT2/UGCGL2 (PubMed:24415556). {ECO:0000250|UniProtKB:Q923V8, ECO:0000269|PubMed:24415556}.	de novo' posttranslational protein folding [GO:0051084]	endoplasmic reticulum lumen [GO:0005788]	endoplasmic reticulum lumen [GO:0005788]; oxidoreductase activity [GO:0016491]; 'de novo' posttranslational protein folding [GO:0051084]	oxidoreductase activity [GO:0016491]	SUBCELLULAR LOCATION: Endoplasmic reticulum lumen {ECO:0000269|PubMed:11278576}. Note=The association with UGGT1/UGCGL1 is essential for its retention in the endoplasmic reticulum.		11	1		1	1	2	1	2	1	2	0.00687093	0	0.00739971	0.00807188	0.0141517	0.00874056	0.0163448	0.00797775	0.0155163	0.00475688	0.0103214	0.0132796	2.16978	0.143484	1.11755	0.843197	2.79167	0.0755404	1.48113	1.12182			856025
O95149	Snurportin-1 OS=Homo sapiens OX=9606 GN=SNUPN PE=1 SV=1	360	SPN1	Snurportin-1 (RNA U transporter 1)	hsa:10073;		R-HSA-191859;	PTHR13403;	FUNCTION: Functions as an U snRNP-specific nuclear import adapter. Involved in the trimethylguanosine (m3G)-cap-dependent nuclear import of U snRNPs. Binds specifically to the terminal m3G-cap U snRNAs. {ECO:0000269|PubMed:10209022, ECO:0000269|PubMed:15920472, ECO:0000269|PubMed:16030253, ECO:0000269|PubMed:9670026}.	import into nucleus [GO:0051170]; protein import into nucleus [GO:0006606]; snRNA import into nucleus [GO:0061015]; spliceosomal snRNP assembly [GO:0000387]	cytosol [GO:0005829]; nuclear pore [GO:0005643]	cytosol [GO:0005829]; nuclear pore [GO:0005643]; nuclear import signal receptor activity [GO:0061608]; RNA cap binding [GO:0000339]; import into nucleus [GO:0051170]; protein import into nucleus [GO:0006606]; snRNA import into nucleus [GO:0061015]; spliceosomal snRNP assembly [GO:0000387]	nuclear import signal receptor activity [GO:0061608]; RNA cap binding [GO:0000339]	SUBCELLULAR LOCATION: Nucleus {ECO:0000269|PubMed:10209022, ECO:0000269|PubMed:15920472}. Cytoplasm {ECO:0000269|PubMed:12095920, ECO:0000269|PubMed:9670026, ECO:0000305|PubMed:10209022}. Note=Nucleoplasmic shuttling protein. Its nuclear import involves the nucleocytoplasmic transport receptor importin beta (PubMed:10209022, PubMed:12095920). It is re-exported to the cytoplasm by the XPO1-depende…		10	1		1	1	2	1	1	2	1	0.00314917	0	0.00339154	0.00369961	0.00648621	0.00400609	0.00374568	0.00731294	0.00355583	0.00218024	0.00473064	0.00487148	2.16978	0.143484	1.11755	0.843197	2.23438	0.175941	1.15988	0.754634				500727
P68133	Actin, alpha skeletal muscle OS=Homo sapiens OX=9606 GN=ACTA1 PE=1 SV=1	377	ACTS	Actin, alpha skeletal muscle (Alpha-actin-1) [Cleaved into: Actin, alpha skeletal muscle, intermediate form]	hsa:58;		R-HSA-390522;	PTHR11937;	FUNCTION: Actins are highly conserved proteins that are involved in various types of cell motility and are ubiquitously expressed in all eukaryotic cells.	cellular response to organonitrogen compound [GO:0071417]; mesenchyme migration [GO:0090131]; muscle contraction [GO:0006936]; muscle filament sliding [GO:0030049]; positive regulation of gene expression [GO:0010628]; response to extracellular stimulus [GO:0009991]; response to lithium ion [GO:0010226]; response to mechanical stimulus [GO:0009612]; response to steroid hormone [GO:0048545]; skelet…	actin cytoskeleton [GO:0015629]; actin filament [GO:0005884]; blood microparticle [GO:0072562]; cell body [GO:0044297]; cytosol [GO:0005829]; extracellular exosome [GO:0070062]; extracellular space [GO:0005615]; filopodium [GO:0030175]; lamellipodium [GO:0030027]; sarcomere [GO:0030017]; stress fiber [GO:0001725]; striated muscle thin filament [GO:0005865]	actin cytoskeleton [GO:0015629]; actin filament [GO:0005884]; blood microparticle [GO:0072562]; cell body [GO:0044297]; cytosol [GO:0005829]; extracellular exosome [GO:0070062]; extracellular space [GO:0005615]; filopodium [GO:0030175]; lamellipodium [GO:0030027]; sarcomere [GO:0030017]; stress fiber [GO:0001725]; striated muscle thin filament [GO:0005865]; ADP binding [GO:0043531]; ATP binding […	ADP binding [GO:0043531]; ATP binding [GO:0005524]; myosin binding [GO:0017022]; structural constituent of cytoskeleton [GO:0005200]	SUBCELLULAR LOCATION: Cytoplasm, cytoskeleton.		1582	199	149		220	355	207	201		251	0.598427	0.578078	0	0.777213	1.09939	0.791867	0.718932	0	0.852267	0.392168	0.889489	0.523733	2.26813	0.0891213	1.1815	1.05002	1.33548	0.710044	0.417358	0.148715	7.55295e+08	2.93179e+08		9.26719e+08
Q13586	Stromal interaction molecule 1 OS=Homo sapiens OX=9606 GN=STIM1 PE=1 SV=3	685	STIM1	Stromal interaction molecule 1	hsa:6786;		R-HSA-139853;R-HSA-5578775;R-HSA-983695;	PTHR15136;PTHR15136:SF9;	FUNCTION: Plays a role in mediating store-operated Ca(2+) entry (SOCE), a Ca(2+) influx following depletion of intracellular Ca(2+) stores (PubMed:15866891, PubMed:16005298, PubMed:16208375, PubMed:16537481, PubMed:16733527, PubMed:16766533, PubMed:16807233, PubMed:18854159, PubMed:19249086, PubMed:22464749, PubMed:24069340, PubMed:24351972, PubMed:24591628, PubMed:26322679, PubMed:25326555, PubM…	activation of store-operated calcium channel activity [GO:0032237]; cellular calcium ion homeostasis [GO:0006874]; detection of calcium ion [GO:0005513]; enamel mineralization [GO:0070166]; positive regulation of adenylate cyclase activity [GO:0045762]; positive regulation of angiogenesis [GO:0045766]; regulation of calcium ion transport [GO:0051924]; regulation of cardiac conduction [GO:1903779]…	cell [GO:0005623]; cortical endoplasmic reticulum [GO:0032541]; endoplasmic reticulum [GO:0005783]; endoplasmic reticulum membrane [GO:0005789]; integral component of endoplasmic reticulum membrane [GO:0030176]; integral component of plasma membrane [GO:0005887]; microtubule [GO:0005874]; plasma membrane [GO:0005886]; plasma membrane raft [GO:0044853]; sarcoplasmic reticulum membrane [GO:0033017]	cell [GO:0005623]; cortical endoplasmic reticulum [GO:0032541]; endoplasmic reticulum [GO:0005783]; endoplasmic reticulum membrane [GO:0005789]; integral component of endoplasmic reticulum membrane [GO:0030176]; integral component of plasma membrane [GO:0005887]; microtubule [GO:0005874]; plasma membrane [GO:0005886]; plasma membrane raft [GO:0044853]; sarcoplasmic reticulum membrane [GO:0033017]…	calcium channel regulator activity [GO:0005246]; calcium ion binding [GO:0005509]; identical protein binding [GO:0042802]; microtubule plus-end binding [GO:0051010]; protease binding [GO:0002020]	SUBCELLULAR LOCATION: Cell membrane; Single-pass type I membrane protein {ECO:0000269|PubMed:11004585, ECO:0000269|PubMed:16005298, ECO:0000269|PubMed:16208375, ECO:0000269|PubMed:18854159, ECO:0000269|PubMed:19249086, ECO:0000269|PubMed:27185316, ECO:0000269|PubMed:28219928}. Endoplasmic reticulum membrane; Single-pass type I membrane protein {ECO:0000269|PubMed:16005298, ECO:0000269|PubMed:1620…	TRANSMEM 214..234; /note="Helical"; /evidence="ECO:0000255"	141	1			28	18	31	22	23	18	0.00165504	0	0	0.054441	0.0306793	0.0652671	0.0433077	0.0441979	0.0336376	0.00055168	0.0501291	0.0403811	90.8663	0.00836089	6.50567	2.07775	73.1965	0.000312944	6.1937	3.50453	891684			2.33035e+07
P55196	Afadin OS=Homo sapiens OX=9606 GN=AFDN PE=1 SV=3	1824	AFAD	Afadin (ALL1-fused gene from chromosome 6 protein) (Protein AF-6) (Afadin adherens junction formation factor)	hsa:4301;		R-HSA-418990 [P55196-2];		FUNCTION: Belongs to an adhesion system, probably together with the E-cadherin-catenin system, which plays a role in the organization of homotypic, interneuronal and heterotypic cell-cell adherens junctions (AJs) (By similarity). Nectin- and actin-filament-binding protein that connects nectin to the actin cytoskeleton (PubMed:11024295). May play a key role in the organization of epithelial struct…	adherens junction organization [GO:0034332]; bicellular tight junction assembly [GO:0070830]; cell adhesion [GO:0007155]; cell-cell adhesion mediated by cadherin [GO:0044331]; cell-cell signaling [GO:0007267]; establishment of endothelial intestinal barrier [GO:0090557]; establishment of protein localization to plasma membrane [GO:0061951]; negative regulation of cell migration [GO:0030336]; pore…	adherens junction [GO:0005912]; cell-cell contact zone [GO:0044291]; cell-cell junction [GO:0005911]; cell junction [GO:0030054]; cytosol [GO:0005829]; nuclear speck [GO:0016607]; nucleoplasm [GO:0005654]; plasma membrane [GO:0005886]; pore complex [GO:0046930]; tight junction [GO:0070160]	adherens junction [GO:0005912]; cell junction [GO:0030054]; cell-cell contact zone [GO:0044291]; cell-cell junction [GO:0005911]; cytosol [GO:0005829]; nuclear speck [GO:0016607]; nucleoplasm [GO:0005654]; plasma membrane [GO:0005886]; pore complex [GO:0046930]; tight junction [GO:0070160]; actin filament binding [GO:0051015]; cadherin binding [GO:0045296]; cell adhesion molecule binding [GO:0050…	actin filament binding [GO:0051015]; cadherin binding [GO:0045296]; cell adhesion molecule binding [GO:0050839]; protein C-terminus binding [GO:0008022]; Ras GTPase binding [GO:0017016]	SUBCELLULAR LOCATION: Cell junction, adherens junction {ECO:0000269|PubMed:30463011}. Note=Not found at cell-matrix AJs. {ECO:0000250|UniProtKB:O35889}.		50		2		12	11	12	5	4	4	0	0.00160379	0	0.00876224	0.00704095	0.00948811	0.00369639	0.00288669	0.00280723	0.000534596	0.00843043	0.0031301	15.7697	0.000935938	3.97909	3.02875	5.85508	0.0127727	2.54969	1.89372		289552		4.71783e+06
Q9ULE6	Paladin OS=Homo sapiens OX=9606 GN=PALD1 PE=1 SV=3	856	PALD	Paladin	hsa:27143;						cytoplasm [GO:0005737]; cytosol [GO:0005829]	cytoplasm [GO:0005737]; cytosol [GO:0005829]; protein tyrosine phosphatase activity [GO:0004725]	protein tyrosine phosphatase activity [GO:0004725]	SUBCELLULAR LOCATION: Cytoplasm, cytosol {ECO:0000269|PubMed:22354871}.		47	1			11	3	9	10	9	4	0.00132442	0	0	0.017115	0.00409177	0.0151632	0.0157529	0.0138399	0.00598177	0.000441473	0.0121233	0.0118582	27.4611	0.0457515	4.77932	1.33959	26.8605	0.0194731	4.74741	1.71056				4.35768e+09
Q86W92	Liprin-beta-1 OS=Homo sapiens OX=9606 GN=PPFIBP1 PE=1 SV=2	1011	LIPB1	Liprin-beta-1 (Protein tyrosine phosphatase receptor type f polypeptide-interacting protein-binding protein 1) (PTPRF-interacting protein-binding protein 1) (hSGT2)	hsa:8496;		R-HSA-388844;	PTHR12587;PTHR12587:SF16;	FUNCTION: May regulate the disassembly of focal adhesions. Did not bind receptor-like tyrosine phosphatases type 2A. {ECO:0000269|PubMed:9624153}.	cell adhesion [GO:0007155]; neuromuscular junction development [GO:0007528]; synapse organization [GO:0050808]	cytosol [GO:0005829]; focal adhesion [GO:0005925]; plasma membrane [GO:0005886]; presynaptic active zone [GO:0048786]	cytosol [GO:0005829]; focal adhesion [GO:0005925]; plasma membrane [GO:0005886]; presynaptic active zone [GO:0048786]; cadherin binding [GO:0045296]; cell adhesion [GO:0007155]; neuromuscular junction development [GO:0007528]; synapse organization [GO:0050808]	cadherin binding [GO:0045296]			39	1			11	13	6	2	4	2	0.00112137	0	0	0.0144911	0.0150126	0.00855901	0.00266755	0.00520803	0.00253234	0.000373789	0.0126876	0.0034693	33.9431	0.00424682	5.08504	2.37194	9.28145	0.0308369	3.21435	1.51093	117090			5506497
Q9Y6M7	Sodium bicarbonate cotransporter 3 OS=Homo sapiens OX=9606 GN=SLC4A7 PE=1 SV=2	1214	S4A7	Sodium bicarbonate cotransporter 3 (Electroneutral Na/HCO(3) cotransporter) (Sodium bicarbonate cotransporter 2) (Sodium bicarbonate cotransporter 2b) (Bicarbonate transporter) (Solute carrier family 4 member 7)	hsa:9497;		R-HSA-425381;	PTHR11453;	FUNCTION: Electroneutral sodium- and bicarbonate-dependent cotransporter with a Na(+):HCO3(-) 1:1 stoichiometry. Regulates intracellular pH and may play a role in bicarbonate salvage in secretory epithelia. May also have an associated sodium channel activity. {ECO:0000269|PubMed:10347222, ECO:0000269|PubMed:12403779}.	auditory receptor cell development [GO:0060117]; bicarbonate transport [GO:0015701]; regulation of intracellular pH [GO:0051453]	apical plasma membrane [GO:0016324]; basolateral plasma membrane [GO:0016323]; cell [GO:0005623]; cytoplasmic vesicle [GO:0031410]; integral component of membrane [GO:0016021]; membrane [GO:0016020]; plasma membrane [GO:0005886]; stereocilium [GO:0032420]; synapse [GO:0045202]	apical plasma membrane [GO:0016324]; basolateral plasma membrane [GO:0016323]; cell [GO:0005623]; cytoplasmic vesicle [GO:0031410]; integral component of membrane [GO:0016021]; membrane [GO:0016020]; plasma membrane [GO:0005886]; stereocilium [GO:0032420]; synapse [GO:0045202]; inorganic anion exchanger activity [GO:0005452]; sodium:bicarbonate symporter activity [GO:0008510]; auditory receptor c…	inorganic anion exchanger activity [GO:0005452]; sodium:bicarbonate symporter activity [GO:0008510]	SUBCELLULAR LOCATION: Basolateral cell membrane; Multi-pass membrane protein. Apical cell membrane {ECO:0000250}; Multi-pass membrane protein {ECO:0000250}. Cell projection, stereocilium {ECO:0000250}. Note=Also described at the apical cell membrane. Localizes to the stereocilia of cochlear outer hair cells and to the lateral membrane of cochlear inner hair cells (By similarity). {ECO:0000250}.	TRANSMEM 609..629; /note="Helical"; /evidence="ECO:0000255"; TRANSMEM 638..658; /note="Helical"; /evidence="ECO:0000255"; TRANSMEM 696..716; /note="Helical"; /evidence="ECO:0000255"; TRANSMEM 726..746; /note="Helical"; /evidence="ECO:0000255"; TRANSMEM 818..838; /note="Helical"; /evidence="ECO:0000255"; TRANSMEM 862..882; /note="Helical"; /evidence="ECO:0000255"; TRANSMEM 909..929; /note="Helical…	33			2	7	6	5	6	3	4	0	0	0.00201145	0.00767959	0.00577027	0.00593984	0.00666447	0.00325287	0.00421779	0.000670485	0.00646323	0.00471171	9.63964	0.00307889	3.26898	2.51161	7.02732	0.0293414	2.81297	1.53252			3.08353e+07	9.02103e+06
Q8NDI1	EH domain-binding protein 1 OS=Homo sapiens OX=9606 GN=EHBP1 PE=1 SV=3	1231	EHBP1	EH domain-binding protein 1	hsa:23301;			PTHR23167:SF43;	FUNCTION: May play a role in actin reorganization. Links clathrin-mediated endocytosis to the actin cytoskeleton. May act as Rab effector protein and play a role in vesicle trafficking (PubMed:14676205, PubMed:27552051). Required for perinuclear sorting and insulin-regulated recycling of SLC2A4/GLUT4 in adipocytes (By similarity). {ECO:0000250|UniProtKB:Q69ZW3, ECO:0000269|PubMed:14676205, ECO:00…	actin cytoskeleton organization [GO:0030036]; endocytosis [GO:0006897]; protein transport [GO:0015031]	cytosol [GO:0005829]; endosome [GO:0005768]; filamentous actin [GO:0031941]; microtubule organizing center [GO:0005815]; nucleoplasm [GO:0005654]; plasma membrane [GO:0005886]	cytosol [GO:0005829]; endosome [GO:0005768]; filamentous actin [GO:0031941]; microtubule organizing center [GO:0005815]; nucleoplasm [GO:0005654]; plasma membrane [GO:0005886]; actin cytoskeleton organization [GO:0030036]; endocytosis [GO:0006897]; protein transport [GO:0015031]		SUBCELLULAR LOCATION: Cytoplasm {ECO:0000269|PubMed:14676205}. Membrane {ECO:0000269|PubMed:14676205}. Endosome {ECO:0000305|PubMed:27552051}. Note=Mostly found in cytosol and plasma membrane.		27	1	1		7	5	7	4		2	0.000920961	0.00118818	0	0.00757353	0.00474215	0.00820093	0.00438162	0	0.00207977	0.000703048	0.00683887	0.0021538	9.72746	0.0054586	3.28206	2.26292	3.06351	0.332025	1.61519	0.478829	70409.6			9.20336e+06
P08240	Signal recognition particle receptor subunit alpha OS=Homo sapiens OX=9606 GN=SRPRA PE=1 SV=2	638	SRPRA	Signal recognition particle receptor subunit alpha (SR-alpha) (Docking protein alpha) (DP-alpha)	hsa:6734;		R-HSA-1799339;R-HSA-381038;		FUNCTION: Component of the SRP (signal recognition particle) receptor. Ensures, in conjunction with the signal recognition particle, the correct targeting of the nascent secretory proteins to the endoplasmic reticulum membrane system.	cotranslational protein targeting to membrane [GO:0006613]; IRE1-mediated unfolded protein response [GO:0036498]; protein targeting [GO:0006605]; protein targeting to ER [GO:0045047]; SRP-dependent cotranslational protein targeting to membrane [GO:0006614]	endoplasmic reticulum membrane [GO:0005789]; extracellular exosome [GO:0070062]; membrane [GO:0016020]; signal recognition particle receptor complex [GO:0005785]	endoplasmic reticulum membrane [GO:0005789]; extracellular exosome [GO:0070062]; membrane [GO:0016020]; signal recognition particle receptor complex [GO:0005785]; GTP binding [GO:0005525]; GTPase activity [GO:0003924]; RNA binding [GO:0003723]; signal recognition particle binding [GO:0005047]; cotranslational protein targeting to membrane [GO:0006613]; IRE1-mediated unfolded protein response [GO:…	GTPase activity [GO:0003924]; GTP binding [GO:0005525]; RNA binding [GO:0003723]; signal recognition particle binding [GO:0005047]	SUBCELLULAR LOCATION: Endoplasmic reticulum membrane; Peripheral membrane protein. Note=Thought to be anchored in the membrane through an interaction with SR-beta, which contains a bona fide transmembrane domain.		24	4			4	5	2	4	3	2	0.00710785	0	0	0.00835022	0.00914982	0.00452098	0.0084542	0.00618963	0.00401285	0.00236928	0.00734034	0.00621889	3.09813	0.14678	1.6314	0.833332	2.6248	0.226219	1.39221	0.645471	2.56845e+06			2.13365e+06
Q96J02	E3 ubiquitin-protein ligase Itchy homolog OS=Homo sapiens OX=9606 GN=ITCH PE=1 SV=2	903	ITCH	E3 ubiquitin-protein ligase Itchy homolog (Itch) (EC 2.3.2.26) (Atrophin-1-interacting protein 4) (AIP4) (HECT-type E3 ubiquitin transferase Itchy homolog) (NFE2-associated polypeptide 1) (NAPP1)	hsa:83737;	UPA00143	R-HSA-1253288;R-HSA-168638;R-HSA-2122948;R-HSA-5610780;R-HSA-5632684;R-HSA-8939236;R-HSA-936440;R-HSA-983168;		FUNCTION: Acts as an E3 ubiquitin-protein ligase which accepts ubiquitin from an E2 ubiquitin-conjugating enzyme in the form of a thioester and then directly transfers the ubiquitin to targeted substrates (PubMed:14602072, PubMed:17028573, PubMed:16387660, PubMed:18718448, PubMed:18718449, PubMed:11046148, PubMed:19592251, PubMed:19116316, PubMed:19881509, PubMed:20491914, PubMed:20392206, PubMed…	apoptotic process [GO:0006915]; defense response to virus [GO:0051607]; inflammatory response [GO:0006954]; innate immune response [GO:0045087]; negative regulation of apoptotic process [GO:0043066]; negative regulation of defense response to virus [GO:0050687]; negative regulation of JNK cascade [GO:0046329]; negative regulation of NF-kappaB transcription factor activity [GO:0032088]; negative r…	cytoplasm [GO:0005737]; cytosol [GO:0005829]; early endosome membrane [GO:0031901]; extracellular exosome [GO:0070062]; intracellular membrane-bounded organelle [GO:0043231]; membrane [GO:0016020]; nucleoplasm [GO:0005654]; plasma membrane [GO:0005886]; protein-containing complex [GO:0032991]	cytoplasm [GO:0005737]; cytosol [GO:0005829]; early endosome membrane [GO:0031901]; extracellular exosome [GO:0070062]; intracellular membrane-bounded organelle [GO:0043231]; membrane [GO:0016020]; nucleoplasm [GO:0005654]; plasma membrane [GO:0005886]; protein-containing complex [GO:0032991]; arrestin family protein binding [GO:1990763]; CXCR chemokine receptor binding [GO:0045236]; ribonucleopr…	arrestin family protein binding [GO:1990763]; CXCR chemokine receptor binding [GO:0045236]; ribonucleoprotein complex binding [GO:0043021]; ubiquitin-like protein ligase binding [GO:0044389]; ubiquitin protein ligase activity [GO:0061630]; ubiquitin-protein transferase activity [GO:0004842]	SUBCELLULAR LOCATION: Cell membrane {ECO:0000269|PubMed:14602072}; Peripheral membrane protein {ECO:0000305|PubMed:14602072}; Cytoplasmic side {ECO:0000305|PubMed:14602072}. Cytoplasm {ECO:0000269|PubMed:14602072}. Nucleus {ECO:0000269|PubMed:20858735}. Early endosome membrane {ECO:0000269|PubMed:14602072, ECO:0000269|PubMed:23146885, ECO:0000269|PubMed:24790097}; Peripheral membrane protein {ECO…		21	3		2	6	3	2		3	2	0.00376645	0	0.00270421	0.00884957	0.0038788	0.00319423	0	0.00437319	0.00283521	0.00215689	0.00530753	0.0024028	2.46073	0.20887	1.29909	0.680125	1.11401	0.89212	0.155764	0.0495766	1.23573e+06		861943	2.63625e+06
P55327	Tumor protein D52 OS=Homo sapiens OX=9606 GN=TPD52 PE=1 SV=2	224	TPD52	Tumor protein D52 (Protein N8)	hsa:7163;		R-HSA-432722;	PTHR19307;		anatomical structure morphogenesis [GO:0009653]; B cell differentiation [GO:0030183]; secretion [GO:0046903]	cytoplasm [GO:0005737]; endoplasmic reticulum [GO:0005783]; perinuclear region of cytoplasm [GO:0048471]	cytoplasm [GO:0005737]; endoplasmic reticulum [GO:0005783]; perinuclear region of cytoplasm [GO:0048471]; calcium ion binding [GO:0005509]; protein homodimerization activity [GO:0042803]; anatomical structure morphogenesis [GO:0009653]; B cell differentiation [GO:0030183]; secretion [GO:0046903]	calcium ion binding [GO:0005509]; protein homodimerization activity [GO:0042803]			20		3		4	5	4	2	1	1	0	0.0195891	0	0.0237832	0.0260607	0.0257534	0.0120397	0.00587647	0.00571473	0.00652971	0.0251991	0.00787696	3.85915	0.0467619	1.94828	1.33011	1.20633	0.853743	0.27062	0.068673		1.33511e+06		2.23773e+06
Q6PIZ9	T-cell receptor-associated transmembrane adapter 1 OS=Homo sapiens OX=9606 GN=TRAT1 PE=1 SV=1	186	TRAT1	T-cell receptor-associated transmembrane adapter 1 (T-cell receptor-interacting molecule) (TRIM) (pp29/30)	hsa:50852;		R-HSA-1257604;R-HSA-202424;R-HSA-2219530;R-HSA-6811558;	PTHR15951;	FUNCTION: Stabilizes the TCR (T-cell antigen receptor)/CD3 complex at the surface of T-cells. {ECO:0000269|PubMed:11390434}.	adaptive immune response [GO:0002250]; cellular defense response [GO:0006968]; negative regulation of receptor recycling [GO:0001920]; negative regulation of transport [GO:0051051]; positive regulation of calcium-mediated signaling [GO:0050850]; positive regulation of protein kinase B signaling [GO:0051897]; positive regulation of T cell receptor signaling pathway [GO:0050862]; signal transductio…	integral component of plasma membrane [GO:0005887]; plasma membrane [GO:0005886]; T cell receptor complex [GO:0042101]	integral component of plasma membrane [GO:0005887]; plasma membrane [GO:0005886]; T cell receptor complex [GO:0042101]; transmembrane receptor protein tyrosine kinase adaptor activity [GO:0005068]; adaptive immune response [GO:0002250]; cellular defense response [GO:0006968]; negative regulation of receptor recycling [GO:0001920]; negative regulation of transport [GO:0051051]; positive regulation…	transmembrane receptor protein tyrosine kinase adaptor activity [GO:0005068]	SUBCELLULAR LOCATION: Cell membrane {ECO:0000269|PubMed:9687533}; Single-pass type III membrane protein {ECO:0000269|PubMed:9687533}.	TRANSMEM 8..28; /note="Helical; Signal-anchor for type III membrane protein"; /evidence="ECO:0000255"	18			1	5	4	4	1	2	1	0	0	0.00656426	0.0358027	0.0251079	0.0310149	0.0072497	0.0141541	0.00688225	0.00218809	0.0306418	0.00942868	14.0039	0.0016822	3.80776	2.77412	4.30909	0.0879146	2.10738	1.05594			934589	8.72356e+06
P05107	Integrin beta-2 OS=Homo sapiens OX=9606 GN=ITGB2 PE=1 SV=2	769	ITB2	Integrin beta-2 (Cell surface adhesion glycoproteins LFA-1/CR3/p150,95 subunit beta) (Complement receptor C3 subunit beta) (CD antigen CD18)	hsa:3689;		R-HSA-166016;R-HSA-198933;R-HSA-202733;R-HSA-216083;R-HSA-6785807;R-HSA-6798695;	PTHR10082;PTHR10082:SF15;	FUNCTION: Integrin ITGAL/ITGB2 is a receptor for ICAM1, ICAM2, ICAM3 and ICAM4. Integrin ITGAL/ITGB2 is also a receptor for the secreted form of ubiquitin-like protein ISG15; the interaction is mediated by ITGAL (PubMed:29100055). Integrins ITGAM/ITGB2 and ITGAX/ITGB2 are receptors for the iC3b fragment of the third complement component and for fibrinogen. Integrin ITGAX/ITGB2 recognizes the sequ…	aging [GO:0007568]; amyloid-beta clearance [GO:0097242]; apoptotic process [GO:0006915]; cell adhesion [GO:0007155]; cell adhesion mediated by integrin [GO:0033627]; cell-cell adhesion [GO:0098609]; cell-cell adhesion via plasma-membrane adhesion molecules [GO:0098742]; cell-cell signaling [GO:0007267]; cell-matrix adhesion [GO:0007160]; cell migration [GO:0016477]; cellular extravasation [GO:004…	cell surface [GO:0009986]; external side of plasma membrane [GO:0009897]; extracellular exosome [GO:0070062]; extracellular vesicle [GO:1903561]; ficolin-1-rich granule membrane [GO:0101003]; focal adhesion [GO:0005925]; integrin alphaL-beta2 complex [GO:0034687]; integrin alphaM-beta2 complex [GO:0034688]; integrin complex [GO:0008305]; membrane [GO:0016020]; plasma membrane [GO:0005886]; plasma…	cell surface [GO:0009986]; external side of plasma membrane [GO:0009897]; extracellular exosome [GO:0070062]; extracellular vesicle [GO:1903561]; ficolin-1-rich granule membrane [GO:0101003]; focal adhesion [GO:0005925]; integrin alphaL-beta2 complex [GO:0034687]; integrin alphaM-beta2 complex [GO:0034688]; integrin complex [GO:0008305]; membrane [GO:0016020]; plasma membrane [GO:0005886]; plasma…	amyloid-beta binding [GO:0001540]; cell adhesion molecule binding [GO:0050839]; complement component C3b binding [GO:0001851]; heat shock protein binding [GO:0031072]; ICAM-3 receptor activity [GO:0030369]; integrin binding [GO:0005178]; metal ion binding [GO:0046872]; protein heterodimerization activity [GO:0046982]; protein kinase binding [GO:0019901]	SUBCELLULAR LOCATION: Cell membrane {ECO:0000269|PubMed:21193407, ECO:0000269|PubMed:28807980}; Single-pass type I membrane protein {ECO:0000305}. Membrane raft {ECO:0000269|PubMed:21193407}; Single-pass type I membrane protein {ECO:0000305}.	TRANSMEM 701..723; /note="Helical"; /evidence="ECO:0000255"	17		1		3	2	5	2	1	3	0	0.00190202	0	0.00519581	0.00303646	0.00937707	0.00350701	0.00171174	0.00499388	0.000634007	0.00586978	0.00340421	9.25822	0.056218	3.21073	1.25012	5.36936	0.0721778	2.42475	1.1416				263796
P04183	Thymidine kinase, cytosolic OS=Homo sapiens OX=9606 GN=TK1 PE=1 SV=2	234	KITH	Thymidine kinase, cytosolic (EC 2.7.1.21)	hsa:7083;		R-HSA-69205;R-HSA-73614;	PTHR11441;		DNA biosynthetic process [GO:0071897]; nucleobase-containing compound metabolic process [GO:0006139]; protein homotetramerization [GO:0051289]; pyrimidine nucleoside salvage [GO:0043097]; thymidine metabolic process [GO:0046104]	cytosol [GO:0005829]	cytosol [GO:0005829]; ATP binding [GO:0005524]; identical protein binding [GO:0042802]; thymidine kinase activity [GO:0004797]; zinc ion binding [GO:0008270]; DNA biosynthetic process [GO:0071897]; nucleobase-containing compound metabolic process [GO:0006139]; protein homotetramerization [GO:0051289]; pyrimidine nucleoside salvage [GO:0043097]; thymidine metabolic process [GO:0046104]	ATP binding [GO:0005524]; identical protein binding [GO:0042802]; thymidine kinase activity [GO:0004797]; zinc ion binding [GO:0008270]	SUBCELLULAR LOCATION: Cytoplasm.		17	2			4	4	2	1	2	2	0.00968977	0	0	0.0227668	0.0199576	0.0123264	0.00576258	0.0112507	0.010941	0.00322992	0.0183503	0.00931809	5.68134	0.0281107	2.50623	1.55113	2.88493	0.174116	1.52853	0.759161	1.27965e+06			1.44141e+06
Q96CU9	FAD-dependent oxidoreductase domain-containing protein 1 OS=Homo sapiens OX=9606 GN=FOXRED1 PE=1 SV=2	486	FXRD1	FAD-dependent oxidoreductase domain-containing protein 1 (EC 1.-.-.-)	hsa:55572;				FUNCTION: Required for the assembly of the mitochondrial membrane respiratory chain NADH dehydrogenase (Complex I) (PubMed:20858599, PubMed:25678554). Involved in mid-late stages of complex I assembly (PubMed:25678554). {ECO:0000269|PubMed:20858599, ECO:0000269|PubMed:25678554}.	mitochondrial respiratory chain complex I assembly [GO:0032981]	cytoplasm [GO:0005737]; integral component of membrane [GO:0016021]; mitochondrial inner membrane [GO:0005743]; mitochondrial respiratory chain complex I [GO:0005747]; mitochondrion [GO:0005739]	cytoplasm [GO:0005737]; integral component of membrane [GO:0016021]; mitochondrial inner membrane [GO:0005743]; mitochondrial respiratory chain complex I [GO:0005747]; mitochondrion [GO:0005739]; oxidoreductase activity [GO:0016491]; mitochondrial respiratory chain complex I assembly [GO:0032981]	oxidoreductase activity [GO:0016491]	SUBCELLULAR LOCATION: Mitochondrion inner membrane {ECO:0000269|PubMed:20858599, ECO:0000305|PubMed:25678554}; Single-pass membrane protein {ECO:0000255}. Note=According to a report, it is associated with the matrix face of the mitochondrial inner membrane and does not contain any transmembrane region. However, one transmembrane domain is clearly predicted by different methods (Probable). {ECO:00…	TRANSMEM 62..82; /note="Helical"; /evidence="ECO:0000255"	17	3			1	4	2	3	2	2	0.00699817	0	0	0.00274045	0.0096092	0.00593495	0.00832373	0.00541699	0.0052679	0.00233272	0.00609487	0.00633621	2.61277	0.286627	1.38558	0.542683	2.71623	0.189549	1.44161	0.722279	3.29024e+06
O95218	Zinc finger Ran-binding domain-containing protein 2 OS=Homo sapiens OX=9606 GN=ZRANB2 PE=1 SV=2	330	ZRAB2	Zinc finger Ran-binding domain-containing protein 2 (Zinc finger protein 265) (Zinc finger, splicing)	hsa:9406;				FUNCTION: Splice factor required for alternative splicing of TRA2B/SFRS10 transcripts. May interfere with constitutive 5'-splice site selection. {ECO:0000269|PubMed:11448987}.	mRNA processing [GO:0006397]; RNA splicing [GO:0008380]	nucleoplasm [GO:0005654]; nucleus [GO:0005634]	nucleoplasm [GO:0005654]; nucleus [GO:0005634]; DNA-binding transcription factor activity [GO:0003700]; lipopolysaccharide binding [GO:0001530]; metal ion binding [GO:0046872]; RNA binding [GO:0003723]; mRNA processing [GO:0006397]; RNA splicing [GO:0008380]	DNA-binding transcription factor activity [GO:0003700]; lipopolysaccharide binding [GO:0001530]; metal ion binding [GO:0046872]; RNA binding [GO:0003723]	SUBCELLULAR LOCATION: Nucleus {ECO:0000269|PubMed:11448987}.		16	1	1		1	1	3		4	5	0.00343546	0.00443229	0	0.00403594	0.00353793	0.0131108	0	0.0159555	0.0193954	0.00262258	0.00689491	0.0117836	2.62905	0.275909	1.39454	0.559235	4.49314	0.208996	2.16773	0.679861
P06702	Protein S100-A9 OS=Homo sapiens OX=9606 GN=S100A9 PE=1 SV=1	114	S10A9	Protein S100-A9 (Calgranulin-B) (Calprotectin L1H subunit) (Leukocyte L1 complex heavy chain) (Migration inhibitory factor-related protein 14) (MRP-14) (p14) (S100 calcium-binding protein A9)	hsa:6280;		R-HSA-5668599;R-HSA-5686938;R-HSA-6798695;R-HSA-6799990;	PTHR11639:SF79;	FUNCTION: S100A9 is a calcium- and zinc-binding protein which plays a prominent role in the regulation of inflammatory processes and immune response. It can induce neutrophil chemotaxis, adhesion, can increase the bactericidal activity of neutrophils by promoting phagocytosis via activation of SYK, PI3K/AKT, and ERK1/2 and can induce degranulation of neutrophils by a MAPK-dependent mechanism. Pre…	activation of cysteine-type endopeptidase activity involved in apoptotic process [GO:0006919]; antimicrobial humoral immune response mediated by antimicrobial peptide [GO:0061844]; antimicrobial humoral response [GO:0019730]; apoptotic process [GO:0006915]; autophagy [GO:0006914]; cell-cell signaling [GO:0007267]; chemokine production [GO:0032602]; cytokine production [GO:0001816]; defense respon…	cell [GO:0005623]; cell junction [GO:0030054]; collagen-containing extracellular matrix [GO:0062023]; cytoplasm [GO:0005737]; cytoskeleton [GO:0005856]; cytosol [GO:0005829]; extracellular exosome [GO:0070062]; extracellular region [GO:0005576]; extracellular space [GO:0005615]; nucleoplasm [GO:0005654]; nucleus [GO:0005634]; plasma membrane [GO:0005886]; secretory granule lumen [GO:0034774]	cell [GO:0005623]; cell junction [GO:0030054]; collagen-containing extracellular matrix [GO:0062023]; cytoplasm [GO:0005737]; cytoskeleton [GO:0005856]; cytosol [GO:0005829]; extracellular exosome [GO:0070062]; extracellular region [GO:0005576]; extracellular space [GO:0005615]; nucleoplasm [GO:0005654]; nucleus [GO:0005634]; plasma membrane [GO:0005886]; secretory granule lumen [GO:0034774]; ant…	antioxidant activity [GO:0016209]; arachidonic acid binding [GO:0050544]; calcium ion binding [GO:0005509]; microtubule binding [GO:0008017]; RAGE receptor binding [GO:0050786]; Toll-like receptor 4 binding [GO:0035662]; zinc ion binding [GO:0008270]	SUBCELLULAR LOCATION: Secreted. Cytoplasm. Cytoplasm, cytoskeleton. Cell membrane; Peripheral membrane protein. Note=Predominantly localized in the cytoplasm. Upon elevation of the intracellular calcium level, translocated from the cytoplasm to the cytoskeleton and the cell membrane. Upon neutrophil activation or endothelial adhesion of monocytes, is secreted via a microtubule-mediated, alternati…		16		1	3	1	6	3	1	1		0	0.0128303	0.0321303	0.011683	0.0614483	0.0379524	0.0118285	0.0115467	0	0.0149869	0.0370279	0.00779174	2.47069	0.267862	1.30491	0.572089	0.519904	0.516284	-0.943684	0.287111		1612210	6.64132e+06	575383
O14773	Tripeptidyl-peptidase 1 OS=Homo sapiens OX=9606 GN=TPP1 PE=1 SV=2	563	TPP1	Tripeptidyl-peptidase 1 (TPP-1) (EC 3.4.14.9) (Cell growth-inhibiting gene 1 protein) (Lysosomal pepstatin-insensitive protease) (LPIC) (Tripeptidyl aminopeptidase) (Tripeptidyl-peptidase I) (TPP-I)	hsa:1200;		R-HSA-381038;		FUNCTION: Lysosomal serine protease with tripeptidyl-peptidase I activity (PubMed:11054422, PubMed:19038966, PubMed:19038967). May act as a non-specific lysosomal peptidase which generates tripeptides from the breakdown products produced by lysosomal proteinases (PubMed:11054422, PubMed:19038966, PubMed:19038967). Requires substrates with an unsubstituted N-terminus (PubMed:19038966). {ECO:000026…	bone resorption [GO:0045453]; central nervous system development [GO:0007417]; epithelial cell differentiation [GO:0030855]; IRE1-mediated unfolded protein response [GO:0036498]; lipid metabolic process [GO:0006629]; lysosome organization [GO:0007040]; nervous system development [GO:0007399]; neuromuscular process controlling balance [GO:0050885]; peptide catabolic process [GO:0043171]; protein c…	extracellular exosome [GO:0070062]; Golgi apparatus [GO:0005794]; lysosomal lumen [GO:0043202]; lysosome [GO:0005764]; melanosome [GO:0042470]; membrane raft [GO:0045121]; recycling endosome [GO:0055037]	extracellular exosome [GO:0070062]; Golgi apparatus [GO:0005794]; lysosomal lumen [GO:0043202]; lysosome [GO:0005764]; melanosome [GO:0042470]; membrane raft [GO:0045121]; recycling endosome [GO:0055037]; endopeptidase activity [GO:0004175]; lysophosphatidic acid binding [GO:0035727]; metal ion binding [GO:0046872]; peptidase activity [GO:0008233]; peptide binding [GO:0042277]; serine-type endope…	endopeptidase activity [GO:0004175]; lysophosphatidic acid binding [GO:0035727]; metal ion binding [GO:0046872]; peptidase activity [GO:0008233]; peptide binding [GO:0042277]; serine-type endopeptidase activity [GO:0004252]; serine-type peptidase activity [GO:0008236]; sulfatide binding [GO:0120146]; tripeptidyl-peptidase activity [GO:0008240]	SUBCELLULAR LOCATION: Lysosome {ECO:0000269|PubMed:19941651}. Melanosome {ECO:0000269|PubMed:12643545}. Note=Identified by mass spectrometry in melanosome fractions from stage I to stage IV. {ECO:0000269|PubMed:12643545}.		15		2		1	2	3	4	1	2	0	0.00519593	0	0.00236565	0.00414749	0.00768486	0.00958042	0.00233806	0.00454742	0.00173198	0.00473267	0.00548863	2.73252	0.267788	1.45023	0.57221	3.169	0.244455	1.66403	0.611801		161560		319687
Q9Y228	TRAF3-interacting JNK-activating modulator OS=Homo sapiens OX=9606 GN=TRAF3IP3 PE=1 SV=2	551	T3JAM	TRAF3-interacting JNK-activating modulator (TRAF3-interacting protein 3)	hsa:80342;				FUNCTION: May function as an adapter molecule that regulates TRAF3-mediated JNK activation. {ECO:0000250}.		integral component of membrane [GO:0016021]	integral component of membrane [GO:0016021]		SUBCELLULAR LOCATION: Membrane {ECO:0000305}; Single-pass type IV membrane protein {ECO:0000305}.	TRANSMEM 527..544; /note="Helical; Anchor for type IV membrane protein"; /evidence="ECO:0000255"	14	1			3	1	3	2	2	2	0.00205754	0	0	0.00725151	0.00211891	0.00785223	0.00489454	0.00477796	0.00464646	0.000685846	0.00574088	0.00477298	8.37051	0.0600491	3.06532	1.22149	6.95927	0.0040605	2.79894	2.39142				679405
Q8TEW0	Partitioning defective 3 homolog OS=Homo sapiens OX=9606 GN=PARD3 PE=1 SV=2	1356	PARD3	Partitioning defective 3 homolog (PAR-3) (PARD-3) (Atypical PKC isotype-specific-interacting protein) (ASIP) (CTCL tumor antigen se2-5) (PAR3-alpha)	hsa:56288;		R-HSA-2173791;R-HSA-420029;		FUNCTION: Adapter protein involved in asymmetrical cell division and cell polarization processes (PubMed:27925688, PubMed:10954424). Seems to play a central role in the formation of epithelial tight junctions (PubMed:27925688). Targets the phosphatase PTEN to cell junctions (By similarity). Involved in Schwann cell peripheral myelination (By similarity). Association with PARD6B may prevent the in…	asymmetric cell division [GO:0008356]; axonogenesis [GO:0007409]; bicellular tight junction assembly [GO:0070830]; cell adhesion [GO:0007155]; cell cycle [GO:0007049]; establishment of cell polarity [GO:0030010]; establishment of centrosome localization [GO:0051660]; establishment of epithelial cell polarity [GO:0090162]; establishment or maintenance of cell polarity [GO:0007163]; establishment o…	adherens junction [GO:0005912]; apical junction complex [GO:0043296]; apical plasma membrane [GO:0016324]; axonal growth cone [GO:0044295]; bicellular tight junction [GO:0005923]; cell [GO:0005623]; cell-cell junction [GO:0005911]; cell cortex [GO:0005938]; cell junction [GO:0030054]; cytoplasm [GO:0005737]; cytoplasmic ribonucleoprotein granule [GO:0036464]; cytoskeleton [GO:0005856]; cytosol [G…	adherens junction [GO:0005912]; apical junction complex [GO:0043296]; apical plasma membrane [GO:0016324]; axonal growth cone [GO:0044295]; bicellular tight junction [GO:0005923]; cell [GO:0005623]; cell cortex [GO:0005938]; cell junction [GO:0030054]; cell-cell junction [GO:0005911]; cytoplasm [GO:0005737]; cytoplasmic ribonucleoprotein granule [GO:0036464]; cytoskeleton [GO:0005856]; cytosol [G…	identical protein binding [GO:0042802]; phosphatidylinositol-3,4,5-trisphosphate binding [GO:0005547]; phosphatidylinositol-3-phosphate binding [GO:0032266]; phosphatidylinositol-4,5-bisphosphate binding [GO:0005546]; phosphatidylinositol binding [GO:0035091]; protein phosphatase binding [GO:0019903]	SUBCELLULAR LOCATION: Cytoplasm {ECO:0000250}. Endomembrane system {ECO:0000269|PubMed:20332120}. Cell junction {ECO:0000269|PubMed:20332120, ECO:0000269|PubMed:27925688}. Cell junction, tight junction {ECO:0000269|PubMed:20332120, ECO:0000269|PubMed:27925688}. Cell junction, adherens junction {ECO:0000250|UniProtKB:Q99NH2}. Cell membrane {ECO:0000269|PubMed:20332120, ECO:0000269|PubMed:27925688}…		13			1	3	2	3	1	1	2	0	0	0.000900408	0.00294659	0.001722	0.00319069	0.000994428	0.000970744	0.00188805	0.000300136	0.00261976	0.00128441	8.72859	0.013057	3.12575	1.88416	4.27942	0.0818434	2.09742	1.08702			551082	1.60279e+06
Q5BJH7	Protein YIF1B OS=Homo sapiens OX=9606 GN=YIF1B PE=1 SV=1	314	YIF1B	Protein YIF1B (YIP1-interacting factor homolog B)	hsa:90522;			PTHR14083;	FUNCTION: Involved in the anterograde traffic pathway from the endoplasmic reticulum to the plasma membrane and the organization of the Golgi architecture (By similarity). Plays a key role in targeting to neuronal dendrites receptors such as HTR1A (By similarity). {ECO:0000250|UniProtKB:Q6PEC3, ECO:0000250|UniProtKB:Q9CX30}.	endoplasmic reticulum to Golgi vesicle-mediated transport [GO:0006888]; protein targeting to membrane [GO:0006612]	COPII-coated ER to Golgi transport vesicle [GO:0030134]; endoplasmic reticulum [GO:0005783]; endoplasmic reticulum-Golgi intermediate compartment [GO:0005793]; endoplasmic reticulum membrane [GO:0005789]; Golgi apparatus [GO:0005794]; integral component of Golgi membrane [GO:0030173]	COPII-coated ER to Golgi transport vesicle [GO:0030134]; endoplasmic reticulum [GO:0005783]; endoplasmic reticulum membrane [GO:0005789]; endoplasmic reticulum-Golgi intermediate compartment [GO:0005793]; Golgi apparatus [GO:0005794]; integral component of Golgi membrane [GO:0030173]; endoplasmic reticulum to Golgi vesicle-mediated transport [GO:0006888]; protein targeting to membrane [GO:0006612]		SUBCELLULAR LOCATION: Endoplasmic reticulum membrane {ECO:0000269|PubMed:26077767}; Multi-pass membrane protein {ECO:0000255}. Golgi apparatus membrane {ECO:0000269|PubMed:26077767}; Multi-pass membrane protein {ECO:0000255}. Endoplasmic reticulum-Golgi intermediate compartment membrane {ECO:0000269|PubMed:26077767}; Multi-pass membrane protein {ECO:0000255}. Note=Shuttles between the endoplasmic…	TRANSMEM 157..177; /note="Helical"; /evidence="ECO:0000255"; TRANSMEM 193..213; /note="Helical"; /evidence="ECO:0000255"; TRANSMEM 220..240; /note="Helical"; /evidence="ECO:0000255"; TRANSMEM 242..262; /note="Helical"; /evidence="ECO:0000255"; TRANSMEM 293..313; /note="Helical"; /evidence="ECO:0000255"	13	1		1	3	2	1	2		3	0.00361052	0	0.00388838	0.0127248	0.00743642	0.00459297	0.00858882	0	0.0122302	0.00249963	0.00825139	0.00693969	3.30104	0.099436	1.72292	1.00246	2.77628	0.311467	1.47315	0.506588				687242
Q9HB40	Retinoid-inducible serine carboxypeptidase OS=Homo sapiens OX=9606 GN=SCPEP1 PE=1 SV=1	452	RISC	Retinoid-inducible serine carboxypeptidase (EC 3.4.16.-) (Serine carboxypeptidase 1)	hsa:59342;			PTHR11802;	FUNCTION: May be involved in vascular wall and kidney homeostasis. {ECO:0000250}.	negative regulation of blood pressure [GO:0045776]; positive regulation of blood vessel diameter [GO:0097755]; proteolysis involved in cellular protein catabolic process [GO:0051603]; retinoic acid metabolic process [GO:0042573]	cytosol [GO:0005829]; extracellular exosome [GO:0070062]	cytosol [GO:0005829]; extracellular exosome [GO:0070062]; serine-type carboxypeptidase activity [GO:0004185]; negative regulation of blood pressure [GO:0045776]; positive regulation of blood vessel diameter [GO:0097755]; proteolysis involved in cellular protein catabolic process [GO:0051603]; retinoic acid metabolic process [GO:0042573]	serine-type carboxypeptidase activity [GO:0004185]	SUBCELLULAR LOCATION: Secreted {ECO:0000305}.		13		1	1	2	1	2	3	3		0	0.00323596	0.00270122	0.00589319	0.002583	0.00638138	0.00894985	0.0087367	0	0.00197906	0.00495252	0.00589552	2.50246	0.128917	1.32335	0.889688	2.97895	0.276901	1.5748	0.557676			194117	364006
Q96G21	U3 small nucleolar ribonucleoprotein protein IMP4 OS=Homo sapiens OX=9606 GN=IMP4 PE=1 SV=1	291	IMP4	U3 small nucleolar ribonucleoprotein protein IMP4 (U3 snoRNP protein IMP4) (Brix domain-containing protein 4)	hsa:92856;		R-HSA-6790901;R-HSA-6791226;		FUNCTION: Component of the 60-80S U3 small nucleolar ribonucleoprotein (U3 snoRNP). Required for the early cleavages during pre-18S ribosomal RNA processing. {ECO:0000269|PubMed:12655004}.	rRNA processing [GO:0006364]	fibrillar center [GO:0001650]; Mpp10 complex [GO:0034457]; nucleolus [GO:0005730]; nucleoplasm [GO:0005654]; preribosome [GO:0030684]; small-subunit processome [GO:0032040]	fibrillar center [GO:0001650]; Mpp10 complex [GO:0034457]; nucleolus [GO:0005730]; nucleoplasm [GO:0005654]; preribosome [GO:0030684]; small-subunit processome [GO:0032040]; snoRNA binding [GO:0030515]; rRNA processing [GO:0006364]	snoRNA binding [GO:0030515]	SUBCELLULAR LOCATION: Nucleus, nucleolus {ECO:0000269|PubMed:12655004, ECO:0000269|PubMed:16533400}.		13	2		1	1	5	1	2		1	0.00779177	0	0.00419571	0.00457684	0.0200604	0.00495599	0.00926766	0	0.00439896	0.00399583	0.00986442	0.00455554	2.46868	0.351816	1.30374	0.453684	1.14007	0.880614	0.189128	0.0552145	1.34456e+06		428806	395667
Q8IV48	3'-5' exoribonuclease 1 OS=Homo sapiens OX=9606 GN=ERI1 PE=1 SV=3	349	ERI1	3'-5' exoribonuclease 1 (EC 3.1.-.-) (3'-5' exonuclease ERI1) (Eri-1 homolog) (Histone mRNA 3'-end-specific exoribonuclease) (Histone mRNA 3'-exonuclease 1) (Protein 3'hExo) (HEXO)	hsa:90459;		R-HSA-6791226;		FUNCTION: RNA exonuclease that binds to the 3'-end of histone mRNAs and degrades them, suggesting that it plays an essential role in histone mRNA decay after replication. A 2' and 3'-hydroxyl groups at the last nucleotide of the histone 3'-end is required for efficient degradation of RNA substrates. Also able to degrade the 3'-overhangs of short interfering RNAs (siRNAs) in vitro, suggesting a po…	DNA catabolic process, exonucleolytic [GO:0000738]; DNA metabolic process [GO:0006259]; exonucleolytic trimming to generate mature 3'-end of 5.8S rRNA from tricistronic rRNA transcript (SSU-rRNA, 5.8S rRNA, LSU-rRNA) [GO:0000467]; gene silencing by RNA [GO:0031047]; rRNA 3'-end processing [GO:0031125]; rRNA processing [GO:0006364]	cytoplasm [GO:0005737]; histone pre-mRNA 3'end processing complex [GO:0071204]; nucleolus [GO:0005730]; nucleoplasm [GO:0005654]; nucleus [GO:0005634]	cytoplasm [GO:0005737]; histone pre-mRNA 3'end processing complex [GO:0071204]; nucleolus [GO:0005730]; nucleoplasm [GO:0005654]; nucleus [GO:0005634]; 3'-5' exonuclease activity [GO:0008408]; 3'-5'-exoribonuclease activity [GO:0000175]; histone pre-mRNA stem-loop binding [GO:0071207]; metal ion binding [GO:0046872]; ribosome binding [GO:0043022]; rRNA binding [GO:0019843]; DNA catabolic process,…	3'-5' exonuclease activity [GO:0008408]; 3'-5'-exoribonuclease activity [GO:0000175]; histone pre-mRNA stem-loop binding [GO:0071207]; metal ion binding [GO:0046872]; ribosome binding [GO:0043022]; rRNA binding [GO:0019843]	SUBCELLULAR LOCATION: Cytoplasm {ECO:0000269|PubMed:16912046}. Nucleus {ECO:0000269|PubMed:16912046}. Nucleus, nucleolus {ECO:0000269|PubMed:16912046}.		12	1			2	2	2	2	2	1	0.00324843	0	0	0.00763243	0.00669064	0.00826472	0.00772748	0.00754343	0.0036679	0.00108281	0.00752926	0.00631294	6.95345	0.00538309	2.79773	2.26897	5.83014	0.0377166	2.54353	1.42347
Q9H9Y6	DNA-directed RNA polymerase I subunit RPA2 OS=Homo sapiens OX=9606 GN=POLR1B PE=1 SV=2	1135	RPA2	DNA-directed RNA polymerase I subunit RPA2 (RNA polymerase I subunit 2) (EC 2.7.7.6) (DNA-directed RNA polymerase I 135 kDa polypeptide) (RPA135)	hsa:84172;		R-HSA-427413;R-HSA-5250924;R-HSA-73762;R-HSA-73772;R-HSA-73863;	PTHR20856;	FUNCTION: DNA-dependent RNA polymerase catalyzes the transcription of DNA into RNA using the four ribonucleoside triphosphates as substrates. Second largest core component of RNA polymerase I which synthesizes ribosomal RNA precursors. Proposed to contribute to the polymerase catalytic activity and forms the polymerase active center together with the largest subunit. Pol I is composed of mobile e…	embryo implantation [GO:0007566]; nucleologenesis [GO:0017126]; positive regulation of gene expression, epigenetic [GO:0045815]; rRNA transcription [GO:0009303]; termination of RNA polymerase I transcription [GO:0006363]; transcription elongation from RNA polymerase I promoter [GO:0006362]; transcription initiation from RNA polymerase I promoter [GO:0006361]	cytosol [GO:0005829]; nucleolus [GO:0005730]; nucleoplasm [GO:0005654]; RNA polymerase I complex [GO:0005736]	cytosol [GO:0005829]; nucleolus [GO:0005730]; nucleoplasm [GO:0005654]; RNA polymerase I complex [GO:0005736]; DNA binding [GO:0003677]; DNA-directed 5'-3' RNA polymerase activity [GO:0003899]; metal ion binding [GO:0046872]; ribonucleoside binding [GO:0032549]; embryo implantation [GO:0007566]; nucleologenesis [GO:0017126]; positive regulation of gene expression, epigenetic [GO:0045815]; rRNA tr…	DNA binding [GO:0003677]; DNA-directed 5'-3' RNA polymerase activity [GO:0003899]; metal ion binding [GO:0046872]; ribonucleoside binding [GO:0032549]	SUBCELLULAR LOCATION: Nucleus, nucleolus {ECO:0000269|PubMed:11250903}.		12	1		1		2	2	1	3	2	0.000998857	0	0.00107573	0	0.0020573	0.00254131	0.00118806	0.00347928	0.00225568	0.000691529	0.00153287	0.00230767	2.21664	0.379627	1.14837	0.420643	3.33706	0.096548	1.73858	1.01526	394488
Q9BV20	Methylthioribose-1-phosphate isomerase OS=Homo sapiens OX=9606 GN=MRI1 PE=1 SV=1	369	MTNA	Methylthioribose-1-phosphate isomerase (M1Pi) (MTR-1-P isomerase) (EC 5.3.1.23) (Mediator of RhoA-dependent invasion) (S-methyl-5-thioribose-1-phosphate isomerase) (Translation initiation factor eIF-2B subunit alpha/beta/delta-like protein)	hsa:84245;	UPA00904;UER00874	R-HSA-1237112;		FUNCTION: Catalyzes the interconversion of methylthioribose-1-phosphate (MTR-1-P) into methylthioribulose-1-phosphate (MTRu-1-P). Independently from catalytic activity, promotes cell invasion in response to constitutive RhoA activation by promoting FAK tyrosine phosphorylation and stress fiber turnover. {ECO:0000255|HAMAP-Rule:MF_03119, ECO:0000269|PubMed:19620624}.	L-methionine salvage from methylthioadenosine [GO:0019509]; L-methionine salvage from S-adenosylmethionine [GO:0019284]	cell projection [GO:0042995]; cytosol [GO:0005829]; fibrillar center [GO:0001650]; nucleoplasm [GO:0005654]	cell projection [GO:0042995]; cytosol [GO:0005829]; fibrillar center [GO:0001650]; nucleoplasm [GO:0005654]; identical protein binding [GO:0042802]; S-methyl-5-thioribose-1-phosphate isomerase activity [GO:0046523]; L-methionine salvage from methylthioadenosine [GO:0019509]; L-methionine salvage from S-adenosylmethionine [GO:0019284]	identical protein binding [GO:0042802]; S-methyl-5-thioribose-1-phosphate isomerase activity [GO:0046523]	SUBCELLULAR LOCATION: Nucleus {ECO:0000255|HAMAP-Rule:MF_03119, ECO:0000269|PubMed:19620624}. Cytoplasm {ECO:0000255|HAMAP-Rule:MF_03119, ECO:0000269|PubMed:19620624}. Cell projection {ECO:0000269|PubMed:19620624}. Note=Primarily nuclear, but cytoplasmic in cancer cells, with enrichment at leading edge of the plasma membrane in late stage tumor cells.		11			1	3	3	1	1	1	1	0	0	0.00330882	0.0108281	0.00949201	0.00390838	0.00365432	0.00356729	0.0034691	0.00110294	0.00807617	0.00356357	7.32242	0.0432973	2.87232	1.36354	3.23098	0.0897745	1.69197	1.04685			457834	1.22476e+06
Q9U4X0	Putative erythrocyte binding protein EBL-1 (Fragment) OS=Plasmodium falciparum OX=5833 GN=ebl-1 PE=4 SV=1	2647	Q9U4X0	Putative erythrocyte binding protein EBL-1 (Fragment)			R-HSA-202733;			leukocyte migration [GO:0050900]; pathogenesis [GO:0009405]	integral component of membrane [GO:0016021]; plasma membrane [GO:0005886]	integral component of membrane [GO:0016021]; plasma membrane [GO:0005886]; host cell surface receptor binding [GO:0046789]; leukocyte migration [GO:0050900]; pathogenesis [GO:0009405]	host cell surface receptor binding [GO:0046789]			11	1		1	2	3		1	1	2	0.000428297	0	0.000461259	0.00100632	0.00132322	0	0.000509424	0.000497291	0.000967207	0.000296519	0.000776511	0.000657974	2.61876	0.322527	1.38888	0.491434	2.219	0.167177	1.14991	0.776823	56515232		64226080	1.10401e+08
Q8NFQ8	Torsin-1A-interacting protein 2 OS=Homo sapiens OX=9606 GN=TOR1AIP2 PE=1 SV=1	470	TOIP2	Torsin-1A-interacting protein 2 (Lumenal domain-like LAP1)	hsa:163590;			PTHR18843;	FUNCTION: Required for endoplasmic reticulum integrity. Regulates the distribution of TOR1A between the endoplasmic reticulum and the nuclear envelope as well as induces TOR1A, TOR1B and TOR3A ATPase activity. {ECO:0000269|PubMed:19339278, ECO:0000269|PubMed:23569223, ECO:0000269|PubMed:24275647}.	endoplasmic reticulum organization [GO:0007029]; positive regulation of ATPase activity [GO:0032781]; protein localization to nuclear envelope [GO:0090435]	endoplasmic reticulum [GO:0005783]; endoplasmic reticulum membrane [GO:0005789]; integral component of membrane [GO:0016021]; nuclear membrane [GO:0031965]	endoplasmic reticulum [GO:0005783]; endoplasmic reticulum membrane [GO:0005789]; integral component of membrane [GO:0016021]; nuclear membrane [GO:0031965]; ATPase activator activity [GO:0001671]; ATPase binding [GO:0051117]; endoplasmic reticulum organization [GO:0007029]; positive regulation of ATPase activity [GO:0032781]; protein localization to nuclear envelope [GO:0090435]	ATPase activator activity [GO:0001671]; ATPase binding [GO:0051117]	SUBCELLULAR LOCATION: Endoplasmic reticulum membrane; Single-pass membrane protein. Nucleus membrane.	TRANSMEM 215..235; /note="Helical"; /evidence="ECO:0000255"	10	1			1	2	3	1	1	1	0.00241213	0	0	0.00283374	0.00496816	0.00920549	0.00286903	0.0028007	0.00272361	0.000804045	0.00566913	0.00279778	7.05077	0.0753777	2.81778	1.12276	3.47964	0.0684853	1.79894	1.1644	717116			878139
Q9H6V9	Lipid droplet-associated hydrolase OS=Homo sapiens OX=9606 GN=LDAH PE=1 SV=1	325	LDAH	Lipid droplet-associated hydrolase (EC 3.1.1.-) (Lipid droplet-associated serine hydrolase) (hLDAH)	hsa:60526;			PTHR13390;	FUNCTION: Serine lipid hydrolase associated with lipid droplets. Highly expressed in macrophage-rich areas in atherosclerotic lesions, suggesting that it could promote cholesterol ester turnover in macrophages. {ECO:0000250|UniProtKB:Q8BVA5}.	lipid catabolic process [GO:0016042]; lipid storage [GO:0019915]	endoplasmic reticulum [GO:0005783]; lipid droplet [GO:0005811]	endoplasmic reticulum [GO:0005783]; lipid droplet [GO:0005811]; lipase activity [GO:0016298]; lipid catabolic process [GO:0016042]; lipid storage [GO:0019915]	lipase activity [GO:0016298]	SUBCELLULAR LOCATION: Lipid droplet {ECO:0000269|PubMed:17135363}. Endoplasmic reticulum {ECO:0000250|UniProtKB:Q8BVA5}. Note=Localizes to the endoplasmic reticulum in absence of lipid droplets and translocates to lipid droplets upon lipid storage induction. {ECO:0000250|UniProtKB:Q8BVA5}.		10	1			3	1	1	1	2	1	0.00348832	0	0	0.0122941	0.00359236	0.00443752	0.00414906	0.00810049	0.00393876	0.00116277	0.00677466	0.0053961	5.8263	0.13518	2.54258	0.869088	4.64072	0.0766213	2.21435	1.11565	2.0411e+06			1.40359e+06
Q9H0R6	Glutamyl-tRNA(Gln) amidotransferase subunit A, mitochondrial OS=Homo sapiens OX=9606 GN=QRSL1 PE=1 SV=2	528	GATA	Glutamyl-tRNA(Gln) amidotransferase subunit A, mitochondrial (Glu-AdT subunit A) (EC 6.3.5.7) (Glutaminyl-tRNA synthase-like protein 1)	hsa:55278;			PTHR11895;	FUNCTION: Allows the formation of correctly charged Gln-tRNA(Gln) through the transamidation of misacylated Glu-tRNA(Gln) in the mitochondria. The reaction takes place in the presence of glutamine and ATP through an activated gamma-phospho-Glu-tRNA(Gln). {ECO:0000255|HAMAP-Rule:MF_03150, ECO:0000269|PubMed:19805282}.	glutaminyl-tRNAGln biosynthesis via transamidation [GO:0070681]; mitochondrial translation [GO:0032543]; regulation of protein stability [GO:0031647]	glutamyl-tRNA(Gln) amidotransferase complex [GO:0030956]; mitochondrion [GO:0005739]	glutamyl-tRNA(Gln) amidotransferase complex [GO:0030956]; mitochondrion [GO:0005739]; amidase activity [GO:0004040]; ATP binding [GO:0005524]; glutaminyl-tRNA synthase (glutamine-hydrolyzing) activity [GO:0050567]; glutaminyl-tRNAGln biosynthesis via transamidation [GO:0070681]; mitochondrial translation [GO:0032543]; regulation of protein stability [GO:0031647]	amidase activity [GO:0004040]; ATP binding [GO:0005524]; glutaminyl-tRNA synthase (glutamine-hydrolyzing) activity [GO:0050567]	SUBCELLULAR LOCATION: Mitochondrion {ECO:0000255|HAMAP-Rule:MF_03150, ECO:0000269|PubMed:19805282}.		10	1			2	2	1	1	1	2	0.00214716	0	0	0.00504492	0.00442241	0.00273143	0.00255387	0.00249305	0.00484886	0.000715721	0.00406625	0.00329859	5.68134	0.0281107	2.50623	1.55113	4.60877	0.0706116	2.20438	1.15112
Q8N5M9	Protein jagunal homolog 1 OS=Homo sapiens OX=9606 GN=JAGN1 PE=1 SV=1	183	JAGN1	Protein jagunal homolog 1	hsa:84522;			PTHR20955;	FUNCTION: Endoplasmic reticulum transmembrane protein involved in vesicle-mediated transport, which is required for neutrophil function. Required for vesicle-mediated transport; it is however unclear whether it is involved in early secretory pathway or intracellular protein transport. Acts as a regulator of neutrophil function, probably via its role in vesicle-mediated transport: required for def…	cellular response to tunicamycin [GO:1904577]; defense response to fungus [GO:0050832]; endoplasmic reticulum organization [GO:0007029]; exocytosis [GO:0006887]; granulocyte colony-stimulating factor signaling pathway [GO:0038158]; negative regulation of insulin secretion involved in cellular response to glucose stimulus [GO:0061179]; neutrophil differentiation [GO:0030223]; neutrophil mediated i…	endoplasmic reticulum [GO:0005783]; endoplasmic reticulum membrane [GO:0005789]; integral component of membrane [GO:0016021]	endoplasmic reticulum [GO:0005783]; endoplasmic reticulum membrane [GO:0005789]; integral component of membrane [GO:0016021]; cellular response to tunicamycin [GO:1904577]; defense response to fungus [GO:0050832]; endoplasmic reticulum organization [GO:0007029]; exocytosis [GO:0006887]; granulocyte colony-stimulating factor signaling pathway [GO:0038158]; negative regulation of insulin secretion …		SUBCELLULAR LOCATION: Endoplasmic reticulum membrane {ECO:0000269|PubMed:25129144}; Multi-pass membrane protein {ECO:0000255}.	TRANSMEM 40..60; /note="Helical"; /evidence="ECO:0000255"; TRANSMEM 72..92; /note="Helical"; /evidence="ECO:0000255"; TRANSMEM 97..117; /note="Helical"; /evidence="ECO:0000255"; TRANSMEM 138..158; /note="Helical"; /evidence="ECO:0000255"	10	1			1	2	1	2	1	2	0.0061951	0	0	0.00727792	0.0127598	0.00788084	0.0147371	0.00719305	0.0139901	0.00206503	0.00930617	0.0119734	4.50655	0.0549769	2.17202	1.25982	5.79818	0.0351995	2.5356	1.45346	1.55006e+06			1.51431e+06
P53990	IST1 homolog OS=Homo sapiens OX=9606 GN=IST1 PE=1 SV=1	364	IST1	IST1 homolog (hIST1) (Putative MAPK-activating protein PM28)	hsa:9798;		R-HSA-6798695;	PTHR12161;	FUNCTION: ESCRT-III-like protein involved in specific functions of the ESCRT machinery. Is required for efficient abscission during cytokinesis, but not for HIV-1 budding. The involvement in the MVB pathway is not established. Involved in recruiting VPS4A and/or VPS4B to the midbody of dividing cells (PubMed:19129479, PubMed:19129480). During late anaphase, involved in nuclear envelope reassembly…	abscission [GO:0009838]; cell division [GO:0051301]; cytoskeleton-dependent cytokinesis [GO:0061640]; ESCRT III complex disassembly [GO:1904903]; establishment of protein localization [GO:0045184]; multivesicular body assembly [GO:0036258]; neutrophil degranulation [GO:0043312]; positive regulation of collateral sprouting [GO:0048672]; positive regulation of proteolysis [GO:0045862]; protein loca…	azurophil granule lumen [GO:0035578]; centrosome [GO:0005813]; cytosol [GO:0005829]; endoplasmic reticulum-Golgi intermediate compartment [GO:0005793]; extracellular exosome [GO:0070062]; extracellular region [GO:0005576]; Flemming body [GO:0090543]; intracellular membrane-bounded organelle [GO:0043231]; midbody [GO:0030496]; nuclear envelope [GO:0005635]	azurophil granule lumen [GO:0035578]; centrosome [GO:0005813]; cytosol [GO:0005829]; endoplasmic reticulum-Golgi intermediate compartment [GO:0005793]; extracellular exosome [GO:0070062]; extracellular region [GO:0005576]; Flemming body [GO:0090543]; intracellular membrane-bounded organelle [GO:0043231]; midbody [GO:0030496]; nuclear envelope [GO:0005635]; cadherin binding [GO:0045296]; identical…	cadherin binding [GO:0045296]; identical protein binding [GO:0042802]; MIT domain binding [GO:0090541]; protein-containing complex binding [GO:0044877]; protein domain specific binding [GO:0019904]	SUBCELLULAR LOCATION: Cytoplasmic vesicle {ECO:0000269|PubMed:19129479, ECO:0000269|PubMed:19129480}. Cytoplasm, cytoskeleton, microtubule organizing center, centrosome {ECO:0000269|PubMed:20719964}. Midbody {ECO:0000269|PubMed:20719964}. Nucleus envelope {ECO:0000269|PubMed:26040712}. Note=Localizes to centrosome and midbody of dividing cells (PubMed:19129480, PubMed:19129479, PubMed:20719964). …		10	1	1		2	2	2	1		1	0.00311457	0.00401828	0	0.00731791	0.00641493	0.00792414	0.00370452	0	0.00351675	0.00237762	0.00721899	0.00240709	3.03623	0.0200798	1.60228	1.69724	1.0124	0.987093	0.0177742	0.005642		4411806		1.41315e+06
Q99643	Succinate dehydrogenase cytochrome b560 subunit, mitochondrial OS=Homo sapiens OX=9606 GN=SDHC PE=1 SV=1	169	C560	Succinate dehydrogenase cytochrome b560 subunit, mitochondrial (Integral membrane protein CII-3) (QPs-1) (QPs1) (Succinate dehydrogenase complex subunit C) (Succinate-ubiquinone oxidoreductase cytochrome B large subunit) (CYBL)	hsa:6391;	UPA00223	R-HSA-611105;R-HSA-71403;		FUNCTION: Membrane-anchoring subunit of succinate dehydrogenase (SDH) that is involved in complex II of the mitochondrial electron transport chain and is responsible for transferring electrons from succinate to ubiquinone (coenzyme Q).	aerobic respiration [GO:0009060]; mitochondrial electron transport, succinate to ubiquinone [GO:0006121]; oxidation-reduction process [GO:0055114]; tricarboxylic acid cycle [GO:0006099]	integral component of membrane [GO:0016021]; mitochondrial inner membrane [GO:0005743]; mitochondrial respiratory chain complex II, succinate dehydrogenase complex (ubiquinone) [GO:0005749]; mitochondrion [GO:0005739]; respiratory chain complex II [GO:0045273]	integral component of membrane [GO:0016021]; mitochondrial inner membrane [GO:0005743]; mitochondrial respiratory chain complex II, succinate dehydrogenase complex (ubiquinone) [GO:0005749]; mitochondrion [GO:0005739]; respiratory chain complex II [GO:0045273]; electron transfer activity [GO:0009055]; heme binding [GO:0020037]; metal ion binding [GO:0046872]; succinate dehydrogenase activity [GO:…	electron transfer activity [GO:0009055]; heme binding [GO:0020037]; metal ion binding [GO:0046872]; succinate dehydrogenase activity [GO:0000104]	SUBCELLULAR LOCATION: Mitochondrion inner membrane; Multi-pass membrane protein.	TRANSMEM 63..92; /note="Helical"; /evidence="ECO:0000250"; TRANSMEM 113..137; /note="Helical"; /evidence="ECO:0000250"; TRANSMEM 145..166; /note="Helical"; /evidence="ECO:0000250"	10	1	1		2	3	1	1		1	0.0067083	0.00865476	0	0.0157617	0.0207252	0.00853369	0.00797896	0	0.00757455	0.00512102	0.0150068	0.0051845	2.93044	0.0881872	1.55112	1.05459	1.0124	0.987093	0.0177742	0.005642		1.23353e+06		1.85388e+06
Q66K14	TBC1 domain family member 9B OS=Homo sapiens OX=9606 GN=TBC1D9B PE=1 SV=3	1250	TBC9B	TBC1 domain family member 9B	hsa:23061;				FUNCTION: May act as a GTPase-activating protein for Rab family protein(s).	activation of GTPase activity [GO:0090630]; intracellular protein transport [GO:0006886]	integral component of membrane [GO:0016021]	integral component of membrane [GO:0016021]; calcium ion binding [GO:0005509]; GTPase activator activity [GO:0005096]; Rab GTPase binding [GO:0017137]; activation of GTPase activity [GO:0090630]; intracellular protein transport [GO:0006886]	calcium ion binding [GO:0005509]; GTPase activator activity [GO:0005096]; Rab GTPase binding [GO:0017137]	SUBCELLULAR LOCATION: Membrane {ECO:0000305}; Single-pass membrane protein {ECO:0000305}.	TRANSMEM 668..688; /note="Helical"; /evidence="ECO:0000255"	10	1		1	1	1	2		3	1	0.000906962	0	0.000976762	0.00106549	0.000934014	0.00230751	0	0.00315919	0.00102408	0.000627908	0.00143567	0.00139442	2.28643	0.208285	1.1931	0.681342	2.22074	0.478806	1.15104	0.31984	206390			247293
Q9Y676	28S ribosomal protein S18b, mitochondrial OS=Homo sapiens OX=9606 GN=MRPS18B PE=1 SV=1	258	RT18B	28S ribosomal protein S18b, mitochondrial (MRP-S18-b) (Mrps18-b) (S18mt-b) (28S ribosomal protein S18-2, mitochondrial) (MRP-S18-2) (Mitochondrial small ribosomal subunit protein bS18b) (Mitochondrial small ribosomal subunit protein mS40)	hsa:28973;		R-HSA-5368286;R-HSA-5389840;R-HSA-5419276;	PTHR13329;		mitochondrial translation [GO:0032543]; mitochondrial translational elongation [GO:0070125]; mitochondrial translational termination [GO:0070126]; translation [GO:0006412]	cell junction [GO:0030054]; mitochondrial inner membrane [GO:0005743]; mitochondrial small ribosomal subunit [GO:0005763]; mitochondrion [GO:0005739]; nucleoplasm [GO:0005654]	cell junction [GO:0030054]; mitochondrial inner membrane [GO:0005743]; mitochondrial small ribosomal subunit [GO:0005763]; mitochondrion [GO:0005739]; nucleoplasm [GO:0005654]; structural constituent of ribosome [GO:0003735]; mitochondrial translation [GO:0032543]; mitochondrial translational elongation [GO:0070125]; mitochondrial translational termination [GO:0070126]; translation [GO:0006412]	structural constituent of ribosome [GO:0003735]	SUBCELLULAR LOCATION: Mitochondrion {ECO:0000269|PubMed:25838379}.		9			1	2	1	1	1	2	1	0	0	0.00473238	0.0103245	0.00452526	0.00558989	0.00522653	0.0102041	0.00496162	0.00157746	0.00681322	0.00679742	4.31911	0.0926771	2.11073	1.03303	4.30909	0.0879146	2.10738	1.05594			887271	825994
Q68DA7	Formin-1 OS=Homo sapiens OX=9606 GN=FMN1 PE=1 SV=3	1419	FMN1	Formin-1 (Limb deformity protein homolog)	hsa:342184;				FUNCTION: Plays a role in the formation of adherens junction and the polymerization of linear actin cables. {ECO:0000250}.	actin nucleation [GO:0045010]; forelimb morphogenesis [GO:0035136]; gene expression [GO:0010467]; hindlimb morphogenesis [GO:0035137]; positive regulation of actin nucleation [GO:0051127]; positive regulation of focal adhesion assembly [GO:0051894]; skeletal system morphogenesis [GO:0048705]; ureteric bud invasion [GO:0072092]	actin filament [GO:0005884]; adherens junction [GO:0005912]; cytoplasm [GO:0005737]; endoplasmic reticulum membrane [GO:0005789]; nucleus [GO:0005634]; plasma membrane [GO:0005886]	actin filament [GO:0005884]; adherens junction [GO:0005912]; cytoplasm [GO:0005737]; endoplasmic reticulum membrane [GO:0005789]; nucleus [GO:0005634]; plasma membrane [GO:0005886]; actin binding [GO:0003779]; microtubule binding [GO:0008017]; SH3 domain binding [GO:0017124]; actin nucleation [GO:0045010]; forelimb morphogenesis [GO:0035136]; gene expression [GO:0010467]; hindlimb morphogenesis […	actin binding [GO:0003779]; microtubule binding [GO:0008017]; SH3 domain binding [GO:0017124]	SUBCELLULAR LOCATION: Nucleus {ECO:0000250}. Cytoplasm {ECO:0000250}. Cell junction, adherens junction {ECO:0000250}. Cell membrane {ECO:0000250}; Peripheral membrane protein {ECO:0000250}; Cytoplasmic side {ECO:0000250}. Note=Localization to the adherens junctions is alpha-catenin-dependent. Also localizes to F-actin bundles originating from adherens junctions and to microtubules (By similarity)…		9			1	1	1	1	2	2	1	0	0	0.000860432	0.00093859	0.000822775	0.00101634	0.00190056	0.00185529	0.000902113	0.000286811	0.000925903	0.00155265	3.22827	0.0940447	1.69076	1.02667	5.41351	0.0433451	2.43657	1.36306			896647
Q4KWH8	1-phosphatidylinositol 4,5-bisphosphate phosphodiesterase eta-1 OS=Homo sapiens OX=9606 GN=PLCH1 PE=1 SV=1	1693	PLCH1	1-phosphatidylinositol 4,5-bisphosphate phosphodiesterase eta-1 (EC 3.1.4.11) (Phosphoinositide phospholipase C-eta-1) (Phospholipase C-eta-1) (PLC-eta-1) (Phospholipase C-like protein 3) (PLC-L3)	hsa:23007;		R-HSA-1855204;	PTHR10336;PTHR10336:SF51;	FUNCTION: The production of the second messenger molecules diacylglycerol (DAG) and inositol 1,4,5-trisphosphate (IP3) is mediated by calcium-activated phosphatidylinositol-specific phospholipase C enzymes. {ECO:0000269|PubMed:15702972}.	inositol phosphate metabolic process [GO:0043647]; inositol trisphosphate biosynthetic process [GO:0032959]; lipid catabolic process [GO:0016042]; phosphatidylinositol-mediated signaling [GO:0048015]; release of sequestered calcium ion into cytosol [GO:0051209]	cell [GO:0005623]; cytoplasm [GO:0005737]; cytosol [GO:0005829]; intracellular membrane-bounded organelle [GO:0043231]; plasma membrane [GO:0005886]	cell [GO:0005623]; cytoplasm [GO:0005737]; cytosol [GO:0005829]; intracellular membrane-bounded organelle [GO:0043231]; plasma membrane [GO:0005886]; calcium ion binding [GO:0005509]; calcium-dependent phospholipase C activity [GO:0050429]; phosphatidylinositol phospholipase C activity [GO:0004435]; inositol phosphate metabolic process [GO:0043647]; inositol trisphosphate biosynthetic process [GO…	calcium-dependent phospholipase C activity [GO:0050429]; calcium ion binding [GO:0005509]; phosphatidylinositol phospholipase C activity [GO:0004435]	SUBCELLULAR LOCATION: Cytoplasm {ECO:0000269|PubMed:15702972}. Membrane {ECO:0000269|PubMed:15702972}.		9	1	1		2	2	1	1		1	0.000669641	0.000863943	0	0.00157337	0.00137923	0.000851856	0.000796482	0	0.000756113	0.000511195	0.00126815	0.000517532	2.48076	0.0893423	1.31078	1.04894	1.0124	0.987093	0.0177742	0.005642	3701773	751419		5.18967e+06
P03431	RNA-directed RNA polymerase catalytic subunit OS=Influenza A virus (strain A/Puerto Rico/8/1934 H1N1) OX=211044 GN=PB1 PE=1 SV=2	757	RDRP	RNA-directed RNA polymerase catalytic subunit (EC 2.7.7.48) (Polymerase basic protein 1) (PB1) (RNA-directed RNA polymerase subunit P1)	vg:956534;		R-HSA-168255;R-HSA-168271;R-HSA-168275;R-HSA-168288;R-HSA-168298;R-HSA-168302;R-HSA-168303;R-HSA-168325;R-HSA-168330;R-HSA-168333;R-HSA-168336;R-HSA-192814;R-HSA-192823;R-HSA-192869;R-HSA-192905;		FUNCTION: RNA-dependent RNA polymerase which is responsible for replication and transcription of virus RNA segments. The transcription of viral mRNAs occurs by a unique mechanism called cap-snatching. 5' methylated caps of cellular mRNAs are cleaved after 10-13 nucleotides by PA. In turn, these short capped RNAs are used as primers by PB1 for transcription of viral mRNAs. During virus replication…	fusion of virus membrane with host plasma membrane [GO:0019064]; intracellular transport of virus [GO:0075733]; receptor-mediated endocytosis of virus by host cell [GO:0019065]; suppression by virus of host RNA polymerase II activity [GO:0039523]; transcription, DNA-templated [GO:0006351]; uncoating of virus [GO:0019061]; viral budding from plasma membrane [GO:0046761]; viral genome maturation [G…	cytosol [GO:0005829]; endosome lumen [GO:0031904]; extracellular region [GO:0005576]; host cell cytoplasm [GO:0030430]; host cell nucleus [GO:0042025]; nucleoplasm [GO:0005654]	cytosol [GO:0005829]; endosome lumen [GO:0031904]; extracellular region [GO:0005576]; host cell cytoplasm [GO:0030430]; host cell nucleus [GO:0042025]; nucleoplasm [GO:0005654]; nucleotide binding [GO:0000166]; RNA binding [GO:0003723]; RNA-directed 5'-3' RNA polymerase activity [GO:0003968]; fusion of virus membrane with host plasma membrane [GO:0019064]; intracellular transport of virus [GO:007…	nucleotide binding [GO:0000166]; RNA binding [GO:0003723]; RNA-directed 5'-3' RNA polymerase activity [GO:0003968]	SUBCELLULAR LOCATION: Host nucleus {ECO:0000255|HAMAP-Rule:MF_04065, ECO:0000269|PubMed:19906916}. Host cytoplasm {ECO:0000255|HAMAP-Rule:MF_04065, ECO:0000269|PubMed:19906916}.		9	1		1	2		2	1	1	1	0.00149763	0	0.00161288	0.00351878	0	0.00381029	0.0017813	0.00173888	0.00169102	0.00103684	0.00244302	0.00173706	2.35623	0.350023	1.23648	0.455903	1.67535	0.249459	0.744462	0.603001
O15533	Tapasin OS=Homo sapiens OX=9606 GN=TAPBP PE=1 SV=1	448	TPSN	Tapasin (TPN) (TPSN) (NGS-17) (TAP-associated protein) (TAP-binding protein)	hsa:6892;		R-HSA-1236974;R-HSA-983170;		FUNCTION: Involved in the association of MHC class I with transporter associated with antigen processing (TAP) and in the assembly of MHC class I with peptide (peptide loading). {ECO:0000269|PubMed:10636848, ECO:0000269|PubMed:12582157, ECO:0000269|PubMed:21263072}.	antigen processing and presentation of endogenous peptide antigen via MHC class I [GO:0019885]; antigen processing and presentation of exogenous peptide antigen via MHC class I, TAP-dependent [GO:0002479]; antigen processing and presentation of peptide antigen via MHC class I [GO:0002474]; immune response [GO:0006955]; MHC class Ib protein complex assembly [GO:0002398]; peptide antigen stabilizat…	endoplasmic reticulum [GO:0005783]; endoplasmic reticulum-Golgi intermediate compartment membrane [GO:0033116]; endoplasmic reticulum membrane [GO:0005789]; Golgi membrane [GO:0000139]; integral component of lumenal side of endoplasmic reticulum membrane [GO:0071556]; integral component of membrane [GO:0016021]; MHC class I peptide loading complex [GO:0042824]; phagocytic vesicle membrane [GO:003…	endoplasmic reticulum [GO:0005783]; endoplasmic reticulum membrane [GO:0005789]; endoplasmic reticulum-Golgi intermediate compartment membrane [GO:0033116]; Golgi membrane [GO:0000139]; integral component of lumenal side of endoplasmic reticulum membrane [GO:0071556]; integral component of membrane [GO:0016021]; MHC class I peptide loading complex [GO:0042824]; phagocytic vesicle membrane [GO:003…	ATPase-coupled peptide antigen transmembrane transporter activity [GO:0015433]; MHC class I protein binding [GO:0042288]; peptide antigen binding [GO:0042605]; TAP1 binding [GO:0046978]; TAP2 binding [GO:0046979]; TAP complex binding [GO:0062061]; unfolded protein binding [GO:0051082]	SUBCELLULAR LOCATION: Endoplasmic reticulum membrane {ECO:0000305}; Single-pass type I membrane protein {ECO:0000305}.	TRANSMEM 415..435; /note="Helical"; /evidence="ECO:0000255"	9	2			2	1	1	1	1	1	0.00506117	0	0	0.0059458	0.00260607	0.00321918	0.00300992	0.00293823	0.00285736	0.00168706	0.00392368	0.00293517	2.32576	0.320672	1.2177	0.493939	1.73982	0.500616	0.798936	0.300495	352988			346982
Q9UPW5	Cytosolic carboxypeptidase 1 OS=Homo sapiens OX=9606 GN=AGTPBP1 PE=1 SV=3	1226	CBPC1	Cytosolic carboxypeptidase 1 (EC 3.4.17.-) (ATP/GTP-binding protein 1) (Nervous system nuclear protein induced by axotomy protein 1 homolog)	hsa:23287;		R-HSA-8955332;		FUNCTION: Metallocarboxypeptidase that mediates deglutamylation of target proteins. Catalyzes the deglutamylation of polyglutamate side chains generated by post-translational polyglutamylation in proteins such as tubulins (PubMed:30420557). Also removes gene-encoded polyglutamates from the carboxy-terminus of target proteins such as MYLK. Acts as a long-chain deglutamylase and specifically shorte…	cerebellar Purkinje cell differentiation [GO:0021702]; C-terminal protein deglutamylation [GO:0035609]; eye photoreceptor cell differentiation [GO:0001754]; mitochondrion organization [GO:0007005]; neuromuscular process [GO:0050905]; olfactory bulb development [GO:0021772]; protein deglutamylation [GO:0035608]; protein side chain deglutamylation [GO:0035610]	cytoplasm [GO:0005737]; cytosol [GO:0005829]; intracellular membrane-bounded organelle [GO:0043231]; mitochondrion [GO:0005739]; nucleolus [GO:0005730]; nucleus [GO:0005634]	cytoplasm [GO:0005737]; cytosol [GO:0005829]; intracellular membrane-bounded organelle [GO:0043231]; mitochondrion [GO:0005739]; nucleolus [GO:0005730]; nucleus [GO:0005634]; metallocarboxypeptidase activity [GO:0004181]; tubulin binding [GO:0015631]; zinc ion binding [GO:0008270]; C-terminal protein deglutamylation [GO:0035609]; cerebellar Purkinje cell differentiation [GO:0021702]; eye photorec…	metallocarboxypeptidase activity [GO:0004181]; tubulin binding [GO:0015631]; zinc ion binding [GO:0008270]	SUBCELLULAR LOCATION: Cytoplasm {ECO:0000269|PubMed:23085998}. Cytoplasm, cytosol {ECO:0000250|UniProtKB:Q641K1}. Nucleus {ECO:0000269|PubMed:23085998}. Mitochondrion {ECO:0000250|UniProtKB:Q641K1}. Note=Localizes in both the cytoplasm and nuclei of interphase and dividing cells. {ECO:0000269|PubMed:23085998}.		8		1		1	1	2	1	1	1	0	0.00119303	0	0.00108635	0.000952298	0.00235268	0.00109987	0.00107368	0.00104413	0.000397677	0.00146377	0.00107256	3.68082	0.149019	1.88003	0.826759	2.69706	0.165191	1.43139	0.782015		78145.4		214625
Q13546	Receptor-interacting serine/threonine-protein kinase 1 OS=Homo sapiens OX=9606 GN=RIPK1 PE=1 SV=3	671	RIPK1	Receptor-interacting serine/threonine-protein kinase 1 (EC 2.7.11.1) (Cell death protein RIP) (Receptor-interacting protein 1) (RIP-1)	hsa:8737;		R-HSA-140534;R-HSA-168927;R-HSA-1810476;R-HSA-2562578;R-HSA-3295583;R-HSA-3371378;R-HSA-5213460;R-HSA-5218900;R-HSA-5357786;R-HSA-5357905;R-HSA-5357956;R-HSA-5675482;R-HSA-5689880;R-HSA-5689896;R-HSA-69416;R-HSA-75893;R-HSA-9013957;R-HSA-933543;R-HSA-937041;		FUNCTION: Serine-threonine kinase which is a key regulator of both cell death and cell survival (PubMed:25459879). Exhibits kinase activity-dependent functions that trigger cell death and kinase-independent scaffold functions regulating inflammatory signaling and cell survival (PubMed:11101870, PubMed:25459879). Initiates ripoptocide which describes cell death that is dependent on RIPK1, be it ap…	activation of cysteine-type endopeptidase activity involved in apoptotic process [GO:0006919]; activation of JUN kinase activity [GO:0007257]; amyloid fibril formation [GO:1990000]; apoptotic process [GO:0006915]; apoptotic signaling pathway [GO:0097190]; cell death [GO:0008219]; cellular protein catabolic process [GO:0044257]; cellular response to growth factor stimulus [GO:0071363]; cellular re…	cytosol [GO:0005829]; death-inducing signaling complex [GO:0031264]; endosome membrane [GO:0010008]; membrane raft [GO:0045121]; mitochondrion [GO:0005739]; protein-containing complex [GO:0032991]; receptor complex [GO:0043235]; ripoptosome [GO:0097342]	cytosol [GO:0005829]; death-inducing signaling complex [GO:0031264]; endosome membrane [GO:0010008]; membrane raft [GO:0045121]; mitochondrion [GO:0005739]; protein-containing complex [GO:0032991]; receptor complex [GO:0043235]; ripoptosome [GO:0097342]; ATP binding [GO:0005524]; death domain binding [GO:0070513]; death receptor binding [GO:0005123]; identical protein binding [GO:0042802]; JUN ki…	ATP binding [GO:0005524]; death domain binding [GO:0070513]; death receptor binding [GO:0005123]; identical protein binding [GO:0042802]; JUN kinase kinase kinase activity [GO:0004706]; protein-containing complex binding [GO:0044877]; protein homodimerization activity [GO:0042803]; protein kinase activity [GO:0004672]; protein serine/threonine kinase activity [GO:0004674]; ubiquitin protein ligas…	SUBCELLULAR LOCATION: Cytoplasm {ECO:0000250|UniProtKB:Q60855}. Cell membrane {ECO:0000250|UniProtKB:Q9ZUF4}.		8	1			1	1	1	2	1	1	0.00168957	0	0	0.00198489	0.00173997	0.00214932	0.00401921	0.00196174	0.00190775	0.000563191	0.00195806	0.00262957	3.47672	0.0725053	1.79773	1.13963	4.66905	0.0820337	2.22313	1.08601				1.44746e+06
Q15022	Polycomb protein SUZ12 OS=Homo sapiens OX=9606 GN=SUZ12 PE=1 SV=3	739	SUZ12	Polycomb protein SUZ12 (Chromatin precipitated E2F target 9 protein) (ChET 9 protein) (Joined to JAZF1 protein) (Suppressor of zeste 12 protein homolog)	hsa:23512;		R-HSA-212300;R-HSA-2559580;R-HSA-3214841;R-HSA-4551638;R-HSA-5617472;R-HSA-8943724;R-HSA-8953750;R-HSA-9609690;		FUNCTION: Polycomb group (PcG) protein. Component of the PRC2/EED-EZH2 complex, which methylates 'Lys-9' (H3K9me) and 'Lys-27' (H3K27me) of histone H3, leading to transcriptional repression of the affected target gene. The PRC2/EED-EZH2 complex may also serve as a recruiting platform for DNA methyltransferases, thereby linking two epigenetic repression systems. Genes repressed by the PRC2/EED-EZH…	histone H3-K27 methylation [GO:0070734]; histone ubiquitination [GO:0016574]; negative regulation of cell differentiation [GO:0045596]; negative regulation of G0 to G1 transition [GO:0070317]; negative regulation of gene expression, epigenetic [GO:0045814]; negative regulation of transcription by RNA polymerase II [GO:0000122]; oligodendrocyte differentiation [GO:0048709]; positive regulation of …	ESC/E(Z) complex [GO:0035098]; nuclear body [GO:0016604]; nucleolus [GO:0005730]; nucleoplasm [GO:0005654]; nucleus [GO:0005634]; protein-DNA complex [GO:0032993]; RSC-type complex [GO:0016586]; sex chromatin [GO:0001739]	ESC/E(Z) complex [GO:0035098]; nuclear body [GO:0016604]; nucleolus [GO:0005730]; nucleoplasm [GO:0005654]; nucleus [GO:0005634]; protein-DNA complex [GO:0032993]; RSC-type complex [GO:0016586]; sex chromatin [GO:0001739]; chromatin DNA binding [GO:0031490]; histone methyltransferase activity [GO:0042054]; metal ion binding [GO:0046872]; methylated histone binding [GO:0035064]; promoter-specific …	chromatin DNA binding [GO:0031490]; histone methyltransferase activity [GO:0042054]; metal ion binding [GO:0046872]; methylated histone binding [GO:0035064]; promoter-specific chromatin binding [GO:1990841]; RNA binding [GO:0003723]; RNA polymerase II cis-regulatory region sequence-specific DNA binding [GO:0000978]	SUBCELLULAR LOCATION: Nucleus {ECO:0000269|PubMed:15231737}.		8	1		1	1	1	2	1		1	0.0015341	0	0.00165217	0.00180225	0.00157986	0.00390309	0.00182469	0	0.0017322	0.00106209	0.0024284	0.00118563	2.28643	0.208285	1.1931	0.681342	1.11632	0.884333	0.158747	0.053384	900489			275691
Q53H47	Histone-lysine N-methyltransferase SETMAR OS=Homo sapiens OX=9606 GN=SETMAR PE=1 SV=2	684	SETMR	Histone-lysine N-methyltransferase SETMAR (SET domain and mariner transposase fusion protein) (Metnase) [Includes: Histone-lysine N-methyltransferase (EC 2.1.1.357); Transposon Hsmar1 transposase (EC 3.1.-.-)]	hsa:6419;				FUNCTION: Protein derived from the fusion of a methylase with the transposase of an Hsmar1 transposon that plays a role in DNA double-strand break repair, stalled replication fork restart and DNA integration. DNA-binding protein, it is indirectly recruited to sites of DNA damage through protein-protein interactions. Has also kept a sequence-specific DNA-binding activity recognizing the 19-mer cor…	cell population proliferation [GO:0008283]; DNA catabolic process, endonucleolytic [GO:0000737]; DNA double-strand break processing [GO:0000729]; DNA integration [GO:0015074]; double-strand break repair via nonhomologous end joining [GO:0006303]; histone H3-K36 dimethylation [GO:0097676]; histone H3-K36 methylation [GO:0010452]; histone H3-K4 methylation [GO:0051568]; mitotic DNA integrity checkp…	nucleolus [GO:0005730]; nucleus [GO:0005634]; site of double-strand break [GO:0035861]	nucleolus [GO:0005730]; nucleus [GO:0005634]; site of double-strand break [GO:0035861]; DNA binding [GO:0003677]; DNA topoisomerase binding [GO:0044547]; double-stranded DNA binding [GO:0003690]; endonuclease activity [GO:0004519]; histone methyltransferase activity (H3-K36 specific) [GO:0046975]; histone methyltransferase activity (H3-K4 specific) [GO:0042800]; protein homodimerization activity …	DNA binding [GO:0003677]; DNA topoisomerase binding [GO:0044547]; double-stranded DNA binding [GO:0003690]; endonuclease activity [GO:0004519]; histone methyltransferase activity (H3-K36 specific) [GO:0046975]; histone methyltransferase activity (H3-K4 specific) [GO:0042800]; protein homodimerization activity [GO:0042803]; single-stranded DNA binding [GO:0003697]; single-stranded DNA endodeoxyrib…	SUBCELLULAR LOCATION: Nucleus {ECO:0000269|PubMed:18263876}. Chromosome {ECO:0000269|PubMed:18790802, ECO:0000269|PubMed:22231448}. Note=Recruited on damaged DNA at sites of double-strand breaks. {ECO:0000269|PubMed:18263876}.		7	1			1	1	1	1	1	1	0.00165746	0	0	0.00194716	0.0017069	0.00210847	0.00197141	0.00192446	0.00187149	0.000552487	0.00192084	0.00192245	3.47672	0.0725053	1.79773	1.13963	3.47964	0.0684853	1.79894	1.1644	225412			157069
P49754	Vacuolar protein sorting-associated protein 41 homolog OS=Homo sapiens OX=9606 GN=VPS41 PE=1 SV=3	854	VPS41	Vacuolar protein sorting-associated protein 41 homolog (S53)	hsa:27072;				FUNCTION: Plays a role in vesicle-mediated protein trafficking to lysosomal compartments including the endocytic membrane transport and autophagic pathways. Believed to act in part as a core component of the putative HOPS endosomal tethering complex is proposed to be involved in the Rab5-to-Rab7 endosome conversion probably implicating MON1A/B, and via binding SNAREs and SNARE complexes to mediat…	autophagy [GO:0006914]; endosomal vesicle fusion [GO:0034058]; endosome to lysosome transport [GO:0008333]; Golgi vesicle transport [GO:0048193]; late endosome to lysosome transport [GO:1902774]; protein targeting to vacuole [GO:0006623]; regulated exocytosis [GO:0045055]; regulation of SNARE complex assembly [GO:0035542]; vacuole fusion, non-autophagic [GO:0042144]	AP-3 adaptor complex [GO:0030123]; clathrin-coated vesicle [GO:0030136]; cytosol [GO:0005829]; early endosome [GO:0005769]; endosome membrane [GO:0010008]; Golgi apparatus [GO:0005794]; Golgi-associated vesicle [GO:0005798]; HOPS complex [GO:0030897]; late endosome [GO:0005770]; late endosome membrane [GO:0031902]; lysosomal membrane [GO:0005765]; membrane [GO:0016020]; microtubule cytoskeleton […	AP-3 adaptor complex [GO:0030123]; clathrin-coated vesicle [GO:0030136]; cytosol [GO:0005829]; early endosome [GO:0005769]; endosome membrane [GO:0010008]; Golgi apparatus [GO:0005794]; Golgi-associated vesicle [GO:0005798]; HOPS complex [GO:0030897]; late endosome [GO:0005770]; late endosome membrane [GO:0031902]; lysosomal membrane [GO:0005765]; membrane [GO:0016020]; microtubule cytoskeleton […	identical protein binding [GO:0042802]; metal ion binding [GO:0046872]; microtubule binding [GO:0008017]; protein self-association [GO:0043621]	SUBCELLULAR LOCATION: Endosome membrane {ECO:0000269|PubMed:25445562}. Late endosome {ECO:0000269|PubMed:23167963, ECO:0000269|PubMed:23322049}. Lysosome {ECO:0000269|PubMed:23167963}. Golgi apparatus, trans-Golgi network {ECO:0000269|PubMed:23322049}. Early endosome {ECO:0000269|PubMed:21411634}. Cytoplasmic vesicle, clathrin-coated vesicle {ECO:0000269|PubMed:21411634}.		7	1			1	1	1	1	1	1	0.00132752	0	0	0.00155955	0.00136712	0.00168875	0.00157897	0.00154137	0.00149894	0.000442507	0.00153847	0.00153976	3.47672	0.0725053	1.79773	1.13963	3.47964	0.0684853	1.79894	1.1644	665090			284750
Q96F07	Cytoplasmic FMR1-interacting protein 2 OS=Homo sapiens OX=9606 GN=CYFIP2 PE=1 SV=2	1278	CYFP2	Cytoplasmic FMR1-interacting protein 2 (p53-inducible protein 121)	hsa:26999;		R-HSA-2029482;R-HSA-4420097;R-HSA-5663213;	PTHR12195;	FUNCTION: Involved in T-cell adhesion and p53/TP53-dependent induction of apoptosis. Does not bind RNA. As component of the WAVE1 complex, required for BDNF-NTRK2 endocytic trafficking and signaling from early endosomes (By similarity). {ECO:0000250|UniProtKB:Q5SQX6, ECO:0000269|PubMed:10449408, ECO:0000269|PubMed:15048733, ECO:0000269|PubMed:17245118}.	activation of cysteine-type endopeptidase activity [GO:0097202]; apoptotic process [GO:0006915]; axon guidance [GO:0007411]; cell-cell adhesion [GO:0098609]; cell morphogenesis [GO:0000902]; cell projection assembly [GO:0030031]; dendrite extension [GO:0097484]; Fc-gamma receptor signaling pathway involved in phagocytosis [GO:0038096]; positive regulation of neurotrophin TRK receptor signaling pa…	cell junction [GO:0030054]; cytoplasm [GO:0005737]; cytosol [GO:0005829]; extracellular exosome [GO:0070062]; membrane [GO:0016020]; neuron projection [GO:0043005]; nucleus [GO:0005634]; perinuclear region of cytoplasm [GO:0048471]; synapse [GO:0045202]	cell junction [GO:0030054]; cytoplasm [GO:0005737]; cytosol [GO:0005829]; extracellular exosome [GO:0070062]; membrane [GO:0016020]; neuron projection [GO:0043005]; nucleus [GO:0005634]; perinuclear region of cytoplasm [GO:0048471]; synapse [GO:0045202]; activation of cysteine-type endopeptidase activity [GO:0097202]; apoptotic process [GO:0006915]; axon guidance [GO:0007411]; cell morphogenesis …		SUBCELLULAR LOCATION: Cytoplasm {ECO:0000269|PubMed:10449408, ECO:0000269|PubMed:17245118}. Nucleus {ECO:0000269|PubMed:17245118}. Cytoplasm, perinuclear region {ECO:0000250|UniProtKB:Q5SQX6}. Cell junction, synapse, synaptosome {ECO:0000250|UniProtKB:Q5SQX6}. Note=Highly expressed in the perinuclear regionand enriched in synaptosomes (By similarity). Treatment with leptomycin-B triggers transloc…		70	15			13	16	9	8		9	0.0133064	0	0	0.0135479	0.0146168	0.0101563	0.00844097	0	0.00901478	0.00443546	0.0127737	0.00581858	2.8799	0.1464	1.52602	0.834459	1.31183	0.807252	0.391585	0.0929909	1.4832e+07			1.17394e+07
Q02880	DNA topoisomerase 2-beta OS=Homo sapiens OX=9606 GN=TOP2B PE=1 SV=3	1626	TOP2B	DNA topoisomerase 2-beta (EC 5.6.2.2) (DNA topoisomerase II, beta isozyme)	hsa:7155;		R-HSA-4615885;		FUNCTION: Control of topological states of DNA by transient breakage and subsequent rejoining of DNA strands. Topoisomerase II makes double-strand breaks. {ECO:0000269|PubMed:10684600}.	axonogenesis [GO:0007409]; DNA topological change [GO:0006265]; forebrain development [GO:0030900]; mitotic DNA integrity checkpoint [GO:0044774]; neuron migration [GO:0001764]; positive regulation of single stranded viral RNA replication via double stranded DNA intermediate [GO:0045870]; resolution of meiotic recombination intermediates [GO:0000712]; sister chromatid segregation [GO:0000819]	cytosol [GO:0005829]; nucleoplasm [GO:0005654]; nucleus [GO:0005634]; ribonucleoprotein complex [GO:1990904]; viral integration complex [GO:0019035]	cytosol [GO:0005829]; nucleoplasm [GO:0005654]; nucleus [GO:0005634]; ribonucleoprotein complex [GO:1990904]; viral integration complex [GO:0019035]; ATP binding [GO:0005524]; chromatin binding [GO:0003682]; DNA binding [GO:0003677]; DNA topoisomerase type II (double strand cut, ATP-hydrolyzing) activity [GO:0003918]; enzyme binding [GO:0019899]; histone deacetylase binding [GO:0042826]; metal io…	ATP binding [GO:0005524]; chromatin binding [GO:0003682]; DNA binding [GO:0003677]; DNA topoisomerase type II (double strand cut, ATP-hydrolyzing) activity [GO:0003918]; enzyme binding [GO:0019899]; histone deacetylase binding [GO:0042826]; metal ion binding [GO:0046872]; protein C-terminus binding [GO:0008022]; protein heterodimerization activity [GO:0046982]; protein kinase C binding [GO:000508…	SUBCELLULAR LOCATION: Cytoplasm. Nucleus, nucleolus.		54			6		10	5	8	7	18	0	0	0.00450536	0	0.0071803	0.00443479	0.00663441	0.00566685	0.0141708	0.00150179	0.0038717	0.00882403	2.57806	0.409483	1.36629	0.387764	5.87569	0.0761466	2.55476	1.11835
Q9BXL7	Caspase recruitment domain-containing protein 11 OS=Homo sapiens OX=9606 GN=CARD11 PE=1 SV=3	1154	CAR11	Caspase recruitment domain-containing protein 11 (CARD-containing MAGUK protein 1) (Carma 1)	hsa:84433;		R-HSA-1169091;R-HSA-202424;R-HSA-2871837;R-HSA-5607764;	PTHR14559:SF4;	FUNCTION: Involved in the costimulatory signal essential for T-cell receptor (TCR)-mediated T-cell activation. Its binding to DPP4 induces T-cell proliferation and NF-kappa-B activation in a T-cell receptor/CD3-dependent manner. Activates NF-kappa-B via BCL10 and IKK. Stimulates the phosphorylation of BCL10. Also activates the TORC1 signaling pathway. {ECO:0000269|PubMed:11278692, ECO:0000269|Pub…	B cell differentiation [GO:0030183]; B cell proliferation [GO:0042100]; Fc-epsilon receptor signaling pathway [GO:0038095]; homeostasis of number of cells [GO:0048872]; I-kappaB kinase/NF-kappaB signaling [GO:0007249]; immunoglobulin production [GO:0002377]; interleukin-2 secretion [GO:0070970]; positive regulation of B cell proliferation [GO:0030890]; positive regulation of cytokine production […	CBM complex [GO:0032449]; cytoplasm [GO:0005737]; cytosol [GO:0005829]; extracellular exosome [GO:0070062]; immunological synapse [GO:0001772]; membrane raft [GO:0045121]; plasma membrane [GO:0005886]	CBM complex [GO:0032449]; cytoplasm [GO:0005737]; cytosol [GO:0005829]; extracellular exosome [GO:0070062]; immunological synapse [GO:0001772]; membrane raft [GO:0045121]; plasma membrane [GO:0005886]; CARD domain binding [GO:0050700]; guanylate kinase activity [GO:0004385]; B cell differentiation [GO:0030183]; B cell proliferation [GO:0042100]; Fc-epsilon receptor signaling pathway [GO:0038095];…	CARD domain binding [GO:0050700]; guanylate kinase activity [GO:0004385]	SUBCELLULAR LOCATION: Cytoplasm {ECO:0000269|PubMed:17287217}. Membrane raft {ECO:0000269|PubMed:17287217}. Note=Colocalized with DPP4 in membrane rafts. {ECO:0000269|PubMed:17287217}.		53	10	3	2	12	11	15				0.00982411	0.0038024	0.00211604	0.0138495	0.0111288	0.018746	0	0	0	0.00524752	0.0145748	0	2.77746	0.0447095	1.47377	1.3496	0.01	0.0883277	-6.64386	1.0539	7.03973e+06	750777	405786	4.8516e+06
O95292	Vesicle-associated membrane protein-associated protein B/C OS=Homo sapiens OX=9606 GN=VAPB PE=1 SV=3	243	VAPB	Vesicle-associated membrane protein-associated protein B/C (VAMP-B/VAMP-C) (VAMP-associated protein B/C) (VAP-B/VAP-C)	hsa:9217;		R-HSA-1660661;	PTHR10809;PTHR10809:SF12;	FUNCTION: Participates in the endoplasmic reticulum unfolded protein response (UPR) by inducing ERN1/IRE1 activity. Involved in cellular calcium homeostasis regulation. {ECO:0000269|PubMed:16891305, ECO:0000269|PubMed:20940299, ECO:0000269|PubMed:22131369}.	cellular calcium ion homeostasis [GO:0006874]; COPII-coated vesicle budding [GO:0090114]; endoplasmic reticulum membrane organization [GO:0090158]; endoplasmic reticulum organization [GO:0007029]; endoplasmic reticulum-plasma membrane tethering [GO:0061817]; endoplasmic reticulum to Golgi vesicle-mediated transport [GO:0006888]; endoplasmic reticulum unfolded protein response [GO:0030968]; IRE1-m…	cell [GO:0005623]; cytoplasm [GO:0005737]; endoplasmic reticulum [GO:0005783]; endoplasmic reticulum membrane [GO:0005789]; Golgi apparatus [GO:0005794]; Golgi membrane [GO:0000139]; integral component of membrane [GO:0016021]; plasma membrane [GO:0005886]	cell [GO:0005623]; cytoplasm [GO:0005737]; endoplasmic reticulum [GO:0005783]; endoplasmic reticulum membrane [GO:0005789]; Golgi apparatus [GO:0005794]; Golgi membrane [GO:0000139]; integral component of membrane [GO:0016021]; plasma membrane [GO:0005886]; beta-tubulin binding [GO:0048487]; cadherin binding [GO:0045296]; enzyme binding [GO:0019899]; FFAT motif binding [GO:0033149]; microtubule b…	beta-tubulin binding [GO:0048487]; cadherin binding [GO:0045296]; enzyme binding [GO:0019899]; FFAT motif binding [GO:0033149]; microtubule binding [GO:0008017]; protein heterodimerization activity [GO:0046982]; protein homodimerization activity [GO:0042803]	SUBCELLULAR LOCATION: Endoplasmic reticulum membrane {ECO:0000250}; Single-pass type IV membrane protein {ECO:0000250}. Note=Present in mitochondria-associated membranes that are endoplasmic reticulum membrane regions closely apposed to the outer mitochondrial membrane. {ECO:0000269|PubMed:22131369}.	TRANSMEM 223..243; /note="Helical; Anchor for type IV membrane protein"; /evidence="ECO:0000255"	34	3			5	5	9	8		4	0.0139963	0	0	0.0274045	0.024023	0.0534146	0.0443932	0	0.0210716	0.00466544	0.0349474	0.0218216	7.49068	0.0434964	2.9051	1.36155	4.67728	0.276987	2.22567	0.55754	8788815			4688804
Q9NYV4	Cyclin-dependent kinase 12 OS=Homo sapiens OX=9606 GN=CDK12 PE=1 SV=2	1490	CDK12	Cyclin-dependent kinase 12 (EC 2.7.11.22) (EC 2.7.11.23) (Cdc2-related kinase, arginine/serine-rich) (CrkRS) (Cell division cycle 2-related protein kinase 7) (CDC2-related protein kinase 7) (Cell division protein kinase 12) (hCDK12)	hsa:51755;		R-HSA-6796648;		FUNCTION: Cyclin-dependent kinase that phosphorylates the C-terminal domain (CTD) of the large subunit of RNA polymerase II (POLR2A), thereby acting as a key regulator of transcription elongation. Regulates the expression of genes involved in DNA repair and is required for the maintenance of genomic stability. Preferentially phosphorylates 'Ser-5' in CTD repeats that are already phosphorylated at…	mRNA processing [GO:0006397]; negative regulation of stem cell differentiation [GO:2000737]; phosphorylation of RNA polymerase II C-terminal domain [GO:0070816]; positive regulation of transcription elongation from RNA polymerase II promoter [GO:0032968]; protein autophosphorylation [GO:0046777]; protein phosphorylation [GO:0006468]; regulation of MAP kinase activity [GO:0043405]; regulation of R…	cyclin-dependent protein kinase holoenzyme complex [GO:0000307]; cyclin K-CDK12 complex [GO:0002944]; nuclear chromatin [GO:0000790]; nuclear cyclin-dependent protein kinase holoenzyme complex [GO:0019908]; nuclear speck [GO:0016607]; nucleoplasm [GO:0005654]; nucleus [GO:0005634]	cyclin K-CDK12 complex [GO:0002944]; cyclin-dependent protein kinase holoenzyme complex [GO:0000307]; nuclear chromatin [GO:0000790]; nuclear cyclin-dependent protein kinase holoenzyme complex [GO:0019908]; nuclear speck [GO:0016607]; nucleoplasm [GO:0005654]; nucleus [GO:0005634]; ATP binding [GO:0005524]; cyclin binding [GO:0030332]; cyclin-dependent protein serine/threonine kinase activity [GO…	ATP binding [GO:0005524]; cyclin binding [GO:0030332]; cyclin-dependent protein serine/threonine kinase activity [GO:0004693]; protein kinase activity [GO:0004672]; protein kinase binding [GO:0019901]; RNA polymerase II CTD heptapeptide repeat kinase activity [GO:0008353]	SUBCELLULAR LOCATION: Nucleus. Nucleus speckle. Note=Colocalized with nuclear speckles throughout interphase.		34	6			6	4	7		5	6	0.00456525	0	0	0.00536319	0.00313428	0.0067754	0	0.00441721	0.00515476	0.00152175	0.00509096	0.00319066	3.34547	0.126592	1.74221	0.897593	2.0967	0.493092	1.06812	0.307072	1.26804e+06			334978
P01111	GTPase NRas OS=Homo sapiens OX=9606 GN=NRAS PE=1 SV=1	189	RASN	GTPase NRas (Transforming protein N-Ras)	hsa:4893;		R-HSA-112412;R-HSA-1169092;R-HSA-1236382;R-HSA-1250196;R-HSA-1250347;R-HSA-1433557;R-HSA-167044;R-HSA-171007;R-HSA-179812;R-HSA-180336;R-HSA-186763;R-HSA-1963640;R-HSA-210993;R-HSA-2179392;R-HSA-2424491;R-HSA-2428933;R-HSA-2871796;R-HSA-375165;R-HSA-442982;R-HSA-5218921;R-HSA-5621575;R-HSA-5637810;R-HSA-5654688;R-HSA-5654693;R-HSA-5654699;R-HSA-5654700;R-HSA-5654704;R-HSA-5654706;R-HSA-5654712;R-…	PTHR24070;	FUNCTION: Ras proteins bind GDP/GTP and possess intrinsic GTPase activity. {ECO:0000269|PubMed:30712867}.	MAPK cascade [GO:0000165]; neutrophil degranulation [GO:0043312]; positive regulation of endothelial cell proliferation [GO:0001938]; Ras protein signal transduction [GO:0007265]; stimulatory C-type lectin receptor signaling pathway [GO:0002223]	extracellular exosome [GO:0070062]; Golgi apparatus [GO:0005794]; Golgi membrane [GO:0000139]; membrane [GO:0016020]; plasma membrane [GO:0005886]; tertiary granule membrane [GO:0070821]	extracellular exosome [GO:0070062]; Golgi apparatus [GO:0005794]; Golgi membrane [GO:0000139]; membrane [GO:0016020]; plasma membrane [GO:0005886]; tertiary granule membrane [GO:0070821]; GDP binding [GO:0019003]; GTP binding [GO:0005525]; GTPase activity [GO:0003924]; protein-containing complex binding [GO:0044877]; MAPK cascade [GO:0000165]; neutrophil degranulation [GO:0043312]; positive regul…	GDP binding [GO:0019003]; GTPase activity [GO:0003924]; GTP binding [GO:0005525]; protein-containing complex binding [GO:0044877]	SUBCELLULAR LOCATION: Cell membrane {ECO:0000269|PubMed:15705808, ECO:0000269|PubMed:26701913}; Lipid-anchor {ECO:0000269|PubMed:15705808, ECO:0000269|PubMed:26701913}; Cytoplasmic side {ECO:0000269|PubMed:15705808, ECO:0000269|PubMed:26701913}. Golgi apparatus membrane {ECO:0000269|PubMed:15705808, ECO:0000269|PubMed:26701913}; Lipid-anchor {ECO:0000269|PubMed:15705808, ECO:0000269|PubMed:267019…		26			6	3	9	2	2	4		0	0	0.0387604	0.0211406	0.0555961	0.0152613	0.0142693	0.0278588	0	0.0129201	0.030666	0.0140427	2.3735	0.380791	1.24702	0.419314	1.08688	0.944743	0.120198	0.0246864			5.15835e+06	2.58417e+06
P27448	MAP/microtubule affinity-regulating kinase 3 OS=Homo sapiens OX=9606 GN=MARK3 PE=1 SV=5	753	MARK3	MAP/microtubule affinity-regulating kinase 3 (EC 2.7.11.1) (C-TAK1) (cTAK1) (Cdc25C-associated protein kinase 1) (ELKL motif kinase 2) (EMK-2) (Protein kinase STK10) (Ser/Thr protein kinase PAR-1) (Par-1a) (Serine/threonine-protein kinase p78)	hsa:4140;		R-HSA-5673000;R-HSA-5674135;R-HSA-5675221;R-HSA-6802946;R-HSA-6802948;R-HSA-6802952;R-HSA-6802955;R-HSA-9649948;	PTHR24346:SF1;	FUNCTION: Serine/threonine-protein kinase (PubMed:23666762). Involved in the specific phosphorylation of microtubule-associated proteins for MAP2 and MAP4. Phosphorylates the microtubule-associated protein MAPT/TAU (PubMed:23666762). Phosphorylates CDC25C on 'Ser-216'. Regulates localization and activity of some histone deacetylases by mediating phosphorylation of HDAC7, promoting subsequent inte…	intracellular signal transduction [GO:0035556]; MAPK cascade [GO:0000165]; microtubule cytoskeleton organization [GO:0000226]; negative regulation of hippo signaling [GO:0035331]; peptidyl-serine autophosphorylation [GO:0036289]; peptidyl-serine phosphorylation [GO:0018105]; positive regulation of protein binding [GO:0032092]; protein phosphorylation [GO:0006468]	cytoplasm [GO:0005737]; cytosol [GO:0005829]; dendrite [GO:0030425]; extracellular exosome [GO:0070062]; plasma membrane [GO:0005886]	cytoplasm [GO:0005737]; cytosol [GO:0005829]; dendrite [GO:0030425]; extracellular exosome [GO:0070062]; plasma membrane [GO:0005886]; ATP binding [GO:0005524]; protein serine/threonine kinase activity [GO:0004674]; tau protein binding [GO:0048156]; tau-protein kinase activity [GO:0050321]; intracellular signal transduction [GO:0035556]; MAPK cascade [GO:0000165]; microtubule cytoskeleton organiz…	ATP binding [GO:0005524]; protein serine/threonine kinase activity [GO:0004674]; tau protein binding [GO:0048156]; tau-protein kinase activity [GO:0050321]	SUBCELLULAR LOCATION: Cell membrane {ECO:0000269|PubMed:21145462}; Peripheral membrane protein {ECO:0000269|PubMed:21145462}. Cell projection, dendrite {ECO:0000269|PubMed:23666762}. Cytoplasm {ECO:0000269|PubMed:23666762}.		18	2			5	3	3	2		3	0.00301116	0	0	0.00884369	0.00465146	0.00574579	0.00358153	0	0.00509999	0.00100372	0.00641365	0.00289384	6.38987	0.0281538	2.67579	1.55046	2.88311	0.35643	1.52763	0.448026	317874			3.07878e+06
Q86X10	Ral GTPase-activating protein subunit beta OS=Homo sapiens OX=9606 GN=RALGAPB PE=1 SV=1	1494	RLGPB	Ral GTPase-activating protein subunit beta (p170)	hsa:57148;		R-HSA-1445148;	PTHR21344;	FUNCTION: Non-catalytic subunit of the heterodimeric RalGAP1 and RalGAP2 complexes which act as GTPase activators for the Ras-like small GTPases RALA and RALB. {ECO:0000250}.	activation of GTPase activity [GO:0090630]; regulation of small GTPase mediated signal transduction [GO:0051056]		GTPase activator activity [GO:0005096]; protein heterodimerization activity [GO:0046982]; activation of GTPase activity [GO:0090630]; regulation of small GTPase mediated signal transduction [GO:0051056]	GTPase activator activity [GO:0005096]; protein heterodimerization activity [GO:0046982]			16		1		4	2	7	1		1	0	0.000979019	0	0.00356589	0.00156294	0.00675726	0.000902573	0	0.000856826	0.00032634	0.00396203	0.000586467	12.1408	0.0785413	3.60179	1.1049	1.7971	0.585302	0.845674	0.23262		249249		3.14394e+06
Q9UBZ4	DNA-(apurinic or apyrimidinic site) lyase 2 OS=Homo sapiens OX=9606 GN=APEX2 PE=1 SV=1	518	APEX2	DNA-(apurinic or apyrimidinic site) lyase 2 (EC 3.1.-.-) (EC 4.2.99.18) (AP endonuclease XTH2) (APEX nuclease 2) (APEX nuclease-like 2) (Apurinic-apyrimidinic endonuclease 2) (AP endonuclease 2)	hsa:27301;			PTHR22748;	FUNCTION: Functions as a weak apurinic/apyrimidinic (AP) endodeoxyribonuclease in the DNA base excision repair (BER) pathway of DNA lesions induced by oxidative and alkylating agents. Initiates repair of AP sites in DNA by catalyzing hydrolytic incision of the phosphodiester backbone immediately adjacent to the damage, generating a single-strand break with 5'-deoxyribose phosphate and 3'-hydroxyl…	base-excision repair [GO:0006284]; cell cycle [GO:0007049]; DNA recombination [GO:0006310]	fibrillar center [GO:0001650]; intracellular membrane-bounded organelle [GO:0043231]; mitochondrion [GO:0005739]; nucleoplasm [GO:0005654]; nucleus [GO:0005634]	fibrillar center [GO:0001650]; intracellular membrane-bounded organelle [GO:0043231]; mitochondrion [GO:0005739]; nucleoplasm [GO:0005654]; nucleus [GO:0005634]; class I DNA-(apurinic or apyrimidinic site) endonuclease activity [GO:0140078]; DNA binding [GO:0003677]; DNA-(apurinic or apyrimidinic site) endonuclease activity [GO:0003906]; double-stranded DNA 3'-5' exodeoxyribonuclease activity [GO…	class I DNA-(apurinic or apyrimidinic site) endonuclease activity [GO:0140078]; DNA-(apurinic or apyrimidinic site) endonuclease activity [GO:0003906]; DNA binding [GO:0003677]; double-stranded DNA 3'-5' exodeoxyribonuclease activity [GO:0008311]; endonuclease activity [GO:0004519]; phosphodiesterase I activity [GO:0004528]; zinc ion binding [GO:0008270]	SUBCELLULAR LOCATION: Nucleus. Cytoplasm. Mitochondrion {ECO:0000305}. Note=Together with PCNA, is redistributed in discrete nuclear foci in presence of oxidative DNA damaging agents.		16	1			1		3	9	1	1	0.00218862	0	0	0.00257116	0	0.00835247	0.0234286	0.00254118	0.00247123	0.000729538	0.00364121	0.00948033	4.99111	0.321414	2.31936	0.492935	12.995	0.280119	3.69988	0.552657
Q92918	Mitogen-activated protein kinase kinase kinase kinase 1 OS=Homo sapiens OX=9606 GN=MAP4K1 PE=1 SV=1	833	M4K1	Mitogen-activated protein kinase kinase kinase kinase 1 (EC 2.7.11.1) (Hematopoietic progenitor kinase) (MAPK/ERK kinase kinase kinase 1) (MEK kinase kinase 1) (MEKKK 1)	hsa:11184;				FUNCTION: Serine/threonine-protein kinase, which may play a role in the response to environmental stress (PubMed:24362026). Appears to act upstream of the JUN N-terminal pathway (PubMed:8824585). May play a role in hematopoietic lineage decisions and growth regulation (PubMed:8824585, PubMed:24362026). Able to autophosphorylate (PubMed:8824585). Together with CLNK, it enhances CD3-triggered activ…	activation of JUN kinase activity [GO:0007257]; activation of MAPKKK activity [GO:0000185]; activation of protein kinase activity [GO:0032147]; cell population proliferation [GO:0008283]; cellular response to phorbol 13-acetate 12-myristate [GO:1904628]; MAPK cascade [GO:0000165]; peptidyl-serine phosphorylation [GO:0018105]; protein autophosphorylation [GO:0046777]; protein phosphorylation [GO:0…	cytoplasm [GO:0005737]; membrane [GO:0016020]	cytoplasm [GO:0005737]; membrane [GO:0016020]; ATP binding [GO:0005524]; MAP kinase kinase kinase kinase activity [GO:0008349]; protein kinase activity [GO:0004672]; protein serine/threonine kinase activity [GO:0004674]; activation of JUN kinase activity [GO:0007257]; activation of MAPKKK activity [GO:0000185]; activation of protein kinase activity [GO:0032147]; cell population proliferation [GO:…	ATP binding [GO:0005524]; MAP kinase kinase kinase kinase activity [GO:0008349]; protein kinase activity [GO:0004672]; protein serine/threonine kinase activity [GO:0004674]			16	5			3	3	3	1	1		0.00680494	0	0	0.00479661	0.00420474	0.00519397	0.00161878	0.00158023	0	0.00226831	0.00473178	0.00106634	2.08603	0.341935	1.06076	0.466056	0.470101	0.633172	-1.08896	0.198478	485097			1.82871e+06
Q8N6R0	eEF1A lysine and N-terminal methyltransferase OS=Homo sapiens OX=9606 GN=EEF1AKNMT PE=1 SV=1	699	EFNMT	eEF1A lysine and N-terminal methyltransferase (eEF1A-KNMT) (Methyltransferase-like protein 13) [Includes: eEF1A lysine methyltransferase (EC 2.1.1.-); eEF1A N-terminal methyltransferase (EC 2.1.1.-)]	hsa:51603;				FUNCTION: Dual methyltransferase that catalyzes methylation of elongation factor 1-alpha (EEF1A1 and EEF1A2) at two different positions, and is therefore involved in the regulation of mRNA translation (PubMed:30612740, PubMed:30143613). Via its C-terminus, methylates EEF1A1 and EEF1A2 at the N-terminal residue 'Gly-2' (PubMed:30143613). Via its N-terminus dimethylates EEF1A1 and EEF1A2 at residue…	methylation [GO:0032259]		methyltransferase activity [GO:0008168]; methylation [GO:0032259]	methyltransferase activity [GO:0008168]			14	3			3	1	2		2	3	0.00486568	0	0	0.00571614	0.00167027	0.00412645	0	0.00376632	0.00549399	0.00162189	0.00383762	0.00308677	2.36614	0.330873	1.24253	0.480339	1.90319	0.557793	0.928419	0.253527	4.6252e+06			5.95779e+06
Q96KP1	Exocyst complex component 2 OS=Homo sapiens OX=9606 GN=EXOC2 PE=1 SV=1	924	EXOC2	Exocyst complex component 2 (Exocyst complex component Sec5)	hsa:55770;		R-HSA-1445148;R-HSA-264876;R-HSA-5620916;	PTHR13043;	FUNCTION: Component of the exocyst complex involved in the docking of exocytic vesicles with fusion sites on the plasma membrane.	exocytosis [GO:0006887]; Golgi to plasma membrane transport [GO:0006893]; protein transport [GO:0015031]; regulation of entry of bacterium into host cell [GO:2000535]; vesicle-mediated transport [GO:0016192]	cytosol [GO:0005829]; exocyst [GO:0000145]; Flemming body [GO:0090543]; membrane [GO:0016020]; plasma membrane [GO:0005886]	cytosol [GO:0005829]; exocyst [GO:0000145]; Flemming body [GO:0090543]; membrane [GO:0016020]; plasma membrane [GO:0005886]; protein kinase binding [GO:0019901]; protein N-terminus binding [GO:0047485]; Ral GTPase binding [GO:0017160]; exocytosis [GO:0006887]; Golgi to plasma membrane transport [GO:0006893]; protein transport [GO:0015031]; regulation of entry of bacterium into host cell [GO:20005…	protein kinase binding [GO:0019901]; protein N-terminus binding [GO:0047485]; Ral GTPase binding [GO:0017160]	SUBCELLULAR LOCATION: Midbody, Midbody ring {ECO:0000269|PubMed:16213214, ECO:0000269|PubMed:18756269}. Note=Recruitment to the midbody does not require RALA, nor RALB (PubMed:18756269). Colocalizes with CNTRL/centriolin at the midbody ring (PubMed:16213214). {ECO:0000269|PubMed:16213214, ECO:0000269|PubMed:18756269}.		14			3	2	4		1	3	1	0	0	0.00396413	0.00288281	0.00505419	0	0.00145936	0.0042738	0.00138539	0.00132138	0.00264567	0.00237285	2.0022	0.538665	1.00159	0.268681	1.79574	0.553517	0.844576	0.256869			4.20625e+06	3.46982e+06
Q9Y2Q9	28S ribosomal protein S28, mitochondrial OS=Homo sapiens OX=9606 GN=MRPS28 PE=1 SV=1	187	RT28	28S ribosomal protein S28, mitochondrial (MRP-S28) (S28mt) (28S ribosomal protein S35, mitochondrial) (MRP-S35) (S35mt) (Mitochondrial small ribosomal subunit protein bS1m)	hsa:28957;		R-HSA-5368286;R-HSA-5389840;R-HSA-5419276;	PTHR13447;		mitochondrial translational elongation [GO:0070125]; mitochondrial translational termination [GO:0070126]	mitochondrial inner membrane [GO:0005743]; mitochondrial small ribosomal subunit [GO:0005763]; mitochondrion [GO:0005739]	mitochondrial inner membrane [GO:0005743]; mitochondrial small ribosomal subunit [GO:0005763]; mitochondrion [GO:0005739]; RNA binding [GO:0003723]; mitochondrial translational elongation [GO:0070125]; mitochondrial translational termination [GO:0070126]	RNA binding [GO:0003723]	SUBCELLULAR LOCATION: Mitochondrion {ECO:0000269|PubMed:25838379}.		12	1			3	2	3	1	2		0.00606258	0	0	0.0213667	0.0124868	0.0231368	0.00721093	0.0140784	0	0.00202086	0.0189968	0.00709644	9.40034	0.0117645	3.23271	1.92943	3.51159	0.32611	1.81213	0.486636				3.68428e+06
Q86XI2	Condensin-2 complex subunit G2 OS=Homo sapiens OX=9606 GN=NCAPG2 PE=1 SV=1	1143	CNDG2	Condensin-2 complex subunit G2 (Chromosome-associated protein G2) (CAP-G2) (hCAP-G2) (Leucine zipper protein 5) (Non-SMC condensin II complex subunit G2)	hsa:54892;		R-HSA-2299718;		FUNCTION: Regulatory subunit of the condensin-2 complex, a complex which establishes mitotic chromosome architecture and is involved in physical rigidity of the chromatid axis. {ECO:0000269|PubMed:14532007, ECO:0000269|PubMed:30609410}.	cell cycle [GO:0007049]; cell division [GO:0051301]; chromosome condensation [GO:0030261]; erythrocyte differentiation [GO:0030218]; inner cell mass cell proliferation [GO:0001833]; negative regulation of erythrocyte differentiation [GO:0045647]; positive regulation of protein tyrosine kinase activity [GO:0061098]; positive regulation of signaling receptor activity [GO:2000273]; transcription by …	condensin complex [GO:0000796]; membrane [GO:0016020]; nuclear speck [GO:0016607]; nucleoplasm [GO:0005654]	condensin complex [GO:0000796]; membrane [GO:0016020]; nuclear speck [GO:0016607]; nucleoplasm [GO:0005654]; bHLH transcription factor binding [GO:0043425]; methylated histone binding [GO:0035064]; molecular function regulator [GO:0098772]; cell cycle [GO:0007049]; cell division [GO:0051301]; chromosome condensation [GO:0030261]; erythrocyte differentiation [GO:0030218]; inner cell mass cell prol…	bHLH transcription factor binding [GO:0043425]; methylated histone binding [GO:0035064]; molecular function regulator [GO:0098772]	SUBCELLULAR LOCATION: Nucleus {ECO:0000269|PubMed:14532007}.		12	2			3	1	3	1	2		0.00198373	0	0	0.0034957	0.00102145	0.00378528	0.00117974	0.00230329	0	0.000661244	0.00276748	0.00116101	4.18526	0.12762	2.06532	0.894081	1.7558	0.622316	0.812125	0.205989
Q8NBN7	Retinol dehydrogenase 13 OS=Homo sapiens OX=9606 GN=RDH13 PE=1 SV=2	331	RDH13	Retinol dehydrogenase 13 (EC 1.1.1.300) (Short chain dehydrogenase/reductase family 7C member 3)	hsa:112724;	UPA00912	R-HSA-5365859;		FUNCTION: Retinol dehydrogenase with a clear preference for NADP. Oxidizes all-trans-retinol, but seems to reduce all-trans-retinal with much higher efficiency (PubMed:18039331). Has no activity toward steroids (PubMed:18039331). {ECO:0000269|PubMed:18039331}.	eye photoreceptor cell development [GO:0042462]; response to high light intensity [GO:0009644]; retina layer formation [GO:0010842]; retinal metabolic process [GO:0042574]	mitochondrial inner membrane [GO:0005743]	mitochondrial inner membrane [GO:0005743]; NADP-retinol dehydrogenase activity [GO:0052650]; eye photoreceptor cell development [GO:0042462]; response to high light intensity [GO:0009644]; retina layer formation [GO:0010842]; retinal metabolic process [GO:0042574]	NADP-retinol dehydrogenase activity [GO:0052650]	SUBCELLULAR LOCATION: Mitochondrion inner membrane {ECO:0000269|PubMed:18039331}; Peripheral membrane protein {ECO:0000269|PubMed:18039331}. Note=Localized on the outer side of the inner mitochondrial membrane. {ECO:0000269|PubMed:18039331}.		12	2			1	5		2	1	1	0.00685017	0	0	0.00402375	0.0176362	0	0.0081477	0.00397682	0.00386737	0.00228339	0.00721999	0.00533063	3.16196	0.442944	1.66082	0.353651	2.33453	0.319502	1.22313	0.495527	390593			222292
P61626	Lysozyme C OS=Homo sapiens OX=9606 GN=LYZ PE=1 SV=1	148	LYSC	Lysozyme C (EC 3.2.1.17) (1,4-beta-N-acetylmuramidase C)	hsa:4069;		R-HSA-6798695;R-HSA-6803157;R-HSA-977225;	PTHR11407:SF28;	FUNCTION: Lysozymes have primarily a bacteriolytic function; those in tissues and body fluids are associated with the monocyte-macrophage system and enhance the activity of immunoagents.	antimicrobial humoral response [GO:0019730]; cellular protein metabolic process [GO:0044267]; cytolysis [GO:0019835]; defense response to bacterium [GO:0042742]; defense response to Gram-negative bacterium [GO:0050829]; defense response to Gram-positive bacterium [GO:0050830]; inflammatory response [GO:0006954]; killing of cells of other organism [GO:0031640]; neutrophil degranulation [GO:0043312…	azurophil granule lumen [GO:0035578]; extracellular exosome [GO:0070062]; extracellular region [GO:0005576]; extracellular space [GO:0005615]; specific granule lumen [GO:0035580]; tertiary granule lumen [GO:1904724]	azurophil granule lumen [GO:0035578]; extracellular exosome [GO:0070062]; extracellular region [GO:0005576]; extracellular space [GO:0005615]; specific granule lumen [GO:0035580]; tertiary granule lumen [GO:1904724]; identical protein binding [GO:0042802]; lysozyme activity [GO:0003796]; antimicrobial humoral response [GO:0019730]; cellular protein metabolic process [GO:0044267]; cytolysis [GO:00…	identical protein binding [GO:0042802]; lysozyme activity [GO:0003796]	SUBCELLULAR LOCATION: Secreted.		12			1	1	1		3	3	3	0	0	0.00824968	0.00899905	0.00788863	0	0.0273333	0.0266823	0.0259479	0.00274989	0.00562923	0.0266545	2.04707	0.50622	1.03356	0.295661	9.69293	0.00100355	3.27693	2.99846				892727
O75190	DnaJ homolog subfamily B member 6 OS=Homo sapiens OX=9606 GN=DNAJB6 PE=1 SV=2	326	DNJB6	DnaJ homolog subfamily B member 6 (HHDJ1) (Heat shock protein J2) (HSJ-2) (MRJ) (MSJ-1)	hsa:10049;		R-HSA-3371453;		FUNCTION: Plays an indispensable role in the organization of KRT8/KRT18 filaments. Acts as an endogenous molecular chaperone for neuronal proteins including huntingtin. Suppresses aggregation and toxicity of polyglutamine-containing, aggregation-prone proteins. Isoform B but not isoform A inhibits huntingtin aggregation. Has a stimulatory effect on the ATPase activity of HSP70 in a dose-dependent…	actin cytoskeleton organization [GO:0030036]; chorio-allantoic fusion [GO:0060710]; chorion development [GO:0060717]; extracellular matrix organization [GO:0030198]; intermediate filament organization [GO:0045109]; negative regulation of cysteine-type endopeptidase activity involved in apoptotic process [GO:0043154]; negative regulation of inclusion body assembly [GO:0090084]; negative regulation…	cytosol [GO:0005829]; membrane [GO:0016020]; nucleoplasm [GO:0005654]; nucleus [GO:0005634]; perinuclear region of cytoplasm [GO:0048471]; Z disc [GO:0030018]	cytosol [GO:0005829]; membrane [GO:0016020]; nucleoplasm [GO:0005654]; nucleus [GO:0005634]; perinuclear region of cytoplasm [GO:0048471]; Z disc [GO:0030018]; ATPase activator activity [GO:0001671]; chaperone binding [GO:0051087]; DNA binding [GO:0003677]; heat shock protein binding [GO:0031072]; identical protein binding [GO:0042802]; unfolded protein binding [GO:0051082]; actin cytoskeleton or…	ATPase activator activity [GO:0001671]; chaperone binding [GO:0051087]; DNA binding [GO:0003677]; heat shock protein binding [GO:0031072]; identical protein binding [GO:0042802]; unfolded protein binding [GO:0051082]	SUBCELLULAR LOCATION: Cytoplasm, perinuclear region {ECO:0000269|PubMed:10954706}. Nucleus {ECO:0000269|PubMed:10954706}. Cytoplasm, myofibril, sarcomere, Z line {ECO:0000269|PubMed:22366786}.		11	1			2	2	2		2	2	0.00347762	0	0	0.00817092	0.00716268	0.00884781	0	0.00807564	0.00785337	0.00115921	0.00806047	0.00530967	6.95345	0.00538309	2.79773	2.26897	4.58044	0.225307	2.19549	0.647226	295492			350380
Q96C86	m7GpppX diphosphatase OS=Homo sapiens OX=9606 GN=DCPS PE=1 SV=2	337	DCPS	m7GpppX diphosphatase (EC 3.6.1.59) (DCS-1) (Decapping scavenger enzyme) (Hint-related 7meGMP-directed hydrolase) (Histidine triad nucleotide-binding protein 5) (Histidine triad protein member 5) (HINT-5) (Scavenger mRNA-decapping enzyme DcpS)	hsa:28960;		R-HSA-429958;	PTHR12978;	FUNCTION: Decapping scavenger enzyme that catalyzes the cleavage of a residual cap structure following the degradation of mRNAs by the 3'->5' exosome-mediated mRNA decay pathway. Hydrolyzes cap analog structures like 7-methylguanosine nucleoside triphosphate (m7GpppG) with up to 10 nucleotide substrates (small capped oligoribonucleotides) and specifically releases 5'-phosphorylated RNA fragments …	cellular response to menadione [GO:0036245]; deadenylation-dependent decapping of nuclear-transcribed mRNA [GO:0000290]; exonucleolytic catabolism of deadenylated mRNA [GO:0043928]; mRNA cis splicing, via spliceosome [GO:0045292]; negative regulation of programmed cell death [GO:0043069]; nuclear-transcribed mRNA catabolic process, deadenylation-dependent decay [GO:0000288]	cytoplasm [GO:0005737]; cytosol [GO:0005829]; mitochondrion [GO:0005739]; nucleoplasm [GO:0005654]; nucleus [GO:0005634]; P-body [GO:0000932]	cytoplasm [GO:0005737]; cytosol [GO:0005829]; mitochondrion [GO:0005739]; nucleoplasm [GO:0005654]; nucleus [GO:0005634]; P-body [GO:0000932]; exoribonuclease activity [GO:0004532]; m7G(5')pppN diphosphatase activity [GO:0050072]; RNA 7-methylguanosine cap binding [GO:0000340]; cellular response to menadione [GO:0036245]; deadenylation-dependent decapping of nuclear-transcribed mRNA [GO:0000290];…	exoribonuclease activity [GO:0004532]; m7G(5')pppN diphosphatase activity [GO:0050072]; RNA 7-methylguanosine cap binding [GO:0000340]	SUBCELLULAR LOCATION: Cytoplasm. Nucleus. Note=Predominantly localized in the nucleus. Nucleocytoplasmic shuttling protein that can transiently enter the cytoplasm in mammalian cells in a XPO1/CRM1-dependent manner.		11	1			2	3		1	2	2	0.0033641	0	0	0.00790421	0.0103933	0	0.00400132	0.00781204	0.00759702	0.00112137	0.00609918	0.00647013	5.43906	0.20902	2.44336	0.679812	5.76985	0.0327429	2.52853	1.48488
Q8NE01	Metal transporter CNNM3 OS=Homo sapiens OX=9606 GN=CNNM3 PE=1 SV=1	707	CNNM3	Metal transporter CNNM3 (Ancient conserved domain-containing protein 3) (Cyclin-M3)	hsa:26505;				FUNCTION: Probable metal transporter. {ECO:0000250}.	ion transport [GO:0006811]	integral component of membrane [GO:0016021]; membrane [GO:0016020]; plasma membrane [GO:0005886]	integral component of membrane [GO:0016021]; membrane [GO:0016020]; plasma membrane [GO:0005886]; transmembrane transporter activity [GO:0022857]; ion transport [GO:0006811]	transmembrane transporter activity [GO:0022857]	SUBCELLULAR LOCATION: Cell membrane {ECO:0000250}; Multi-pass membrane protein {ECO:0000250}.	TRANSMEM 11..27; /note="Helical"; /evidence="ECO:0000255"; TRANSMEM 193..213; /note="Helical"; /evidence="ECO:0000255"; TRANSMEM 221..241; /note="Helical"; /evidence="ECO:0000255"; TRANSMEM 261..281; /note="Helical"; /evidence="ECO:0000255"	11	1		1	3	3	2			1	0.00160354	0	0.00172695	0.00565146	0.00495411	0.00407975	0	0	0.00181061	0.00111016	0.00489511	0.000603535	4.40936	0.0062184	2.14057	2.20632	0.543646	0.570461	-0.879261	0.243774	210464		1.25905e+06	4.09552e+06
Q9UKG1	DCC-interacting protein 13-alpha OS=Homo sapiens OX=9606 GN=APPL1 PE=1 SV=1	709	DP13A	DCC-interacting protein 13-alpha (Dip13-alpha) (Adapter protein containing PH domain, PTB domain and leucine zipper motif 1)	hsa:26060;		R-HSA-418889;		FUNCTION: Multifunctional adapter protein that binds to various membrane receptors, nuclear factors and signaling proteins to regulate many processes, such as cell proliferation, immune response, endosomal trafficking and cell metabolism (PubMed:26583432, PubMed:15016378, PubMed:26073777, PubMed:19661063, PubMed:10490823). Regulates signaling pathway leading to cell proliferation through interact…	adiponectin-activated signaling pathway [GO:0033211]; cell cycle [GO:0007049]; cellular response to hepatocyte growth factor stimulus [GO:0035729]; extrinsic apoptotic signaling pathway in absence of ligand [GO:0097192]; insulin receptor signaling pathway [GO:0008286]; negative regulation of Fc-gamma receptor signaling pathway involved in phagocytosis [GO:1905450]; positive regulation of cytokine…	cytoplasm [GO:0005737]; cytoplasmic vesicle [GO:0031410]; cytosol [GO:0005829]; early endosome [GO:0005769]; early endosome membrane [GO:0031901]; early phagosome [GO:0032009]; endosome [GO:0005768]; endosome membrane [GO:0010008]; extracellular exosome [GO:0070062]; intracellular vesicle [GO:0097708]; macropinosome [GO:0044354]; membrane [GO:0016020]; nucleus [GO:0005634]; plasma membrane [GO:00…	cytoplasm [GO:0005737]; cytoplasmic vesicle [GO:0031410]; cytosol [GO:0005829]; early endosome [GO:0005769]; early endosome membrane [GO:0031901]; early phagosome [GO:0032009]; endosome [GO:0005768]; endosome membrane [GO:0010008]; extracellular exosome [GO:0070062]; intracellular vesicle [GO:0097708]; macropinosome [GO:0044354]; membrane [GO:0016020]; nucleus [GO:0005634]; plasma membrane [GO:00…	beta-tubulin binding [GO:0048487]; identical protein binding [GO:0042802]; phosphatidylinositol binding [GO:0035091]; phosphatidylserine binding [GO:0001786]; protein-containing complex binding [GO:0044877]; protein homodimerization activity [GO:0042803]; protein kinase B binding [GO:0043422]	SUBCELLULAR LOCATION: Early endosome membrane {ECO:0000269|PubMed:15016378, ECO:0000269|PubMed:20133602, ECO:0000269|PubMed:21645192}; Peripheral membrane protein {ECO:0000269|PubMed:15016378}. Nucleus {ECO:0000269|PubMed:15016378, ECO:0000269|PubMed:19433865, ECO:0000269|PubMed:26583432}. Cytoplasm {ECO:0000269|PubMed:19433865, ECO:0000269|PubMed:19661063}. Endosome {ECO:0000269|PubMed:26583432}…		10	1				1	2	2	3	1	0.00159902	0	0	0	0.00164671	0.00406825	0.00380379	0.0055698	0.0018055	0.000533006	0.00190499	0.00372636	3.57404	0.349511	1.83756	0.45654	6.99123	0.0577585	2.80555	1.23838
O14686	Histone-lysine N-methyltransferase 2D OS=Homo sapiens OX=9606 GN=KMT2D PE=1 SV=2	5537	KMT2D	Histone-lysine N-methyltransferase 2D (Lysine N-methyltransferase 2D) (EC 2.1.1.354) (ALL1-related protein) (Myeloid/lymphoid or mixed-lineage leukemia protein 2)	hsa:8085;		R-HSA-201722;R-HSA-3214841;R-HSA-3769402;R-HSA-5617472;R-HSA-8936459;	PTHR45888:SF2;	FUNCTION: Histone methyltransferase. Methylates 'Lys-4' of histone H3 (H3K4me). H3K4me represents a specific tag for epigenetic transcriptional activation. Acts as a coactivator for estrogen receptor by being recruited by ESR1, thereby activating transcription. {ECO:0000269|PubMed:16603732, ECO:0000269|PubMed:17500065, ECO:0000269|PubMed:17851529}.	beta-catenin-TCF complex assembly [GO:1904837]; chromatin silencing [GO:0006342]; histone H3-K4 dimethylation [GO:0044648]; histone H3-K4 methylation [GO:0051568]; histone H3-K4 monomethylation [GO:0097692]; histone H3-K4 trimethylation [GO:0080182]; oocyte growth [GO:0001555]; oogenesis [GO:0048477]; positive regulation of cell population proliferation [GO:0008284]; positive regulation of intrac…	histone methyltransferase complex [GO:0035097]; MLL3/4 complex [GO:0044666]; nucleoplasm [GO:0005654]; nucleus [GO:0005634]	histone methyltransferase complex [GO:0035097]; MLL3/4 complex [GO:0044666]; nucleoplasm [GO:0005654]; nucleus [GO:0005634]; DNA binding [GO:0003677]; histone binding [GO:0042393]; histone methyltransferase activity (H3-K4 specific) [GO:0042800]; metal ion binding [GO:0046872]; transcription coactivator activity [GO:0003713]; transcription regulatory region DNA binding [GO:0044212]; beta-catenin-…	DNA binding [GO:0003677]; histone binding [GO:0042393]; histone methyltransferase activity (H3-K4 specific) [GO:0042800]; metal ion binding [GO:0046872]; transcription coactivator activity [GO:0003713]; transcription regulatory region DNA binding [GO:0044212]	SUBCELLULAR LOCATION: Nucleus {ECO:0000305}.		10		1		2	2		2	2	1	0	0.00026416	0	0.000481076	0.000421715	0	0.000487067	0.000475466	0.00023119	8.80534e-05	0.00030093	0.000397908	3.41759	0.291106	1.77298	0.535949	4.51894	0.0630056	2.17598	1.20062
Q9NVH6	Trimethyllysine dioxygenase, mitochondrial OS=Homo sapiens OX=9606 GN=TMLHE PE=1 SV=1	421	TMLH	Trimethyllysine dioxygenase, mitochondrial (EC 1.14.11.8) (Epsilon-trimethyllysine 2-oxoglutarate dioxygenase) (Epsilon-trimethyllysine hydroxylase) (TML hydroxylase) (TML-alpha-ketoglutarate dioxygenase) (TML dioxygenase) (TMLD)	hsa:55217;	UPA00118	R-HSA-71262;		FUNCTION: Converts trimethyllysine (TML) into hydroxytrimethyllysine (HTML) (PubMed:11431483, PubMed:23092983). {ECO:0000269|PubMed:11431483, ECO:0000269|PubMed:23092983}.	carnitine biosynthetic process [GO:0045329]; negative regulation of oxidoreductase activity [GO:0051354]; oxidation-reduction process [GO:0055114]	mitochondrial matrix [GO:0005759]; mitochondrion [GO:0005739]	mitochondrial matrix [GO:0005759]; mitochondrion [GO:0005739]; iron ion binding [GO:0005506]; oxidoreductase activity, acting on single donors with incorporation of molecular oxygen, incorporation of two atoms of oxygen [GO:0016702]; trimethyllysine dioxygenase activity [GO:0050353]; carnitine biosynthetic process [GO:0045329]; negative regulation of oxidoreductase activity [GO:0051354]; oxidatio…	iron ion binding [GO:0005506]; oxidoreductase activity, acting on single donors with incorporation of molecular oxygen, incorporation of two atoms of oxygen [GO:0016702]; trimethyllysine dioxygenase activity [GO:0050353]	SUBCELLULAR LOCATION: Mitochondrion matrix {ECO:0000269|PubMed:15754339}.		10			2	1	2	2	1		2	0	0	0.00580025	0.00316356	0.0055464	0.00685127	0.00320296	0	0.00608123	0.00193342	0.00518708	0.00309473	2.68286	0.215683	1.42377	0.666184	1.60065	0.679607	0.67866	0.167742			1.52684e+06	1.29972e+06
Q86XL3	Ankyrin repeat and LEM domain-containing protein 2 OS=Homo sapiens OX=9606 GN=ANKLE2 PE=1 SV=4	938	ANKL2	Ankyrin repeat and LEM domain-containing protein 2 (LEM domain-containing protein 4)	hsa:23141;		R-HSA-2995383;	PTHR12349:SF4;	FUNCTION: Involved in mitotic nuclear envelope reassembly by promoting dephosphorylation of BAF/BANF1 during mitotic exit. Coordinates the control of BAF/BANF1 dephosphorylation by inhibiting VRK1 kinase and promoting dephosphorylation of BAF/BANF1 by protein phosphatase 2A (PP2A), thereby facilitating nuclear envelope assembly. It is unclear whether it acts as a real PP2A regulatory subunit or w…	cell division [GO:0051301]; central nervous system development [GO:0007417]; mitotic nuclear envelope reassembly [GO:0007084]; negative regulation of apoptotic process [GO:0043066]; negative regulation of phosphorylation [GO:0042326]; positive regulation of protein dephosphorylation [GO:0035307]; regulation of catalytic activity [GO:0050790]	endoplasmic reticulum [GO:0005783]; endoplasmic reticulum membrane [GO:0005789]; integral component of endoplasmic reticulum membrane [GO:0030176]; membrane [GO:0016020]	endoplasmic reticulum [GO:0005783]; endoplasmic reticulum membrane [GO:0005789]; integral component of endoplasmic reticulum membrane [GO:0030176]; membrane [GO:0016020]; protein phosphatase 2A binding [GO:0051721]; protein phosphatase regulator activity [GO:0019888]; cell division [GO:0051301]; central nervous system development [GO:0007417]; mitotic nuclear envelope reassembly [GO:0007084]; neg…	protein phosphatase 2A binding [GO:0051721]; protein phosphatase regulator activity [GO:0019888]	SUBCELLULAR LOCATION: Endoplasmic reticulum membrane {ECO:0000269|PubMed:22770216}; Single-pass type III membrane protein {ECO:0000269|PubMed:22770216}.	TRANSMEM 13..32; /note="Helical; Signal-anchor for type III membrane protein"; /evidence="ECO:0000255"	10	1	1		3		2		1	2	0.00120864	0.00155933	0	0.00425968	0	0.00307504	0	0.00140334	0.00272942	0.000922657	0.00244491	0.00137759	2.64985	0.323933	1.40591	0.489545	1.49306	0.646444	0.578275	0.189469				479796
Q05D32	CTD small phosphatase-like protein 2 OS=Homo sapiens OX=9606 GN=CTDSPL2 PE=1 SV=2	466	CTSL2	CTD small phosphatase-like protein 2 (CTDSP-like 2) (EC 3.1.3.-)	hsa:51496;				FUNCTION: Probable phosphatase. {ECO:0000250}.	negative regulation of BMP signaling pathway [GO:0030514]; positive regulation of protein export from nucleus [GO:0046827]	nuclear chromatin [GO:0000790]; nucleoplasm [GO:0005654]	nuclear chromatin [GO:0000790]; nucleoplasm [GO:0005654]; phosphoprotein phosphatase activity [GO:0004721]; RNA polymerase II CTD heptapeptide repeat phosphatase activity [GO:0008420]; negative regulation of BMP signaling pathway [GO:0030514]; positive regulation of protein export from nucleus [GO:0046827]	phosphoprotein phosphatase activity [GO:0004721]; RNA polymerase II CTD heptapeptide repeat phosphatase activity [GO:0008420]			10		1		1	2		3	1	2	0	0.00313874	0	0.00285807	0.0050108	0	0.00868097	0.00282474	0.00549399	0.00104625	0.00262296	0.00566657	2.50701	0.427929	1.32597	0.368628	5.41608	0.0809779	2.43725	1.09163				23817156
P55011	Solute carrier family 12 member 2 OS=Homo sapiens OX=9606 GN=SLC12A2 PE=1 SV=1	1212	S12A2	Solute carrier family 12 member 2 (Basolateral Na-K-Cl symporter) (Bumetanide-sensitive sodium-(potassium)-chloride cotransporter 2)	hsa:6558;		R-HSA-426117;	PTHR11827:SF58;	FUNCTION: Electrically silent transporter system. Mediates sodium and chloride reabsorption. Plays a vital role in the regulation of ionic balance and cell volume.	aging [GO:0007568]; ammonium transport [GO:0015696]; cellular chloride ion homeostasis [GO:0030644]; cellular potassium ion homeostasis [GO:0030007]; cellular response to chemokine [GO:1990869]; cellular response to potassium ion [GO:0035865]; cellular sodium ion homeostasis [GO:0006883]; cell volume homeostasis [GO:0006884]; chloride ion homeostasis [GO:0055064]; chloride transmembrane transport…	apical plasma membrane [GO:0016324]; basal plasma membrane [GO:0009925]; cell [GO:0005623]; cell body [GO:0044297]; cell body membrane [GO:0044298]; cell periphery [GO:0071944]; cell projection [GO:0042995]; cell projection membrane [GO:0031253]; cytoplasmic vesicle membrane [GO:0030659]; cytosol [GO:0005829]; extracellular exosome [GO:0070062]; extracellular vesicle [GO:1903561]; integral compon…	apical plasma membrane [GO:0016324]; basal plasma membrane [GO:0009925]; cell [GO:0005623]; cell body [GO:0044297]; cell body membrane [GO:0044298]; cell periphery [GO:0071944]; cell projection [GO:0042995]; cell projection membrane [GO:0031253]; cytoplasmic vesicle membrane [GO:0030659]; cytosol [GO:0005829]; extracellular exosome [GO:0070062]; extracellular vesicle [GO:1903561]; integral compon…	ammonium transmembrane transporter activity [GO:0008519]; cation:chloride symporter activity [GO:0015377]; chaperone binding [GO:0051087]; Hsp90 protein binding [GO:0051879]; metal ion transmembrane transporter activity [GO:0046873]; potassium:chloride symporter activity [GO:0015379]; potassium ion transmembrane transporter activity [GO:0015079]; protein kinase binding [GO:0019901]; sodium:chlori…	SUBCELLULAR LOCATION: Membrane; Multi-pass membrane protein.	TRANSMEM 286..306; /note="Helical"; /evidence="ECO:0000255"; TRANSMEM 319..341; /note="Helical"; /evidence="ECO:0000255"; TRANSMEM 367..387; /note="Helical"; /evidence="ECO:0000255"; TRANSMEM 411..431; /note="Helical"; /evidence="ECO:0000255"; TRANSMEM 436..456; /note="Helical"; /evidence="ECO:0000255"; TRANSMEM 487..507; /note="Helical"; /evidence="ECO:0000255"; TRANSMEM 521..541; /note="Helical…	9	1			1	3	2	1		1	0.000935398	0	0	0.00109889	0.00288989	0.00237986	0.00111258	0	0.00105619	0.000311799	0.00212288	0.000722922	6.80848	0.0426446	2.76733	1.37014	2.31855	0.437916	1.21322	0.358609	534832			923865
O95168	NADH dehydrogenase [ubiquinone] 1 beta subcomplex subunit 4 OS=Homo sapiens OX=9606 GN=NDUFB4 PE=1 SV=3	129	NDUB4	NADH dehydrogenase [ubiquinone] 1 beta subcomplex subunit 4 (Complex I-B15) (CI-B15) (NADH-ubiquinone oxidoreductase B15 subunit)	hsa:4710;		R-HSA-611105;R-HSA-6799198;	PTHR15469;	FUNCTION: Accessory subunit of the mitochondrial membrane respiratory chain NADH dehydrogenase (Complex I), that is believed not to be involved in catalysis. Complex I functions in the transfer of electrons from NADH to the respiratory chain. The immediate electron acceptor for the enzyme is believed to be ubiquinone. {ECO:0000269|PubMed:27626371}.	mitochondrial electron transport, NADH to ubiquinone [GO:0006120]; mitochondrial respiratory chain complex I assembly [GO:0032981]; response to oxidative stress [GO:0006979]	integral component of membrane [GO:0016021]; mitochondrial inner membrane [GO:0005743]; mitochondrial respiratory chain complex I [GO:0005747]; mitochondrion [GO:0005739]; nuclear membrane [GO:0031965]	integral component of membrane [GO:0016021]; mitochondrial inner membrane [GO:0005743]; mitochondrial respiratory chain complex I [GO:0005747]; mitochondrion [GO:0005739]; nuclear membrane [GO:0031965]; NADH dehydrogenase (ubiquinone) activity [GO:0008137]; mitochondrial electron transport, NADH to ubiquinone [GO:0006120]; mitochondrial respiratory chain complex I assembly [GO:0032981]; response …	NADH dehydrogenase (ubiquinone) activity [GO:0008137]	SUBCELLULAR LOCATION: Mitochondrion inner membrane {ECO:0000305|PubMed:12611891}; Single-pass membrane protein {ECO:0000255}; Matrix side {ECO:0000305}.	TRANSMEM 88..105; /note="Helical"; /evidence="ECO:0000255"	9	1			1	2	2		2	1	0.00878839	0	0	0.0103245	0.018101	0.0223596	0	0.0204082	0.00992324	0.00292946	0.0169284	0.0101105	5.77866	0.0378385	2.53073	1.42207	3.45131	0.336464	1.78714	0.473062	1.5691e+06
Q70CQ2	Ubiquitin carboxyl-terminal hydrolase 34 OS=Homo sapiens OX=9606 GN=USP34 PE=1 SV=2	3546	UBP34	Ubiquitin carboxyl-terminal hydrolase 34 (EC 3.4.19.12) (Deubiquitinating enzyme 34) (Ubiquitin thioesterase 34) (Ubiquitin-specific-processing protease 34)	hsa:9736;		R-HSA-201681;R-HSA-5689880;		FUNCTION: Ubiquitin hydrolase that can remove conjugated ubiquitin from AXIN1 and AXIN2, thereby acting as a regulator of Wnt signaling pathway. Acts as an activator of the Wnt signaling pathway downstream of the beta-catenin destruction complex by deubiquitinating and stabilizing AXIN1 and AXIN2, leading to promote nuclear accumulation of AXIN1 and AXIN2 and positively regulate beta-catenin (CTN…	cell migration [GO:0016477]; positive regulation of canonical Wnt signaling pathway [GO:0090263]; protein deubiquitination [GO:0016579]; protein K48-linked deubiquitination [GO:0071108]; ubiquitin-dependent protein catabolic process [GO:0006511]; Wnt signaling pathway [GO:0016055]	cytoplasm [GO:0005737]; cytosol [GO:0005829]	cytoplasm [GO:0005737]; cytosol [GO:0005829]; cysteine-type endopeptidase activity [GO:0004197]; thiol-dependent ubiquitin-specific protease activity [GO:0004843]; thiol-dependent ubiquitinyl hydrolase activity [GO:0036459]; cell migration [GO:0016477]; positive regulation of canonical Wnt signaling pathway [GO:0090263]; protein deubiquitination [GO:0016579]; protein K48-linked deubiquitination […	cysteine-type endopeptidase activity [GO:0004197]; thiol-dependent ubiquitin-specific protease activity [GO:0004843]; thiol-dependent ubiquitinyl hydrolase activity [GO:0036459]			9		1		2	2	2	1	1		0	0.00041248	0	0.00075119	0.000658498	0.00081342	0.000380272	0.000371215	0	0.000137493	0.000741036	0.000250496	5.38961	0.0140111	2.43018	1.85353	1.82187	0.576307	0.865423	0.239346		244554		1.39729e+06
P43378	Tyrosine-protein phosphatase non-receptor type 9 OS=Homo sapiens OX=9606 GN=PTPN9 PE=1 SV=1	593	PTN9	Tyrosine-protein phosphatase non-receptor type 9 (EC 3.1.3.48) (Protein-tyrosine phosphatase MEG2) (PTPase MEG2)	hsa:5780;		R-HSA-9008059;		FUNCTION: Protein-tyrosine phosphatase that could participate in the transfer of hydrophobic ligands or in functions of the Golgi apparatus. {ECO:0000269|PubMed:19167335}.	cellular response to cytokine stimulus [GO:0071345]; negative regulation of neuron projection development [GO:0010977]; peptidyl-tyrosine dephosphorylation [GO:0035335]; positive regulation of protein localization to plasma membrane [GO:1903078]; protein dephosphorylation [GO:0006470]	cytoplasm [GO:0005737]; neuron projection terminus [GO:0044306]; nucleoplasm [GO:0005654]	cytoplasm [GO:0005737]; neuron projection terminus [GO:0044306]; nucleoplasm [GO:0005654]; non-membrane spanning protein tyrosine phosphatase activity [GO:0004726]; protein tyrosine phosphatase activity [GO:0004725]; cellular response to cytokine stimulus [GO:0071345]; negative regulation of neuron projection development [GO:0010977]; peptidyl-tyrosine dephosphorylation [GO:0035335]; positive reg…	non-membrane spanning protein tyrosine phosphatase activity [GO:0004726]; protein tyrosine phosphatase activity [GO:0004725]	SUBCELLULAR LOCATION: Cytoplasm {ECO:0000305}.		9	1			1		3	2	1	1	0.00191181	0	0	0.00224597	0	0.00729609	0.00454787	0.00221978	0.00215868	0.00063727	0.00318068	0.00297544	4.99111	0.321414	2.31936	0.492935	4.66905	0.0820337	2.22313	1.08601	531473			607462
O95721	Synaptosomal-associated protein 29 OS=Homo sapiens OX=9606 GN=SNAP29 PE=1 SV=1	258	SNP29	Synaptosomal-associated protein 29 (SNAP-29) (Soluble 29 kDa NSF attachment protein) (Vesicle-membrane fusion protein SNAP-29)	hsa:9342;		R-HSA-6798695;R-HSA-6811438;		FUNCTION: SNAREs, soluble N-ethylmaleimide-sensitive factor-attachment protein receptors, are essential proteins for fusion of cellular membranes. SNAREs localized on opposing membranes assemble to form a trans-SNARE complex, an extended, parallel four alpha-helical bundle that drives membrane fusion. SNAP29 is a SNARE involved in autophagy through the direct control of autophagosome membrane fus…	autophagosome maturation [GO:0097352]; autophagosome membrane docking [GO:0016240]; cilium assembly [GO:0060271]; exocytosis [GO:0006887]; membrane fusion [GO:0061025]; neutrophil degranulation [GO:0043312]; protein transport [GO:0015031]; synaptic vesicle fusion to presynaptic active zone membrane [GO:0031629]; synaptic vesicle priming [GO:0016082]; vesicle fusion [GO:0006906]; vesicle targeting…	autophagosome [GO:0005776]; autophagosome membrane [GO:0000421]; azurophil granule membrane [GO:0035577]; cell [GO:0005623]; centrosome [GO:0005813]; ciliary pocket membrane [GO:0020018]; cytoplasm [GO:0005737]; cytosol [GO:0005829]; Golgi membrane [GO:0000139]; nucleoplasm [GO:0005654]; plasma membrane [GO:0005886]; presynapse [GO:0098793]; SNARE complex [GO:0031201]	autophagosome [GO:0005776]; autophagosome membrane [GO:0000421]; azurophil granule membrane [GO:0035577]; cell [GO:0005623]; centrosome [GO:0005813]; ciliary pocket membrane [GO:0020018]; cytoplasm [GO:0005737]; cytosol [GO:0005829]; Golgi membrane [GO:0000139]; nucleoplasm [GO:0005654]; plasma membrane [GO:0005886]; presynapse [GO:0098793]; SNARE complex [GO:0031201]; SNAP receptor activity [GO:…	SNAP receptor activity [GO:0005484]; syntaxin binding [GO:0019905]	SUBCELLULAR LOCATION: Cytoplasm {ECO:0000269|PubMed:23217709}. Golgi apparatus membrane {ECO:0000250|UniProtKB:Q9Z2P6}; Peripheral membrane protein {ECO:0000305}. Cytoplasmic vesicle, autophagosome membrane {ECO:0000269|PubMed:25686604}; Peripheral membrane protein {ECO:0000305}. Cell projection, cilium membrane {ECO:0000269|PubMed:25686250}; Peripheral membrane protein {ECO:0000305}. Note=Appear…		9	1	1		2	1	3	1			0.0043942	0.0056692	0	0.0103245	0.00452526	0.0167697	0.00522653	0	0	0.00335447	0.0105398	0.00174218	3.14202	0.14159	1.65169	0.848968	0.51936	0.545839	-0.945193	0.262936		311914		668904
P23743	Diacylglycerol kinase alpha OS=Homo sapiens OX=9606 GN=DGKA PE=1 SV=3	735	DGKA	Diacylglycerol kinase alpha (DAG kinase alpha) (EC 2.7.1.107) (80 kDa diacylglycerol kinase) (Diglyceride kinase alpha) (DGK-alpha)	hsa:1606;		R-HSA-114508;	PTHR11255;	FUNCTION: Upon cell stimulation converts the second messenger diacylglycerol into phosphatidate, initiating the resynthesis of phosphatidylinositols and attenuating protein kinase C activity.	diacylglycerol metabolic process [GO:0046339]; glycerolipid metabolic process [GO:0046486]; intracellular signal transduction [GO:0035556]; lipid phosphorylation [GO:0046834]; phosphatidic acid biosynthetic process [GO:0006654]; platelet activation [GO:0030168]; protein kinase C-activating G protein-coupled receptor signaling pathway [GO:0007205]	cytosol [GO:0005829]; membrane [GO:0016020]; plasma membrane [GO:0005886]	cytosol [GO:0005829]; membrane [GO:0016020]; plasma membrane [GO:0005886]; ATP binding [GO:0005524]; calcium ion binding [GO:0005509]; diacylglycerol kinase activity [GO:0004143]; kinase activity [GO:0016301]; lipid binding [GO:0008289]; NAD+ kinase activity [GO:0003951]; phospholipid binding [GO:0005543]; diacylglycerol metabolic process [GO:0046339]; glycerolipid metabolic process [GO:0046486];…	ATP binding [GO:0005524]; calcium ion binding [GO:0005509]; diacylglycerol kinase activity [GO:0004143]; kinase activity [GO:0016301]; lipid binding [GO:0008289]; NAD+ kinase activity [GO:0003951]; phospholipid binding [GO:0005543]			9	1		1	3	2			1	1	0.00154245	0	0.00166116	0.00543616	0.00317692	0	0	0.00179092	0.00174163	0.00106787	0.00287103	0.00117752	2.68855	0.339744	1.42683	0.468848	1.10268	0.897054	0.141012	0.0471813	964133		824389
Q6P9H5	GTPase IMAP family member 6 OS=Homo sapiens OX=9606 GN=GIMAP6 PE=2 SV=1	292	GIMA6	GTPase IMAP family member 6 (Immunity-associated nucleotide 2 protein) (IAN-2) (hIAN2) (Immunity-associated nucleotide 6 protein) (IAN-6) (hIAN6)	hsa:474344;						cytosol [GO:0005829]	cytosol [GO:0005829]; GTP binding [GO:0005525]	GTP binding [GO:0005525]	SUBCELLULAR LOCATION: Cytoplasm, cytosol {ECO:0000269|PubMed:23454188}.		9	1		1	1		3		2	1	0.00388254	0	0.00418135	0.00456116	0	0.0148171	0	0.00901595	0.0043839	0.00268796	0.0064594	0.00446662	2.40309	0.456844	1.26489	0.340232	1.66171	0.576685	0.732669	0.239062				259780
Q14534	Squalene monooxygenase OS=Homo sapiens OX=9606 GN=SQLE PE=1 SV=3	574	ERG1	Squalene monooxygenase (EC 1.14.14.17) (Squalene epoxidase) (SE)	hsa:6713;	UPA00767;UER00752	R-HSA-191273;R-HSA-2426168;	PTHR10835;	FUNCTION: Catalyzes the stereospecific oxidation of squalene to (S)-2,3-epoxysqualene, and is considered to be a rate-limiting enzyme in steroid biosynthesis. {ECO:0000269|PubMed:10666321, ECO:0000269|PubMed:30626872}.	cellular aromatic compound metabolic process [GO:0006725]; cholesterol biosynthetic process [GO:0006695]; cholesterol metabolic process [GO:0008203]; lipid droplet formation [GO:0140042]; regulation of cell population proliferation [GO:0042127]; regulation of cholesterol biosynthetic process [GO:0045540]; response to organic substance [GO:0010033]; sterol biosynthetic process [GO:0016126]	endoplasmic reticulum [GO:0005783]; endoplasmic reticulum membrane [GO:0005789]; integral component of membrane [GO:0016021]; intracellular membrane-bounded organelle [GO:0043231]	endoplasmic reticulum [GO:0005783]; endoplasmic reticulum membrane [GO:0005789]; integral component of membrane [GO:0016021]; intracellular membrane-bounded organelle [GO:0043231]; FAD binding [GO:0071949]; squalene monooxygenase activity [GO:0004506]; cellular aromatic compound metabolic process [GO:0006725]; cholesterol biosynthetic process [GO:0006695]; cholesterol metabolic process [GO:000820…	FAD binding [GO:0071949]; squalene monooxygenase activity [GO:0004506]	SUBCELLULAR LOCATION: Microsome membrane {ECO:0000269|PubMed:26434806, ECO:0000269|PubMed:28972164, ECO:0000269|PubMed:30626872}; Peripheral membrane protein {ECO:0000269|PubMed:26434806, ECO:0000269|PubMed:28972164}. Endoplasmic reticulum membrane {ECO:0000305|PubMed:26434806}; Peripheral membrane protein {ECO:0000269|PubMed:26434806, ECO:0000269|PubMed:28972164}.		8	1		1	2	2	1			1	0.00197509	0	0.0021271	0.00464063	0.00406801	0.00251253	0	0	0.00223014	0.0013674	0.00374039	0.000743379	2.73541	0.0640581	1.45176	1.19343	0.543646	0.570461	-0.879261	0.243774	1.99368e+06		1.28434e+06
Q6P996	Pyridoxal-dependent decarboxylase domain-containing protein 1 OS=Homo sapiens OX=9606 GN=PDXDC1 PE=1 SV=2	788	PDXD1	Pyridoxal-dependent decarboxylase domain-containing protein 1 (EC 4.1.1.-)	hsa:102724985;hsa:23042;					ameboidal-type cell migration [GO:0001667]; carboxylic acid metabolic process [GO:0019752]; sphingolipid catabolic process [GO:0030149]; sphingolipid metabolic process [GO:0006665]	endoplasmic reticulum [GO:0005783]; Golgi apparatus [GO:0005794]; intracellular membrane-bounded organelle [GO:0043231]	endoplasmic reticulum [GO:0005783]; Golgi apparatus [GO:0005794]; intracellular membrane-bounded organelle [GO:0043231]; cadherin binding [GO:0045296]; carboxy-lyase activity [GO:0016831]; pyridoxal phosphate binding [GO:0030170]; sphinganine-1-phosphate aldolase activity [GO:0008117]; ameboidal-type cell migration [GO:0001667]; carboxylic acid metabolic process [GO:0019752]; sphingolipid catabol…	cadherin binding [GO:0045296]; carboxy-lyase activity [GO:0016831]; pyridoxal phosphate binding [GO:0030170]; sphinganine-1-phosphate aldolase activity [GO:0008117]			8	1		1	1	3	1	1			0.00143871	0	0.00154943	0.00169018	0.00444486	0.00183019	0.00171122	0	0	0.000996047	0.00265508	0.000570408	2.66561	0.180998	1.41447	0.742327	0.572672	0.604362	-0.80422	0.218703	688515		479725
Q9BZE1	39S ribosomal protein L37, mitochondrial OS=Homo sapiens OX=9606 GN=MRPL37 PE=1 SV=2	423	RM37	39S ribosomal protein L37, mitochondrial (L37mt) (MRP-L37) (39S ribosomal protein L2, mitochondrial) (L2mt) (MRP-L2) (Mitochondrial large ribosomal subunit protein mL37)	hsa:51253;		R-HSA-5368286;R-HSA-5389840;R-HSA-5419276;			mitochondrial translational elongation [GO:0070125]; mitochondrial translational termination [GO:0070126]; translation [GO:0006412]	mitochondrial inner membrane [GO:0005743]; mitochondrial large ribosomal subunit [GO:0005762]; mitochondrial ribosome [GO:0005761]; mitochondrion [GO:0005739]	mitochondrial inner membrane [GO:0005743]; mitochondrial large ribosomal subunit [GO:0005762]; mitochondrial ribosome [GO:0005761]; mitochondrion [GO:0005739]; RNA binding [GO:0003723]; structural constituent of ribosome [GO:0003735]; mitochondrial translational elongation [GO:0070125]; mitochondrial translational termination [GO:0070126]; translation [GO:0006412]	RNA binding [GO:0003723]; structural constituent of ribosome [GO:0003735]	SUBCELLULAR LOCATION: Mitochondrion {ECO:0000269|PubMed:25278503, ECO:0000269|PubMed:25838379, ECO:0000269|PubMed:28892042}.		8	1		1	1	1	2			2	0.00268015	0	0.00288641	0.0031486	0.00276009	0.00681888	0	0	0.00605248	0.00185552	0.00424252	0.00201749	2.28643	0.208285	1.1931	0.681342	1.08729	0.945375	0.120739	0.024396	295719			400192
P13498	Cytochrome b-245 light chain OS=Homo sapiens OX=9606 GN=CYBA PE=1 SV=3	195	CY24A	Cytochrome b-245 light chain (Cytochrome b(558) alpha chain) (Cytochrome b558 subunit alpha) (Neutrophil cytochrome b 22 kDa polypeptide) (Superoxide-generating NADPH oxidase light chain subunit) (p22 phagocyte B-cytochrome) (p22-phox) (p22phox)	hsa:1535;		R-HSA-1222556;R-HSA-1236973;R-HSA-3299685;R-HSA-4420097;R-HSA-5668599;R-HSA-6798695;	PTHR15168;	FUNCTION: Critical component of the membrane-bound oxidase of phagocytes that generates superoxide. Associates with NOX3 to form a functional NADPH oxidase constitutively generating superoxide. {ECO:0000269|PubMed:15824103}.	antigen processing and presentation of exogenous peptide antigen via MHC class I, TAP-dependent [GO:0002479]; cell redox homeostasis [GO:0045454]; cellular response to angiotensin [GO:1904385]; cellular response to gamma radiation [GO:0071480]; cellular response to glucose stimulus [GO:0071333]; cellular response to L-glutamine [GO:1904845]; cellular response to mechanical stimulus [GO:0071260]; …	apical plasma membrane [GO:0016324]; cell [GO:0005623]; dendrite [GO:0030425]; endoplasmic reticulum membrane [GO:0005789]; endosome [GO:0005768]; focal adhesion [GO:0005925]; Golgi apparatus [GO:0005794]; membrane [GO:0016020]; NADPH oxidase complex [GO:0043020]; neuronal cell body [GO:0043025]; nucleus [GO:0005634]; perinuclear endoplasmic reticulum [GO:0097038]; phagocytic vesicle membrane [GO…	apical plasma membrane [GO:0016324]; cell [GO:0005623]; dendrite [GO:0030425]; endoplasmic reticulum membrane [GO:0005789]; endosome [GO:0005768]; focal adhesion [GO:0005925]; Golgi apparatus [GO:0005794]; membrane [GO:0016020]; NADPH oxidase complex [GO:0043020]; neuronal cell body [GO:0043025]; nucleus [GO:0005634]; perinuclear endoplasmic reticulum [GO:0097038]; phagocytic vesicle membrane [GO…	electron transfer activity [GO:0009055]; heme binding [GO:0020037]; metal ion binding [GO:0046872]; protein heterodimerization activity [GO:0046982]; SH3 domain binding [GO:0017124]; superoxide-generating NADPH oxidase activity [GO:0016175]	SUBCELLULAR LOCATION: Cell membrane {ECO:0000269|PubMed:15585859, ECO:0000269|PubMed:22808130}. Note=As unassembled monomer may localize to the endoplasmic reticulum. {ECO:0000250|UniProtKB:Q61462}.		8	1	1		2		2		1	1	0.00581386	0.00750079	0	0.0136601	0	0.0147917	0	0.0067504	0.00656461	0.00443822	0.00948394	0.00443834	2.13688	0.392421	1.09551	0.406247	1.00003	0.999972	3.8725e-05	1.22167e-05				224074
Q8WVM0	Dimethyladenosine transferase 1, mitochondrial OS=Homo sapiens OX=9606 GN=TFB1M PE=1 SV=1	346	TFB1M	Dimethyladenosine transferase 1, mitochondrial (EC 2.1.1.-) (Mitochondrial 12S rRNA dimethylase 1) (Mitochondrial transcription factor B1) (h-mtTFB) (h-mtTFB1) (hTFB1M) (mtTFB1) (S-adenosylmethionine-6-N', N'-adenosyl(rRNA) dimethyltransferase 1)	hsa:51106;		R-HSA-2151201;R-HSA-6793080;	PTHR11727;	FUNCTION: S-adenosyl-L-methionine-dependent methyltransferase which specifically dimethylates mitochondrial 12S rRNA at the conserved stem loop. Also required for basal transcription of mitochondrial DNA, probably via its interaction with POLRMT and TFAM. Stimulates transcription independently of the methyltransferase activity. {ECO:0000269|PubMed:11809803, ECO:0000269|PubMed:12068295, ECO:000026…	mitochondrion organization [GO:0007005]; rRNA methylation [GO:0031167]; rRNA modification [GO:0000154]	mitochondrial matrix [GO:0005759]; mitochondrial nucleoid [GO:0042645]	mitochondrial matrix [GO:0005759]; mitochondrial nucleoid [GO:0042645]; DNA binding [GO:0003677]; RNA binding [GO:0003723]; rRNA (adenine-N6,N6-)-dimethyltransferase activity [GO:0000179]; mitochondrion organization [GO:0007005]; rRNA methylation [GO:0031167]; rRNA modification [GO:0000154]	DNA binding [GO:0003677]; RNA binding [GO:0003723]; rRNA (adenine-N6,N6-)-dimethyltransferase activity [GO:0000179]	SUBCELLULAR LOCATION: Mitochondrion {ECO:0000269|PubMed:11809803}.		7	1			1	1	2	1	1		0.0032766	0	0	0.00384931	0.00337433	0.00833638	0.00389724	0.00380442	0	0.0010922	0.00518667	0.00256722	4.74883	0.1001	2.24757	0.999566	2.3505	0.430936	1.23297	0.365587	876649			814884
Q99836	Myeloid differentiation primary response protein MyD88 OS=Homo sapiens OX=9606 GN=MYD88 PE=1 SV=1	296	MYD88	Myeloid differentiation primary response protein MyD88	hsa:4615;		R-HSA-1236974;R-HSA-1257604;R-HSA-166058;R-HSA-1810476;R-HSA-209543;R-HSA-3134963;R-HSA-5602498;R-HSA-5602680;R-HSA-5603037;R-HSA-5603041;R-HSA-6811558;R-HSA-9020702;R-HSA-975110;R-HSA-975138;R-HSA-975155;R-HSA-975871;	PTHR15079;	FUNCTION: Adapter protein involved in the Toll-like receptor and IL-1 receptor signaling pathway in the innate immune response (PubMed:15361868, PubMed:18292575). Acts via IRAK1, IRAK2, IRF7 and TRAF6, leading to NF-kappa-B activation, cytokine secretion and the inflammatory response (PubMed:15361868, PubMed:24316379, PubMed:19506249). Increases IL-8 transcription (PubMed:9013863). Involved in IL…	3'-UTR-mediated mRNA stabilization [GO:0070935]; apoptotic process [GO:0006915]; cell surface receptor signaling pathway [GO:0007166]; cellular response to lipopolysaccharide [GO:0071222]; cellular response to mechanical stimulus [GO:0071260]; cellular response to oxidised low-density lipoprotein particle stimulus [GO:0140052]; defense response to bacterium [GO:0042742]; defense response to Gram-…	cytoplasm [GO:0005737]; cytosol [GO:0005829]; endosome membrane [GO:0010008]; nucleus [GO:0005634]; plasma membrane [GO:0005886]	cytoplasm [GO:0005737]; cytosol [GO:0005829]; endosome membrane [GO:0010008]; nucleus [GO:0005634]; plasma membrane [GO:0005886]; death receptor binding [GO:0005123]; identical protein binding [GO:0042802]; protein self-association [GO:0043621]; TIR domain binding [GO:0070976]; Toll-like receptor binding [GO:0035325]; 3'-UTR-mediated mRNA stabilization [GO:0070935]; apoptotic process [GO:0006915]…	death receptor binding [GO:0005123]; identical protein binding [GO:0042802]; protein self-association [GO:0043621]; TIR domain binding [GO:0070976]; Toll-like receptor binding [GO:0035325]	SUBCELLULAR LOCATION: Cytoplasm {ECO:0000269|PubMed:15361868, ECO:0000269|PubMed:15492225}. Nucleus {ECO:0000269|PubMed:21057262}.		7	1			2	1	1		1	1	0.00383008	0	0	0.00899905	0.00394432	0.00487227	0	0.00444706	0.00432466	0.00127669	0.00593855	0.0029239	4.65151	0.08128	2.2177	1.09002	2.29022	0.44394	1.19549	0.352676	646107			930896
Q96RL7	Vacuolar protein sorting-associated protein 13A OS=Homo sapiens OX=9606 GN=VPS13A PE=1 SV=2	3174	VP13A	Vacuolar protein sorting-associated protein 13A (Chorea-acanthocytosis protein) (Chorein)	hsa:23230;			PTHR16166;	FUNCTION: May play a role in the control of protein cycling through the trans-Golgi network to early and late endosomes, lysosomes and plasma membrane.	autophagy [GO:0006914]; flagellated sperm motility [GO:0030317]; Golgi to endosome transport [GO:0006895]; locomotory behavior [GO:0007626]; nervous system development [GO:0007399]; protein localization [GO:0008104]; protein retention in Golgi apparatus [GO:0045053]; protein targeting to vacuole [GO:0006623]; social behavior [GO:0035176]; sperm mitochondrion organization [GO:0030382]	cell [GO:0005623]; cytosol [GO:0005829]; dense core granule [GO:0031045]; extrinsic component of membrane [GO:0019898]; sperm midpiece [GO:0097225]	cell [GO:0005623]; cytosol [GO:0005829]; dense core granule [GO:0031045]; extrinsic component of membrane [GO:0019898]; sperm midpiece [GO:0097225]; autophagy [GO:0006914]; flagellated sperm motility [GO:0030317]; Golgi to endosome transport [GO:0006895]; locomotory behavior [GO:0007626]; nervous system development [GO:0007399]; protein localization [GO:0008104]; protein retention in Golgi appara…				7	1			2	1	1	1		1	0.000357184	0	0	0.000839231	0.000367838	0.000454377	0.000424841	0	0.000403308	0.000119061	0.000553815	0.000276049	4.65151	0.08128	2.2177	1.09002	2.31855	0.437916	1.21322	0.358609	282798			937106
Q9H6E5	Speckle targeted PIP5K1A-regulated poly(A) polymerase OS=Homo sapiens OX=9606 GN=TUT1 PE=1 SV=2	874	STPAP	Speckle targeted PIP5K1A-regulated poly(A) polymerase (Star-PAP) (EC 2.7.7.19) (RNA-binding motif protein 21) (RNA-binding protein 21) (U6 snRNA-specific terminal uridylyltransferase 1) (U6-TUTase) (EC 2.7.7.52)	hsa:64852;			PTHR12271:SF11;	FUNCTION: Poly(A) polymerase that creates the 3'-poly(A) tail of specific pre-mRNAs (PubMed:18288197, PubMed:21102410). Localizes to nuclear speckles together with PIP5K1A and mediates polyadenylation of a select set of mRNAs, such as HMOX1 (PubMed:18288197). In addition to polyadenylation, it is also required for the 3'-end cleavage of pre-mRNAs: binds to the 3'UTR of targeted pre-mRNAs and prom…	mRNA polyadenylation [GO:0006378]; pre-mRNA cleavage required for polyadenylation [GO:0098789]; snRNA processing [GO:0016180]; U6 snRNA 3'-end processing [GO:0034477]	cytosol [GO:0005829]; nuclear speck [GO:0016607]; nucleolus [GO:0005730]; nucleoplasm [GO:0005654]	cytosol [GO:0005829]; nuclear speck [GO:0016607]; nucleolus [GO:0005730]; nucleoplasm [GO:0005654]; ATP binding [GO:0005524]; enzyme binding [GO:0019899]; metal ion binding [GO:0046872]; mRNA 3'-UTR binding [GO:0003730]; polynucleotide adenylyltransferase activity [GO:0004652]; RNA binding [GO:0003723]; RNA uridylyltransferase activity [GO:0050265]; U6 snRNA binding [GO:0017070]; mRNA polyadenyla…	ATP binding [GO:0005524]; enzyme binding [GO:0019899]; metal ion binding [GO:0046872]; mRNA 3'-UTR binding [GO:0003730]; polynucleotide adenylyltransferase activity [GO:0004652]; RNA binding [GO:0003723]; RNA uridylyltransferase activity [GO:0050265]; U6 snRNA binding [GO:0017070]	SUBCELLULAR LOCATION: Nucleus, nucleolus {ECO:0000269|PubMed:16790842}. Nucleus speckle {ECO:0000269|PubMed:18288197, ECO:0000269|PubMed:18305108}.		7			1	1	1	2	1		1	0	0	0.00139697	0.00152387	0.00133583	0.00330021	0.00154284	0	0.00146464	0.000465657	0.0020533	0.0010025	4.40948	0.111536	2.14061	0.952584	2.15286	0.476743	1.10626	0.321716			143560	53292
O96013	Serine/threonine-protein kinase PAK 4 OS=Homo sapiens OX=9606 GN=PAK4 PE=1 SV=1	591	PAK4	Serine/threonine-protein kinase PAK 4 (EC 2.7.11.1) (p21-activated kinase 4) (PAK-4)	hsa:10298;		R-HSA-428540;		FUNCTION: Serine/threonine protein kinase that plays a role in a variety of different signaling pathways including cytoskeleton regulation, cell migration, growth, proliferation or cell survival. Activation by various effectors including growth factor receptors or active CDC42 and RAC1 results in a conformational change and a subsequent autophosphorylation on several serine and/or threonine resid…	activation of protein kinase activity [GO:0032147]; apoptotic process [GO:0006915]; cell cycle [GO:0007049]; cell migration [GO:0016477]; cellular response to organic cyclic compound [GO:0071407]; cytoskeleton organization [GO:0007010]; dendritic spine development [GO:0060996]; negative regulation of endothelial cell apoptotic process [GO:2000352]; positive regulation of angiogenesis [GO:0045766]…	adherens junction [GO:0005912]; cytoplasm [GO:0005737]; focal adhesion [GO:0005925]; Golgi apparatus [GO:0005794]	adherens junction [GO:0005912]; cytoplasm [GO:0005737]; focal adhesion [GO:0005925]; Golgi apparatus [GO:0005794]; ATP binding [GO:0005524]; cadherin binding involved in cell-cell adhesion [GO:0098641]; protein kinase activity [GO:0004672]; protein serine/threonine kinase activity [GO:0004674]; activation of protein kinase activity [GO:0032147]; apoptotic process [GO:0006915]; cell cycle [GO:0007…	ATP binding [GO:0005524]; cadherin binding involved in cell-cell adhesion [GO:0098641]; protein kinase activity [GO:0004672]; protein serine/threonine kinase activity [GO:0004674]	SUBCELLULAR LOCATION: Cytoplasm {ECO:0000269|PubMed:12356872}. Note=Seems to shuttle between cytoplasmic compartments depending on the activating effector. For example, can be found on the cell periphery after activation of growth-factor or integrin-mediated signaling pathways. {ECO:0000269|PubMed:12356872}.		7	1			1	1	1	2	1		0.00191828	0	0	0.00225357	0.00197549	0.00244026	0.00456326	0.00222729	0	0.000639426	0.00222311	0.00226352	3.47672	0.0725053	1.79773	1.13963	3.53992	0.329596	1.82372	0.482018	827163
Q9ULK4	Mediator of RNA polymerase II transcription subunit 23 OS=Homo sapiens OX=9606 GN=MED23 PE=1 SV=2	1368	MED23	Mediator of RNA polymerase II transcription subunit 23 (Activator-recruited cofactor 130 kDa component) (ARC130) (Cofactor required for Sp1 transcriptional activation subunit 3) (CRSP complex subunit 3) (Mediator complex subunit 23) (Protein sur-2 homolog) (hSur-2) (Transcriptional coactivator CRSP130) (Vitamin D3 receptor-interacting protein complex 130 kDa component) (DRIP130)	hsa:9439;		R-HSA-1989781;R-HSA-212436;R-HSA-381340;	PTHR12691;	FUNCTION: Required for transcriptional activation subsequent to the assembly of the pre-initiation complex (By similarity). Component of the Mediator complex, a coactivator involved in the regulated transcription of nearly all RNA polymerase II-dependent genes. Mediator functions as a bridge to convey information from gene-specific regulatory proteins to the basal RNA polymerase II transcription …	positive regulation of gene expression [GO:0010628]; regulation of transcription, DNA-templated [GO:0006355]; regulation of transcription by RNA polymerase II [GO:0006357]; transcription initiation from RNA polymerase II promoter [GO:0006367]	mediator complex [GO:0016592]; nucleoplasm [GO:0005654]; transcription factor complex [GO:0005667]	mediator complex [GO:0016592]; nucleoplasm [GO:0005654]; transcription factor complex [GO:0005667]; transcription coactivator activity [GO:0003713]; positive regulation of gene expression [GO:0010628]; regulation of transcription by RNA polymerase II [GO:0006357]; regulation of transcription, DNA-templated [GO:0006355]; transcription initiation from RNA polymerase II promoter [GO:0006367]	transcription coactivator activity [GO:0003713]	SUBCELLULAR LOCATION: Nucleus {ECO:0000305}.		7	1			1	1	1	2	1		0.00082873	0	0	0.000973582	0.000853448	0.00105423	0.00197141	0.000962229	0	0.000276243	0.000960422	0.00097788	3.47672	0.0725053	1.79773	1.13963	3.53992	0.329596	1.82372	0.482018	1.08587e+06			438132
Q9BXY0	Protein MAK16 homolog OS=Homo sapiens OX=9606 GN=MAK16 PE=1 SV=2	300	MAK16	Protein MAK16 homolog (NNP78) (Protein RBM13)	hsa:84549;					maturation of 5.8S rRNA [GO:0000460]; maturation of LSU-rRNA [GO:0000470]	intracellular membrane-bounded organelle [GO:0043231]; nucleolus [GO:0005730]; preribosome, large subunit precursor [GO:0030687]	intracellular membrane-bounded organelle [GO:0043231]; nucleolus [GO:0005730]; preribosome, large subunit precursor [GO:0030687]; RNA binding [GO:0003723]; maturation of 5.8S rRNA [GO:0000460]; maturation of LSU-rRNA [GO:0000470]	RNA binding [GO:0003723]	SUBCELLULAR LOCATION: Nucleus, nucleolus {ECO:0000269|PubMed:11790298, ECO:0000269|PubMed:12429849}.		7	1			1	1	1	1		2	0.00377901	0	0	0.00443953	0.00389172	0.00480731	0.00449482	0	0.00853399	0.00125967	0.00437952	0.00434294	3.47672	0.0725053	1.79773	1.13963	3.44768	0.327734	1.78562	0.484478				777098
Q96AA3	Protein RFT1 homolog OS=Homo sapiens OX=9606 GN=RFT1 PE=1 SV=1	541	RFT1	Protein RFT1 homolog	hsa:91869;		R-HSA-446193;R-HSA-4570571;	PTHR13117;	FUNCTION: May be involved in N-linked oligosaccharide assembly. May participate in the translocation of oligosaccharide from the cytoplasmic side to the lumenal side of the endoplasmic reticulum membrane. {ECO:0000269|PubMed:18313027}.	carbohydrate transport [GO:0008643]; glycolipid translocation [GO:0034203]	endoplasmic reticulum membrane [GO:0005789]; integral component of membrane [GO:0016021]	endoplasmic reticulum membrane [GO:0005789]; integral component of membrane [GO:0016021]; lipid transporter activity [GO:0005319]; carbohydrate transport [GO:0008643]; glycolipid translocation [GO:0034203]	lipid transporter activity [GO:0005319]	SUBCELLULAR LOCATION: Membrane {ECO:0000305}; Multi-pass membrane protein {ECO:0000305}.	TRANSMEM 16..36; /note="Helical"; /evidence="ECO:0000255"; TRANSMEM 42..62; /note="Helical"; /evidence="ECO:0000255"; TRANSMEM 85..105; /note="Helical"; /evidence="ECO:0000255"; TRANSMEM 123..143; /note="Helical"; /evidence="ECO:0000255"; TRANSMEM 155..174; /note="Helical"; /evidence="ECO:0000255"; TRANSMEM 187..207; /note="Helical"; /evidence="ECO:0000255"; TRANSMEM 335..355; /note="Helical"; /e…	7			1	1	1	1	2		1	0	0	0.00225684	0.00246185	0.00215807	0.00266579	0.00498501	0	0.00236617	0.000752282	0.00242857	0.00245039	3.22827	0.0940447	1.69076	1.02667	3.25728	0.354849	1.70367	0.449956			529914	815207
Q8NBJ7	Inactive C-alpha-formylglycine-generating enzyme 2 OS=Homo sapiens OX=9606 GN=SUMF2 PE=1 SV=2	301	SUMF2	Inactive C-alpha-formylglycine-generating enzyme 2 (Paralog of formylglycine-generating enzyme) (pFGE) (Sulfatase-modifying factor 2)	hsa:25870;		R-HSA-1660662;R-HSA-1663150;		FUNCTION: Lacks formylglycine generating activity and is unable to convert newly synthesized inactive sulfatases to their active form. Inhibits the activation of sulfatases by SUMF1. {ECO:0000269|PubMed:12757706, ECO:0000269|PubMed:15708861, ECO:0000269|PubMed:15962010}.	glycosphingolipid metabolic process [GO:0006687]; post-translational protein modification [GO:0043687]	endoplasmic reticulum [GO:0005783]; endoplasmic reticulum lumen [GO:0005788]	endoplasmic reticulum [GO:0005783]; endoplasmic reticulum lumen [GO:0005788]; metal ion binding [GO:0046872]; glycosphingolipid metabolic process [GO:0006687]; post-translational protein modification [GO:0043687]	metal ion binding [GO:0046872]	SUBCELLULAR LOCATION: Endoplasmic reticulum lumen {ECO:0000269|PubMed:15708861, ECO:0000269|PubMed:15962010, ECO:0000269|PubMed:18266766}.		7			1	1		1	2	1	1	0	0	0.00405632	0.00442478	0	0.00479134	0.00895976	0.00437319	0.00425282	0.00135211	0.00307204	0.00586192	2.27204	0.4485	1.18399	0.348237	4.3354	0.0933662	2.11616	1.02981			539123	991565
Q8TDB6	E3 ubiquitin-protein ligase DTX3L OS=Homo sapiens OX=9606 GN=DTX3L PE=1 SV=1	740	DTX3L	E3 ubiquitin-protein ligase DTX3L (EC 2.3.2.27) (B-lymphoma- and BAL-associated protein) (Protein deltex-3-like) (RING-type E3 ubiquitin transferase DTX3L) (Rhysin-2) (Rhysin2)	hsa:151636;	UPA00143	R-HSA-983168;	PTHR12622;	FUNCTION: E3 ubiquitin-protein ligase which, in association with ADP-ribosyltransferase PARP9, plays a role in DNA damage repair and in interferon-mediated antiviral responses (PubMed:12670957, PubMed:19818714, PubMed:26479788, PubMed:23230272). Monoubiquitinates several histones, including histone H2A, H2B, H3 and H4 (PubMed:28525742). In response to DNA damage, mediates monoubiquitination of 'L…	cellular response to DNA damage stimulus [GO:0006974]; defense response to virus [GO:0051607]; double-strand break repair [GO:0006302]; endosome to lysosome transport [GO:0008333]; histone H2A ubiquitination [GO:0033522]; histone H2B ubiquitination [GO:0033523]; histone monoubiquitination [GO:0010390]; innate immune response [GO:0045087]; negative regulation of ubiquitin-protein transferase activ…	cytoplasm [GO:0005737]; cytosol [GO:0005829]; early endosome membrane [GO:0031901]; lysosomal membrane [GO:0005765]; lysosome [GO:0005764]; nucleoplasm [GO:0005654]; nucleus [GO:0005634]; protein-containing complex [GO:0032991]	cytoplasm [GO:0005737]; cytosol [GO:0005829]; early endosome membrane [GO:0031901]; lysosomal membrane [GO:0005765]; lysosome [GO:0005764]; nucleoplasm [GO:0005654]; nucleus [GO:0005634]; protein-containing complex [GO:0032991]; enzyme activator activity [GO:0008047]; enzyme binding [GO:0019899]; enzyme inhibitor activity [GO:0004857]; histone binding [GO:0042393]; metal ion binding [GO:0046872];…	enzyme activator activity [GO:0008047]; enzyme binding [GO:0019899]; enzyme inhibitor activity [GO:0004857]; histone binding [GO:0042393]; metal ion binding [GO:0046872]; STAT family protein binding [GO:0097677]; ubiquitin-like protein ligase binding [GO:0044389]; ubiquitin protein ligase activity [GO:0061630]; ubiquitin-protein transferase activity [GO:0004842]	SUBCELLULAR LOCATION: Cytoplasm {ECO:0000269|PubMed:23230272, ECO:0000269|PubMed:24790097, ECO:0000269|PubMed:26479788}. Nucleus {ECO:0000269|PubMed:23230272, ECO:0000269|PubMed:26479788}. Early endosome membrane {ECO:0000269|PubMed:24790097}; Peripheral membrane protein {ECO:0000305|PubMed:24790097}; Cytoplasmic side {ECO:0000305|PubMed:24790097}. Lysosome membrane {ECO:0000269|PubMed:24790097};…		7	1			1	1		1	2	1	0.00153203	0	0	0.00179981	0.00157773	0	0.00182222	0.00355765	0.00172986	0.000510677	0.00112585	0.00236991	2.20461	0.465164	1.14053	0.332394	4.64072	0.0766213	2.21435	1.11565				450576
Q92665	28S ribosomal protein S31, mitochondrial OS=Homo sapiens OX=9606 GN=MRPS31 PE=1 SV=3	395	RT31	28S ribosomal protein S31, mitochondrial (MRP-S31) (S31mt) (Imogen 38) (Mitochondrial small ribosomal subunit protein mS31)	hsa:10240;		R-HSA-5368286;R-HSA-5389840;R-HSA-5419276;	PTHR13231;		mitochondrial translational elongation [GO:0070125]; mitochondrial translational termination [GO:0070126]	mitochondrial inner membrane [GO:0005743]; mitochondrial small ribosomal subunit [GO:0005763]; mitochondrion [GO:0005739]; nucleolus [GO:0005730]	mitochondrial inner membrane [GO:0005743]; mitochondrial small ribosomal subunit [GO:0005763]; mitochondrion [GO:0005739]; nucleolus [GO:0005730]; protein domain specific binding [GO:0019904]; RNA binding [GO:0003723]; structural constituent of ribosome [GO:0003735]; mitochondrial translational elongation [GO:0070125]; mitochondrial translational termination [GO:0070126]	protein domain specific binding [GO:0019904]; RNA binding [GO:0003723]; structural constituent of ribosome [GO:0003735]	SUBCELLULAR LOCATION: Mitochondrion {ECO:0000269|PubMed:11279123}.		7	1		1	1	2	1			1	0.00287013	0	0.00309102	0.0033718	0.00591148	0.00365112	0	0	0.00324076	0.00198705	0.00431147	0.00108025	2.16978	0.143484	1.11755	0.843197	0.543646	0.570461	-0.879261	0.243774	4256597		1.42495e+06
P51668	Ubiquitin-conjugating enzyme E2 D1 OS=Homo sapiens OX=9606 GN=UBE2D1 PE=1 SV=1	147	UB2D1	Ubiquitin-conjugating enzyme E2 D1 (EC 2.3.2.23) ((E3-independent) E2 ubiquitin-conjugating enzyme D1) (EC 2.3.2.24) (E2 ubiquitin-conjugating enzyme D1) (Stimulator of Fe transport) (SFT) (UBC4/5 homolog) (UbcH5) (Ubiquitin carrier protein D1) (Ubiquitin-conjugating enzyme E2(17)KB 1) (Ubiquitin-conjugating enzyme E2-17 kDa 1) (Ubiquitin-protein ligase D1)	hsa:7321;	UPA00143	R-HSA-1234176;R-HSA-141430;R-HSA-168927;R-HSA-174048;R-HSA-174084;R-HSA-174154;R-HSA-174178;R-HSA-174184;R-HSA-176407;R-HSA-176408;R-HSA-176409;R-HSA-176412;R-HSA-179409;R-HSA-201451;R-HSA-202424;R-HSA-2173795;R-HSA-2467813;R-HSA-2559582;R-HSA-2871837;R-HSA-5607764;R-HSA-5689896;R-HSA-69017;R-HSA-8853884;R-HSA-8866652;R-HSA-8866654;R-HSA-8951664;R-HSA-9033241;R-HSA-936440;R-HSA-937041;R-HSA-98316…		FUNCTION: Accepts ubiquitin from the E1 complex and catalyzes its covalent attachment to other proteins (PubMed:22496338). In vitro catalyzes 'Lys-48'-linked polyubiquitination (PubMed:20061386). Mediates the selective degradation of short-lived and abnormal proteins. Functions in the E6/E6-AP-induced ubiquitination of p53/TP53. Mediates ubiquitination of PEX5 and auto-ubiquitination of STUB1, TR…	anaphase-promoting complex-dependent catabolic process [GO:0031145]; BMP signaling pathway [GO:0030509]; MyD88-independent toll-like receptor signaling pathway [GO:0002756]; negative regulation of transcription by RNA polymerase II [GO:0000122]; positive regulation of protein polyubiquitination [GO:1902916]; positive regulation of protein ubiquitination [GO:0031398]; protein deubiquitination [GO:…	cytoplasm [GO:0005737]; cytosol [GO:0005829]; nucleoplasm [GO:0005654]; protein-containing complex [GO:0032991]; ubiquitin ligase complex [GO:0000151]	cytoplasm [GO:0005737]; cytosol [GO:0005829]; nucleoplasm [GO:0005654]; protein-containing complex [GO:0032991]; ubiquitin ligase complex [GO:0000151]; ATP binding [GO:0005524]; ubiquitin conjugating enzyme activity [GO:0061631]; ubiquitin protein ligase binding [GO:0031625]; ubiquitin-protein transferase activity [GO:0004842]; anaphase-promoting complex-dependent catabolic process [GO:0031145]; …	ATP binding [GO:0005524]; ubiquitin conjugating enzyme activity [GO:0061631]; ubiquitin protein ligase binding [GO:0031625]; ubiquitin-protein transferase activity [GO:0004842]	SUBCELLULAR LOCATION: Cytoplasm {ECO:0000269|PubMed:18845142}.		6	1			1	1	1	1	1		0.00771226	0	0	0.00906027	0.0079423	0.00981084	0.00917309	0.00895462	0	0.00257075	0.0089378	0.00604257	3.47672	0.0725053	1.79773	1.13963	2.3505	0.430936	1.23297	0.365587				1.02348e+06
Q6NUM9	All-trans-retinol 13,14-reductase OS=Homo sapiens OX=9606 GN=RETSAT PE=1 SV=2	610	RETST	All-trans-retinol 13,14-reductase (EC 1.3.99.23) (All-trans-13,14-dihydroretinol saturase) (RetSat) (PPAR-alpha-regulated and starvation-induced gene protein)	hsa:54884;		R-HSA-975634;		FUNCTION: Catalyzes the saturation of all-trans-retinol to all-trans-13,14-dihydroretinol. Does not exhibit any activity toward all-trans-retinoic acid, nor 9-cis, 11-cis or 13-cis-retinol isomers. May play a role in the metabolism of vitamin A. Independently of retinol conversion, may regulate liver metabolism upstream of MLXIPL/ChREBP. May play a role in adipocyte differentiation. {ECO:0000250|…	oxidation-reduction process [GO:0055114]; retinol metabolic process [GO:0042572]	endoplasmic reticulum membrane [GO:0005789]; membrane [GO:0016020]; nuclear membrane [GO:0031965]; nuclear outer membrane [GO:0005640]	endoplasmic reticulum membrane [GO:0005789]; membrane [GO:0016020]; nuclear membrane [GO:0031965]; nuclear outer membrane [GO:0005640]; all-trans-retinol 13,14-reductase activity [GO:0051786]; oxidoreductase activity [GO:0016491]; oxidation-reduction process [GO:0055114]; retinol metabolic process [GO:0042572]	all-trans-retinol 13,14-reductase activity [GO:0051786]; oxidoreductase activity [GO:0016491]	SUBCELLULAR LOCATION: Endoplasmic reticulum membrane {ECO:0000250|UniProtKB:Q64FW2}; Peripheral membrane protein {ECO:0000250|UniProtKB:Q64FW2}.		6	1			1	1	1		1	1	0.00185853	0	0	0.00218338	0.00191396	0.00236425	0	0.00215792	0.00209852	0.00061951	0.00215386	0.00141881	3.47672	0.0725053	1.79773	1.13963	2.29022	0.44394	1.19549	0.352676	322616
[truncated: 6,873 more rows]
[truncated: 5 more columns]
