# Supplementary material for: A PI3Kδ-Foxo1-FasL signaling amplification loop rewires CD4+ T cell signaling and differentiation
Source: J Exp Med. 2026 Feb 20;223(4):e20252154. doi: 10.1084/jem.20252154 (PMC12922663; doi:10.1084/jem.20252154)
Supplement: Table S5 — contains all antibodies used in this study. [file jem_20252154_tables5.xlsx]

## Sheet: Sheet1
Supplementary Table 5
Antibodies
Antibody	Clone	Vendor	Catalog #	Dilution
Cell surface
CD4-BUV737	GK1.5	BD	612761	1/200
CD8a-BUV395	53-6.7	BD	563786	1/200
TCRb-BV650	H57-597	BD	742483	1/200
CD44-BV786	IM7	BD	563736	1/200
CD44-AF700	IM7	Invitrogen	56-0441-82	1/200
CD62L-BV711	MEL-14	Biolegend	104445	1/200
CD25-APCcy7	PC61	Biolegend	102026	1/400
CD45.2-APC Fire 750	104	Biolegend	109852	1/200
CD45.1-PE Dazzle 594	A20	Biolegend	110748	1/200
Fas-BV421	Jo2	BD	562633	1/200
FasL-PE	MFL3	Biolegend	106606	1/200
SiglecF-PEcy7	1RNM44N	Invitrogen	25-1702-82	1/100
Ly6G-APC ef 780	RB6-8C5	Invitrogen	47-5931-82	1/400
CD11b-APC	M1/70	Invitrogen	101212	1/200
CD11c-BV605	N418	Biolegend	117334	1/200
NK1.1-FITC	PK136	Invitrogen	11-5941-82	1/200
CD3e-FITC	145-2C11	Invitrogen	11-0031-85	1/200
Ter119-FITC	TER-119	Invitrogen	11-5921-85	1/200
CD19-FITC	1D3	Invitrogen	11-0193-82	1/200
Aqua Fixable Live/Dead	N/A	Invitrogen	L34957	1/1000
Intracellular
Tbet-BV605	4B10	Biolegend	644817	1/100
GATA3-ef 660	TWAJ	Invitrogen	50-9966-42	1/50
Rorgt-PE CF594	Q31-378	BD	562684	1/200
Foxp3-AF488	FJK-16s	Invitrogen	53-5773-82	1/200
IFNg-BV605	XMG1.2	Biolegend	505840	1/100
IL-4-AF488	11B11	Invitrogen	53-7041-82	1/100
IL-13-ef660	eBio13A	Invitrogen	50-7133-82	1/100
IL-5-BV421	TRFK5	Biolegend	504311	1/100
IL-17A-PerCPcy5.5	eBio17B7	Invitrogen	45-7177-82	1/100
IL-2-BV785	JES6-5H4	Biolegend	503843	1/100
FADD unconjugated	23GB3590	Invitrogen	MA5-52558	1/100
Foxo1-Pac Blue	C29H4	Cell Signaling	91551S	1/100
Phospho
pAKT(T308)-AF647	D25E6	Cell Signaling	48646S	1/50
pAKT(S473)-PE CF594	M89-61	BD	562465	1/50
pS6(S240/44)-AF488	D68F8	Cell Signaling	5018S	1/500
pSTAT5(Y694)-PE	47/Stat5(pY694)	BD	612567	1/50
p-p65-PEcy7	K10-895.12.50	BD	560335	1/50
pFoxo1(S256) - unconjugated	9461	Cell Signaling	9461S	1/200
anti-rabbit IgG Pac Blue	N/A	Invitrogen	P10994	1/200
Western blot
CTCF unconjugated	D31H2	Cell Signaling	3418S	1/1000
ZAP70 unconjugated	99F2	Cell Signaling	2705S	1/1000
Imaging
CD3e unconjugated	BLR175J	Invitrogen	MA5-44535	1/100
Fas unconjugated	SA367H8	Biolegend	152602	1/100
anti-rabbit IgG AF488	N/A	Invitrogen	A21206	1/400
anti-mouse IgG AF555	N/A	Invitrogen	A21422	1/400
Differentiation/Stimulation
anti-mouse CD3e	145-2C11	BioXCell	BE0001-1	1 mg/mL
anti-mouse CD28	37.51	BioXCell	BE0015-1	3 mg/mL
anti-mouse IL-4	11B11	BioXCell	BE0045	10 mg/mL
anti-mouse IFNg	XMG1.2	BioXCell	BE0055	10 mg/mL
anti-mouse IL-12	C17.8	BioXCell	BE0051	20 mg/mL
