# Supplementary material for: A PI3Kδ-Foxo1-FasL signaling amplification loop rewires CD4+ T cell signaling and differentiation
Source: J Exp Med. 2026 Feb 20;223(4):e20252154. doi: 10.1084/jem.20252154 (PMC12922663; doi:10.1084/jem.20252154)
Supplement: Table S6 — contains all gRNA sequences. [file jem_20252154_tables6.xlsx]

## Sheet: Sheet1
Supplementary Table 6
gRNA sequences
	Foxo1
guide 1	CCACTCGTAGATCTGCGACA
guide 2	CGGGTCGGTCTCCACCACCT
guide 3	CAACTCGACCACCTCCAGTC
	Fas
guide 1	TCTCCGAGAGTTTAAAGCTG
guide 2	TCAGAAGGATTATATCAAGG
guide 3	CAGTTAAGAGTTCATACTCA
	Fasl
guide 1	CACAAATCTGTGGCTACCGG
guide 2	GTTAAATGGGCCACACTCCT
guide 3	GTGGTCCTTCTTCTTTAGAG
	Fadd
guide 1	CCTGTCGGGCAACGATCTGA
guide 2	GGACCTGTTCACGGTGCTGC
guide 3	CTCCTCAATCCCATCCATCT
